# Supplementary material for: Satellites in the prokaryote world
Source: BMC Evol Biol. 2019 Sep 18;19:181. doi: 10.1186/s12862-019-1504-2 (PMC6749651; doi:10.1186/s12862-019-1504-2)
Supplement: Supplementary file 1 — Table S1. A list of all the species studied, including the NCBI description, genome size, CG%, number of satellites and satellites/Mb. (XLSX 86 kb) [file 12862_2019_1504_MOESM1_ESM.xlsx]

## Sheet: Info
Archaea/Bacteria	Complete NCBI data information. Species in alphabetical order
Archaea/Bacteria Classified	Classified by Class
	For each species are given: genome size, CG%, number of satellites and satellites/Mb.
	A code is given to each species. It corresponds to its alphabetical position in the NCBI sheet
				3

## Sheet: Archaea
Acidianus hospitalis W1	Archaea;TACK group;Crenarchaeota	W1	SAMN02602984	PRJNA60875	GCA_000213215.1	Complete	2.13765	34.1	chromosome:NC_015518.1/CP002535.1	1	2332	2011-05-12T00:00:00Z	ftp://ftp.ncbi.nlm.nih.gov/genomes/all/GCA/000/213/215/GCA_000213215.1_ASM21321v1	ftp://ftp.ncbi.nlm.nih.gov/genomes/all/GCF/000/213/215/GCF_000213215.1_ASM21321v1
Acidilobus saccharovorans 345-15	Archaea;TACK group;Crenarchaeota	345-15	SAMN02603091	PRJNA39927	GCA_000144915.1	Complete	1.49645	57.2	chromosome:NC_014374.1/CP001742.1	1	1478	2010-08-06T00:00:00Z	ftp://ftp.ncbi.nlm.nih.gov/genomes/all/GCA/000/144/915/GCA_000144915.1_ASM14491v1	ftp://ftp.ncbi.nlm.nih.gov/genomes/all/GCF/000/144/915/GCF_000144915.1_ASM14491v1
Aciduliprofundum boonei T469	Archaea;Euryarchaeota;unclassified Euryarchaeota	T469	SAMN02598523	PRJNA38403	GCA_000025665.1	Complete	1.48678	39.2	chromosome:NC_013926.1/CP001941.1	1	1521	2010-02-24T00:00:00Z	ftp://ftp.ncbi.nlm.nih.gov/genomes/all/GCA/000/025/665/GCA_000025665.1_ASM2566v1	ftp://ftp.ncbi.nlm.nih.gov/genomes/all/GCF/000/025/665/GCF_000025665.1_ASM2566v1
Archaeoglobus fulgidus DSM 4304	Archaea;Euryarchaeota;Archaeoglobi	DSM 4304	SAMN02603985	PRJNA104	GCA_000008665.1	Complete	2.1784	48.6	chromosome:NC_000917.1/AE000782.1	1	2369	1997-12-17T00:00:00Z	ftp://ftp.ncbi.nlm.nih.gov/genomes/all/GCA/000/008/665/GCA_000008665.1_ASM866v1	ftp://ftp.ncbi.nlm.nih.gov/genomes/all/GCF/000/008/665/GCF_000008665.1_ASM866v1
Archaeoglobus profundus DSM 5631	Archaea;Euryarchaeota;Archaeoglobi	DSM 5631	SAMN00017459	PRJNA32583	GCA_000025285.1	Complete	1.56342	41.9961	chromosome:NC_013741.1/CP001857.1; plasmid pArcpr01:NC_013742.1/CP001858.1	2	1785	2010-01-19T00:00:00Z	ftp://ftp.ncbi.nlm.nih.gov/genomes/all/GCA/000/025/285/GCA_000025285.1_ASM2528v1	ftp://ftp.ncbi.nlm.nih.gov/genomes/all/GCF/000/025/285/GCF_000025285.1_ASM2528v1
Archaeoglobus sulfaticallidus PM70-1	Archaea;Euryarchaeota;Archaeoglobi	PM70-1	SAMN02028569	PRJNA196460	GCA_000385565.1	Complete	2.07693	43.2	chromosome:NC_021169.1/CP005290.1	1	2180	2013-04-30T00:00:00Z	ftp://ftp.ncbi.nlm.nih.gov/genomes/all/GCA/000/385/565/GCA_000385565.1_ASM38556v1	ftp://ftp.ncbi.nlm.nih.gov/genomes/all/GCF/000/385/565/GCF_000385565.1_ASM38556v1
Archaeoglobus veneficus SNP6	Archaea;Euryarchaeota;Archaeoglobi	SNP6	SAMN00713598	PRJNA51621	GCA_000194625.1	Complete	1.90194	47	chromosome:NC_015320.1/CP002588.1	1	2072	2011-03-31T00:00:00Z	ftp://ftp.ncbi.nlm.nih.gov/genomes/all/GCA/000/194/625/GCA_000194625.1_ASM19462v1	ftp://ftp.ncbi.nlm.nih.gov/genomes/all/GCF/000/194/625/GCF_000194625.1_ASM19462v1
Caldisphaera lagunensis DSM 15908	Archaea;TACK group;Crenarchaeota	DSM 15908	SAMN02261426	PRJNA70815	GCA_000317795.1	Complete	1.54685	30	chromosome:NC_019791.1/CP003378.1	1	1491	2012-12-10T00:00:00Z	ftp://ftp.ncbi.nlm.nih.gov/genomes/all/GCA/000/317/795/GCA_000317795.1_ASM31779v1	ftp://ftp.ncbi.nlm.nih.gov/genomes/all/GCF/000/317/795/GCF_000317795.1_ASM31779v1
Caldivirga maquilingensis IC-167	Archaea;TACK group;Crenarchaeota	IC-167	SAMN00623034	PRJNA17421	GCA_000018305.1	Complete	2.07757	43.1	chromosome:NC_009954.1/CP000852.1	1	2005	2007-10-05T00:00:00Z	ftp://ftp.ncbi.nlm.nih.gov/genomes/all/GCA/000/018/305/GCA_000018305.1_ASM1830v1	ftp://ftp.ncbi.nlm.nih.gov/genomes/all/GCF/000/018/305/GCF_000018305.1_ASM1830v1
Cuniculiplasma divulgatum	Archaea;Euryarchaeota;Thermoplasmata	PM4 (=JCM 30641; =VKM B-2940)	SAMEA3719624	PRJEB12275	GCA_900090055.1	Complete	1.87892	37.2	chromosome I:NZ_LT719092.1/LT719092.1	1	1802	2017-01-31T00:00:00Z	ftp://ftp.ncbi.nlm.nih.gov/genomes/all/GCA/900/090/055/GCA_900090055.1_C.divulgatum_PM4	ftp://ftp.ncbi.nlm.nih.gov/genomes/all/GCF/900/090/055/GCF_900090055.1_C.divulgatum_PM4
Desulfurococcus amylolyticus=kamchatkensis 1221n	Archaea;TACK group;Crenarchaeota	1221n	SAMN02603098	PRJNA28141	GCA_000020905.1	Complete	1.36522	45.3	chromosome:NC_011766.1/CP001140.1	1	1386	2008-12-24T00:00:00Z	ftp://ftp.ncbi.nlm.nih.gov/genomes/all/GCA/000/020/905/GCA_000020905.1_ASM2090v1	ftp://ftp.ncbi.nlm.nih.gov/genomes/all/GCF/000/020/905/GCF_000020905.1_ASM2090v1
Desulfurococcus mucosus DSM 2162	Archaea;TACK group;Crenarchaeota	DSM 2162	SAMN00103627	PRJNA48641	GCA_000186365.1	Complete	1.31464	53.1	chromosome:NC_014961.1/CP002363.1	1	1345	2011-01-20T00:00:00Z	ftp://ftp.ncbi.nlm.nih.gov/genomes/all/GCA/000/186/365/GCA_000186365.1_ASM18636v1	ftp://ftp.ncbi.nlm.nih.gov/genomes/all/GCF/000/186/365/GCF_000186365.1_ASM18636v1
Ferroglobus placidus DSM 10642	Archaea;Euryarchaeota;Archaeoglobi	DSM 10642	SAMN02598503	PRJNA33635	GCA_000025505.1	Complete	2.19627	44.1	chromosome:NC_013849.1/CP001899.1	1	2479	2010-02-16T00:00:00Z	ftp://ftp.ncbi.nlm.nih.gov/genomes/all/GCA/000/025/505/GCA_000025505.1_ASM2550v1	ftp://ftp.ncbi.nlm.nih.gov/genomes/all/GCF/000/025/505/GCF_000025505.1_ASM2550v1
Ferroplasma acidarmanus fer1	Archaea;Euryarchaeota;Thermoplasmata	fer1	SAMN02604346	PRJNA239	GCA_000152265.2	Complete	1.93521	36.5	chromosome:NC_021592.1/CP004145.1	1	1879	2013-06-26T00:00:00Z	ftp://ftp.ncbi.nlm.nih.gov/genomes/all/GCA/000/152/265/GCA_000152265.2_ASM15226v2	ftp://ftp.ncbi.nlm.nih.gov/genomes/all/GCF/000/152/265/GCF_000152265.2_ASM15226v2
Geoglobus acetivorans	Archaea;Euryarchaeota;Archaeoglobi	SBH6	SAMN03070125	PRJNA261279	GCA_000789255.1	Complete	1.86082	46.8	chromosome:NZ_CP009552.1/CP009552.1	1	2159	2014-12-04T00:00:00Z	ftp://ftp.ncbi.nlm.nih.gov/genomes/all/GCA/000/789/255/GCA_000789255.1_ASM78925v1	ftp://ftp.ncbi.nlm.nih.gov/genomes/all/GCF/000/789/255/GCF_000789255.1_ASM78925v1
Geoglobus ahangari	Archaea;Euryarchaeota;Archaeoglobi	234	SAMN02988852	PRJNA258102	GCA_001006045.1	Complete	1.77009	53.1	chromosome:NZ_CP011267.1/CP011267.1	1	1985	2015-05-11T00:00:00Z	ftp://ftp.ncbi.nlm.nih.gov/genomes/all/GCA/001/006/045/GCA_001006045.1_ASM100604v1	ftp://ftp.ncbi.nlm.nih.gov/genomes/all/GCF/001/006/045/GCF_001006045.1_ASM100604v1
Halalkalicoccus jeotgali B3	Archaea;Euryarchaeota;Halobacteria	B3	SAMN02603490	PRJNA49517	GCA_000196895.1	Complete	3.69865	62.5582	chromosome:NC_014297.1/CP002062.1; plasmid 1:NC_014298.1/CP002063.1; plasmid 2:NC_014299.1/CP002064.1; plasmid 3:NC_014300.1/CP002065.1; plasmid 4:NC_014301.1/CP002066.1; plasmid 5:NC_014302.1/CP002067.1; plasmid 6:NC_014303.1/CP002068.1	7	3679	2010-06-23T00:00:00Z	ftp://ftp.ncbi.nlm.nih.gov/genomes/all/GCA/000/196/895/GCA_000196895.1_ASM19689v1	ftp://ftp.ncbi.nlm.nih.gov/genomes/all/GCF/000/196/895/GCF_000196895.1_ASM19689v1
Halanaeroarchaeum sulfurireducens	Archaea;Euryarchaeota;Halobacteria	HSR2	SAMN02899090	PRJNA253523	GCA_001011115.1	Complete	2.20974	62.8558	chromosome:NZ_CP008874.1/CP008874.1; plasmid pHSR2-01:NZ_CP008875.1/CP008875.1	2	2149	2015-05-21T00:00:00Z	ftp://ftp.ncbi.nlm.nih.gov/genomes/all/GCA/001/011/115/GCA_001011115.1_ASM101111v1	ftp://ftp.ncbi.nlm.nih.gov/genomes/all/GCF/001/011/115/GCF_001011115.1_ASM101111v1
Haloarcula hispanica ATCC 33960 chrI	Archaea;Euryarchaeota;Halobacteria	CGMCC 1.2049	SAMN02602960	PRJNA68523	GCA_000223905.1	Complete	3.89	62.4615	chromosome I:NC_015948.1/CP002921.1; chromosome II:NC_015943.1/CP002922.1; plasmid pHH400:NC_015944.1/CP002923.1	3	3728	2011-08-17T00:00:00Z	ftp://ftp.ncbi.nlm.nih.gov/genomes/all/GCA/000/223/905/GCA_000223905.1_ASM22390v1	ftp://ftp.ncbi.nlm.nih.gov/genomes/all/GCF/000/223/905/GCF_000223905.1_ASM22390v1
Haloarcula hispanica ATCC 33960 chrII	Archaea;Euryarchaeota;Halobacteria	CGMCC 1.2049	SAMN02602960	PRJNA68523	GCA_000223905.1	Complete	3.89	62.4615	chromosome I:NC_015948.1/CP002921.1; chromosome II:NC_015943.1/CP002922.1; plasmid pHH400:NC_015944.1/CP002923.1	3	3728	2011-08-17T00:00:00Z	ftp://ftp.ncbi.nlm.nih.gov/genomes/all/GCA/000/223/905/GCA_000223905.1_ASM22390v1	ftp://ftp.ncbi.nlm.nih.gov/genomes/all/GCF/000/223/905/GCF_000223905.1_ASM22390v1
Halobacterium hubeiense	Archaea;Euryarchaeota;Halobacteria	JI20-1	SAMEA3305703	PRJEB4726	GCA_001488575.1	Complete	3.13035	66.576	chromosome I:NZ_LN831302.1/LN831302.1; plasmid II:NZ_LN831303.1/LN831303.1; plasmid III:NZ_LN831304.1/LN831304.1; plasmid IV:NZ_LN831305.1/LN831305.1	4	3143	2015-12-17T00:00:00Z	ftp://ftp.ncbi.nlm.nih.gov/genomes/all/GCA/001/488/575/GCA_001488575.1_Halobacterium_hubeiense_JI20-1	ftp://ftp.ncbi.nlm.nih.gov/genomes/all/GCF/001/488/575/GCF_001488575.1_Halobacterium_hubeiense_JI20-1
Halobacterium salinarum NRC-1	Archaea;Euryarchaeota;Halobacteria	NRC-1; ATCC 700922	SAMN02604216	PRJNA217	GCA_000006805.1	Complete	2.57101	65.9192	chromosome:NC_002607.1/AE004437.1; plasmid pNRC100:NC_001869.1/AF016485.1; plasmid pNRC200:NC_002608.1/AE004438.1	3	2611	2000-07-14T00:00:00Z	ftp://ftp.ncbi.nlm.nih.gov/genomes/all/GCA/000/006/805/GCA_000006805.1_ASM680v1	ftp://ftp.ncbi.nlm.nih.gov/genomes/all/GCF/000/006/805/GCF_000006805.1_ASM680v1
Halobiforma lacisalsi AJ5	Archaea;Euryarchaeota;Halobacteria	AJ5	SAMN02470038	PRJNA16192	GCA_000226975.3	Complete	4.38154	65.2373	chromosome:NZ_CP019285.1/CP019285.1; plasmid pHLAJ5I:NZ_CP019286.1/CP019286.1; plasmid pHLAJ5II:NZ_CP019287.1/CP019287.1	3	4088	2017-01-12T00:00:00Z	ftp://ftp.ncbi.nlm.nih.gov/genomes/all/GCA/000/226/975/GCA_000226975.3_ASM22697v3	ftp://ftp.ncbi.nlm.nih.gov/genomes/all/GCF/000/226/975/GCF_000226975.2_ASM22697v3
Halodesulfurarchaeum formicicum	Archaea;Euryarchaeota;Halobacteria	HSR6	SAMN05363636	PRJNA328078	GCA_001886955.1	Complete	2.08595	63.6	chromosome:NZ_CP016804.1/CP016804.1	1	2078	2016-11-28T00:00:00Z	ftp://ftp.ncbi.nlm.nih.gov/genomes/all/GCA/001/886/955/GCA_001886955.1_ASM188695v1	ftp://ftp.ncbi.nlm.nih.gov/genomes/all/GCF/001/886/955/GCF_001886955.1_ASM188695v1
Haloferax mediterranei ATCC 33500	Archaea;Euryarchaeota;Halobacteria	CGMCC 1.2087	SAMN02603397	PRJNA43185	GCA_000306765.2	Complete	3.90471	60.2551	chromosome:NC_017941.2/CP001868.2; plasmid pHM100:NC_017942.1/CP001869.1; plasmid pHM300:NC_017943.1/CP001870.1; plasmid pHM500:NC_017944.1/CP001871.1	4	3761	2012-05-22T00:00:00Z	ftp://ftp.ncbi.nlm.nih.gov/genomes/all/GCA/000/306/765/GCA_000306765.2_ASM30676v2	ftp://ftp.ncbi.nlm.nih.gov/genomes/all/GCF/000/306/765/GCF_000306765.2_ASM30676v2
Haloferax volcanii DS2	Archaea;Euryarchaeota;Halobacteria	DS2	SAMN02604027	PRJNA12524	GCA_000025685.1	Complete	4.0129	65.4625	chromosome:NC_013967.1/CP001956.1; plasmid pHV1:NC_013968.1/CP001957.1; plasmid pHV2:NC_013965.1/CP001954.1; plasmid pHV3:NC_013964.1/CP001953.1; plasmid pHV4:NC_013966.1/CP001955.1	5	3857	2010-03-23T00:00:00Z	ftp://ftp.ncbi.nlm.nih.gov/genomes/all/GCA/000/025/685/GCA_000025685.1_ASM2568v1	ftp://ftp.ncbi.nlm.nih.gov/genomes/all/GCF/000/025/685/GCF_000025685.1_ASM2568v1
Halogeometricum borinquense DSM 11551	Archaea;Euryarchaeota;Halobacteria	PR 3	SAMN00002580	PRJNA20743	GCA_000172995.2	Complete	3.94447	59.9709	chromosome:NC_014729.1/CP001690.1; plasmid pHBOR01:NC_014735.1/CP001691.1; plasmid pHBOR02:NC_014731.1/CP001692.1; plasmid pHBOR03:NC_014736.1/CP001693.1; plasmid pHBOR04:NC_014732.1/CP001694.1; plasmid pHBOR05:NC_014737.1/CP001695.1	6	3774	2010-11-22T00:00:00Z	ftp://ftp.ncbi.nlm.nih.gov/genomes/all/GCA/000/172/995/GCA_000172995.2_ASM17299v2	ftp://ftp.ncbi.nlm.nih.gov/genomes/all/GCF/000/172/995/GCF_000172995.2_ASM17299v2
Halomicrobium mukohataei DSM 12286	Archaea;Euryarchaeota;Halobacteria	DSM 12286	SAMN00002610	PRJNA27945	GCA_000023965.1	Complete	3.33235	65.5068	chromosome:NC_013202.1/CP001688.1; plasmid pHmuk01:NC_013201.1/CP001689.1	2	3232	2009-09-03T00:00:00Z	ftp://ftp.ncbi.nlm.nih.gov/genomes/all/GCA/000/023/965/GCA_000023965.1_ASM2396v1	ftp://ftp.ncbi.nlm.nih.gov/genomes/all/GCF/000/023/965/GCF_000023965.1_ASM2396v1
halophilic archaeon DL31	Archaea;Euryarchaeota;Halobacteria	DL31	SAMN02232027	PRJNA52855	GCA_000224475.1	Complete	3.64316	62.3733	chromosome:NC_015954.1/CP002988.1; plasmid phalar01:NC_015955.1/CP002989.1; plasmid phalar02:NC_015959.1/CP002990.1	3	3370	2011-08-26T00:00:00Z	ftp://ftp.ncbi.nlm.nih.gov/genomes/all/GCA/000/224/475/GCA_000224475.1_ASM22447v1	ftp://ftp.ncbi.nlm.nih.gov/genomes/all/GCF/000/224/475/GCF_000224475.1_ASM22447v1
Halopiger xanaduensis SH-6	Archaea;Euryarchaeota;Halobacteria	SH-6	SAMN02232028	PRJNA56049	GCA_000217715.1	Complete	4.35527	65.1966	chromosome:NC_015666.1/CP002839.1; plasmid pHALXA01:NC_015658.1/CP002840.1; plasmid pHALXA02:NC_015667.1/CP002841.1; plasmid pHALXA03:NC_015659.1/CP002842.1	4	4087	2011-06-09T00:00:00Z	ftp://ftp.ncbi.nlm.nih.gov/genomes/all/GCA/000/217/715/GCA_000217715.1_ASM21771v1	ftp://ftp.ncbi.nlm.nih.gov/genomes/all/GCF/000/217/715/GCF_000217715.1_ASM21771v1
Haloquadratum walsbyi C23	Archaea;Euryarchaeota;Halobacteria	DSM 16854 = C23	SAMEA2272799	PRJEA49335	GCA_000237865.1	Complete	3.26048	47.6941	chromosome:NC_017459.1/FR746099.1; plasmid PL100:NC_017457.1/FR746100.1; plasmid PL6A:NC_017460.1/FR746101.1; plasmid PL6B:NC_017458.1/FR746102.1	4	2771	2011-05-31T00:00:00Z	ftp://ftp.ncbi.nlm.nih.gov/genomes/all/GCA/000/237/865/GCA_000237865.1_ASM23786v1	ftp://ftp.ncbi.nlm.nih.gov/genomes/all/GCF/000/237/865/GCF_000237865.1_ASM23786v1
Halorhabdus tiamatea SARL4B	Archaea;Euryarchaeota;Halobacteria	type strain: SARL4B	SAMEA2271992	PRJEB1233	GCA_000470655.1	Complete	3.14616	62.77	chromosome I:NC_021921.1/HF571520.1; plasmid II:NC_021913.1/HF571521.1	2	2991	2013-08-01T00:00:00Z	ftp://ftp.ncbi.nlm.nih.gov/genomes/all/GCA/000/470/655/GCA_000470655.1_HATI1	ftp://ftp.ncbi.nlm.nih.gov/genomes/all/GCF/000/470/655/GCF_000470655.1_HATI1
Halorhabdus utahensis DSM 12940	Archaea;Euryarchaeota;Halobacteria	DSM 12940	SAMN00002611	PRJNA29305	GCA_000023945.1	Complete	3.1168	62.9	chromosome:NC_013158.1/CP001687.1	1	2919	2009-08-27T00:00:00Z	ftp://ftp.ncbi.nlm.nih.gov/genomes/all/GCA/000/023/945/GCA_000023945.1_ASM2394v1	ftp://ftp.ncbi.nlm.nih.gov/genomes/all/GCF/000/023/945/GCF_000023945.1_ASM2394v1
Halorubrum lacusprofundi ATCC 49239 chrI	Archaea;Euryarchaeota;Halobacteria	ATCC 49239	SAMN02598407	PRJNA18455	GCA_000022205.1	Complete	3.69258	63.9543	chromosome 1:NC_012029.1/CP001365.1; chromosome 2:NC_012028.1/CP001366.1; plasmid pHLAC01:NC_012030.1/CP001367.1	3	3456	2009-02-04T00:00:00Z	ftp://ftp.ncbi.nlm.nih.gov/genomes/all/GCA/000/022/205/GCA_000022205.1_ASM2220v1	ftp://ftp.ncbi.nlm.nih.gov/genomes/all/GCF/000/022/205/GCF_000022205.1_ASM2220v1
Halorubrum lacusprofundi ATCC 49239 chrII	Archaea;Euryarchaeota;Halobacteria	ATCC 49239	SAMN02598407	PRJNA18455	GCA_000022205.1	Complete	3.69258	63.9543	chromosome 1:NC_012029.1/CP001365.1; chromosome 2:NC_012028.1/CP001366.1; plasmid pHLAC01:NC_012030.1/CP001367.1	3	3456	2009-02-04T00:00:00Z	ftp://ftp.ncbi.nlm.nih.gov/genomes/all/GCA/000/022/205/GCA_000022205.1_ASM2220v1	ftp://ftp.ncbi.nlm.nih.gov/genomes/all/GCF/000/022/205/GCF_000022205.1_ASM2220v1
Halostagnicola larsenii XH-48	Archaea;Euryarchaeota;Halobacteria	XH-48	SAMN00117518	PRJNA71415	GCA_000517625.1	Complete	4.13118	60.8653	chromosome:NZ_CP007055.1/CP007055.1; plasmid unnamed:NZ_CP007056.1/CP007056.1; plasmid unnamed2:NZ_CP007057.1/CP007057.1; plasmid unnamed3:NZ_CP007058.1/CP007058.1; plasmid unnamed4:NZ_CP007059.1/CP007059.1	5	3858	2014-01-13T00:00:00Z	ftp://ftp.ncbi.nlm.nih.gov/genomes/all/GCA/000/517/625/GCA_000517625.1_ASM51762v1	ftp://ftp.ncbi.nlm.nih.gov/genomes/all/GCF/000/517/625/GCF_000517625.1_ASM51762v1
Haloterrigena daqingensis	Archaea;Euryarchaeota;Halobacteria	JX313	SAMN05417698	PRJNA329170	GCA_001971705.1	Complete	3.8358	61.337	chromosome:NZ_CP019327.1/CP019327.1; plasmid unnamed1:NZ_CP019328.1/CP019328.1; plasmid unnamed2:NZ_CP019329.1/CP019329.1; plasmid unnamed3:NZ_CP019330.1/CP019330.1	4	3643	2017-01-26T00:00:00Z	ftp://ftp.ncbi.nlm.nih.gov/genomes/all/GCA/001/971/705/GCA_001971705.1_ASM197170v1	ftp://ftp.ncbi.nlm.nih.gov/genomes/all/GCF/001/971/705/GCF_001971705.1_ASM197170v1
Haloterrigena turkmenica DSM 5511	Archaea;Euryarchaeota;Halobacteria	DSM 5511	SAMN02598471	PRJNA30411	GCA_000025325.1	Complete	5.44078	64.2484	chromosome:NC_013743.1/CP001860.1; plasmid pHTUR01:NC_013744.1/CP001861.1; plasmid pHTUR02:NC_013745.1/CP001862.1; plasmid pHTUR03:NC_013746.1/CP001863.1; plasmid pHTUR04:NC_013747.1/CP001864.1; plasmid pHTUR05:NC_013748.1/CP001865.1; plasmid pHTUR06:NC_013749.1/CP001866.1	7	4989	2010-01-19T00:00:00Z	ftp://ftp.ncbi.nlm.nih.gov/genomes/all/GCA/000/025/325/GCA_000025325.1_ASM2532v1	ftp://ftp.ncbi.nlm.nih.gov/genomes/all/GCF/000/025/325/GCF_000025325.1_ASM2532v1
Hyperthermus butylicus DSM 5456	Archaea;TACK group;Crenarchaeota	DSM 5456	SAMN02604082	PRJNA208	GCA_000015145.1	Complete	1.66716	53.7	chromosome:NC_008818.1/CP000493.1	1	1675	2007-01-22T00:00:00Z	ftp://ftp.ncbi.nlm.nih.gov/genomes/all/GCA/000/015/145/GCA_000015145.1_ASM1514v1	ftp://ftp.ncbi.nlm.nih.gov/genomes/all/GCF/000/015/145/GCF_000015145.1_ASM1514v1
Ignicoccus hospitalis KIN4/I	Archaea;TACK group;Crenarchaeota	KIN4/I	SAMN02598324	PRJNA13914	GCA_000017945.1	Complete	1.29754	56.5	chromosome:NC_009776.1/CP000816.1	1	1448	2007-08-29T00:00:00Z	ftp://ftp.ncbi.nlm.nih.gov/genomes/all/GCA/000/017/945/GCA_000017945.1_ASM1794v1	ftp://ftp.ncbi.nlm.nih.gov/genomes/all/GCF/000/017/945/GCF_000017945.1_ASM1794v1
Ignicoccus islandicus DSM 13165	Archaea;TACK group;Crenarchaeota	DSM 13165	SAMN04316368	PRJNA61347	GCA_001481685.1	Complete	1.39466	44.9	chromosome:NZ_CP006867.1/CP006867.1	1	1478	2015-12-23T00:00:00Z	ftp://ftp.ncbi.nlm.nih.gov/genomes/all/GCA/001/481/685/GCA_001481685.1_ASM148168v1	ftp://ftp.ncbi.nlm.nih.gov/genomes/all/GCF/001/481/685/GCF_001481685.1_ASM148168v1
Metallosphaera cuprina Ar-4	Archaea;TACK group;Crenarchaeota	Ar-4	SAMN02603221	PRJNA65497	GCA_000204925.1	Complete	1.84035	42	chromosome:NC_015435.1/CP002656.1	1	1894	2011-04-19T00:00:00Z	ftp://ftp.ncbi.nlm.nih.gov/genomes/all/GCA/000/204/925/GCA_000204925.1_ASM20492v1	ftp://ftp.ncbi.nlm.nih.gov/genomes/all/GCF/000/204/925/GCF_000204925.1_ASM20492v1
Metallosphaera sedula DSM 5348	Archaea;TACK group;Crenarchaeota	DSM 5348	SAMN02598389	PRJNA17447	GCA_000016605.1	Complete	2.19152	46.2	chromosome:NC_009440.1/CP000682.1	1	2298	2007-04-25T00:00:00Z	ftp://ftp.ncbi.nlm.nih.gov/genomes/all/GCA/000/016/605/GCA_000016605.1_ASM1660v1	ftp://ftp.ncbi.nlm.nih.gov/genomes/all/GCF/000/016/605/GCF_000016605.1_ASM1660v1
Methanobacterium congolense	Archaea;Euryarchaeota;Methanobacteria	Buetzberg	SAMEA4378819	PRJEB14599	GCA_900095295.1	Complete	2.46957	38.4824	chromosome I:NZ_LT607756.1/LT607756.1; plasmid II:NZ_LT607757.1/LT607757.1	2	2284	2016-09-08T00:00:00Z	ftp://ftp.ncbi.nlm.nih.gov/genomes/all/GCA/900/095/295/GCA_900095295.1_MCBB	ftp://ftp.ncbi.nlm.nih.gov/genomes/all/GCF/900/095/295/GCF_900095295.1_MCBB
Methanobacterium formicicum	Archaea;Euryarchaeota;Methanobacteria	BRM9	SAMN03085433	PRJNA49593	GCA_000762265.1	Complete	2.44999	41.3	chromosome:NZ_CP006933.1/CP006933.1	1	2342	2014-10-02T00:00:00Z	ftp://ftp.ncbi.nlm.nih.gov/genomes/all/GCA/000/762/265/GCA_000762265.1_ASM76226v1	ftp://ftp.ncbi.nlm.nih.gov/genomes/all/GCF/000/762/265/GCF_000762265.1_ASM76226v1
Methanobacterium lacus	Archaea;Euryarchaeota;Methanobacteria	AL-21	SAMN02232037	PRJNA53495	GCA_000191585.1	Complete	2.58375	35.8	chromosome:NC_015216.1/CP002551.1	1	2451	2011-03-07T00:00:00Z	ftp://ftp.ncbi.nlm.nih.gov/genomes/all/GCA/000/191/585/GCA_000191585.1_ASM19158v1	ftp://ftp.ncbi.nlm.nih.gov/genomes/all/GCF/000/191/585/GCF_000191585.1_ASM19158v1
Methanobacterium paludis	Archaea;Euryarchaeota;Methanobacteria	SWAN1	SAMN00713630	PRJNA53561	GCA_000214725.1	Complete	2.54654	35.7	chromosome:NC_015574.1/CP002772.1	1	2367	2011-05-24T00:00:00Z	ftp://ftp.ncbi.nlm.nih.gov/genomes/all/GCA/000/214/725/GCA_000214725.1_ASM21472v1	ftp://ftp.ncbi.nlm.nih.gov/genomes/all/GCF/000/214/725/GCF_000214725.1_ASM21472v1
Methanobrevibacter millerae	Archaea;Euryarchaeota;Methanobacteria	SM9	SAMN03438115	PRJNA49589	GCA_001477655.1	Complete	2.54354	31.8	chromosome:NZ_CP011266.1/CP011266.1	1	2209	2015-12-22T00:00:00Z	ftp://ftp.ncbi.nlm.nih.gov/genomes/all/GCA/001/477/655/GCA_001477655.1_ASM147765v1	ftp://ftp.ncbi.nlm.nih.gov/genomes/all/GCF/001/477/655/GCF_001477655.1_ASM147765v1
Methanobrevibacter olleyae	Archaea;Euryarchaeota;Methanobacteria	YLM1	SAMN04335716	PRJNA49591	GCA_001563245.1	Complete	2.20119	26.9	chromosome:NZ_CP014265.1/CP014265.1	1	1778	2016-02-18T00:00:00Z	ftp://ftp.ncbi.nlm.nih.gov/genomes/all/GCA/001/563/245/GCA_001563245.1_ASM156324v1	ftp://ftp.ncbi.nlm.nih.gov/genomes/all/GCF/001/563/245/GCF_001563245.1_ASM156324v1
Methanobrevibacter ruminantium M1	Archaea;Euryarchaeota;Methanobacteria	M1	SAMN02603710	PRJNA34681	GCA_000024185.1	Complete	2.9372	32.6	chromosome:NC_013790.1/CP001719.1	1	2143	2010-02-05T00:00:00Z	ftp://ftp.ncbi.nlm.nih.gov/genomes/all/GCA/000/024/185/GCA_000024185.1_ASM2418v1	ftp://ftp.ncbi.nlm.nih.gov/genomes/all/GCF/000/024/185/GCF_000024185.1_ASM2418v1
Methanobrevibacter smithii ATCC 35061	Archaea;Euryarchaeota;Methanobacteria	ATCC 35061; PS; DSMZ 861	SAMN02604313	PRJNA18653	GCA_000016525.1	Complete	1.85316	31	chromosome:NC_009515.1/CP000678.1	1	1710	2007-06-04T00:00:00Z	ftp://ftp.ncbi.nlm.nih.gov/genomes/all/GCA/000/016/525/GCA_000016525.1_ASM1652v1	ftp://ftp.ncbi.nlm.nih.gov/genomes/all/GCF/000/016/525/GCF_000016525.1_ASM1652v1
Methanocaldococcus bathoardescens	Archaea;Euryarchaeota;Methanococci	JH146	SAMN02951366	PRJNA242490	GCA_000739065.1	Complete	1.60756	30.8	chromosome:NZ_CP009149.1/CP009149.1	1	1614	2014-08-12T00:00:00Z	ftp://ftp.ncbi.nlm.nih.gov/genomes/all/GCA/000/739/065/GCA_000739065.1_ASM73906v1	ftp://ftp.ncbi.nlm.nih.gov/genomes/all/GCF/000/739/065/GCF_000739065.1_ASM73906v1
Methanocaldococcus fervens AG86	Archaea;Euryarchaeota;Methanococci	AG86	SAMN02598490	PRJNA32615	GCA_000023985.1	Complete	1.50725	32.2088	chromosome:NC_013156.1/CP001696.1; plasmid pMEFER01:NC_013157.1/CP001697.1	2	1554	2009-08-28T00:00:00Z	ftp://ftp.ncbi.nlm.nih.gov/genomes/all/GCA/000/023/985/GCA_000023985.1_ASM2398v1	ftp://ftp.ncbi.nlm.nih.gov/genomes/all/GCF/000/023/985/GCF_000023985.1_ASM2398v1
Methanocaldococcus infernus ME	Archaea;Euryarchaeota;Methanococci	ME	SAMN00017484	PRJNA32611	GCA_000092305.1	Complete	1.32819	33.6	chromosome:NC_014122.1/CP002009.1	1	1437	2010-04-30T00:00:00Z	ftp://ftp.ncbi.nlm.nih.gov/genomes/all/GCA/000/092/305/GCA_000092305.1_ASM9230v1	ftp://ftp.ncbi.nlm.nih.gov/genomes/all/GCF/000/092/305/GCF_000092305.1_ASM9230v1
Methanocaldococcus jannaschii DSM 2661	Archaea;Euryarchaeota;Methanococci	DSM 2661	SAMN02603984	PRJNA102	GCA_000091665.1	Complete	1.73993	31.2688	chromosome:NC_000909.1/L77117.1; plasmid pDSM2661_1:NC_001732.1/L77118.1; plasmid pDSM2661_2:NC_001733.1/L77119.1	3	1762	1998-01-30T00:00:00Z	ftp://ftp.ncbi.nlm.nih.gov/genomes/all/GCA/000/091/665/GCA_000091665.1_ASM9166v1	ftp://ftp.ncbi.nlm.nih.gov/genomes/all/GCF/000/091/665/GCF_000091665.1_ASM9166v1
Methanocaldococcus vulcanius M7	Archaea;Euryarchaeota;Methanococci	M7	SAMN02598493	PRJNA33047	GCA_000024625.1	Complete	1.76174	31.5862	chromosome:NC_013407.1/CP001787.1; plasmid pMETVU01:NC_013408.1/CP001788.1; plasmid pMETVU02:NC_013409.1/CP001789.1	3	1695	2009-10-15T00:00:00Z	ftp://ftp.ncbi.nlm.nih.gov/genomes/all/GCA/000/024/625/GCA_000024625.1_ASM2462v1	ftp://ftp.ncbi.nlm.nih.gov/genomes/all/GCF/000/024/625/GCF_000024625.1_ASM2462v1
Methanocella arvoryzae MRE50	Archaea;Euryarchaeota;Methanomicrobia	MRE50	SAMEA3138262	PRJNA19641	GCA_000063445.1	Complete	3.17992	54.6	chromosome:NC_009464.1/AM114193.2	1	3058	2006-07-21T00:00:00Z	ftp://ftp.ncbi.nlm.nih.gov/genomes/all/GCA/000/063/445/GCA_000063445.1_ASM6344v1	ftp://ftp.ncbi.nlm.nih.gov/genomes/all/GCF/000/063/445/GCF_000063445.1_ASM6344v1
Methanocella conradii HZ254	Archaea;Euryarchaeota;Methanomicrobia	HZ254	SAMN02603117	PRJNA73221	GCA_000251105.1	Complete	2.37844	52.7	chromosome:NC_017034.1/CP003243.1	1	2436	2012-03-07T00:00:00Z	ftp://ftp.ncbi.nlm.nih.gov/genomes/all/GCA/000/251/105/GCA_000251105.1_ASM25110v1	ftp://ftp.ncbi.nlm.nih.gov/genomes/all/GCF/000/251/105/GCF_000251105.1_ASM25110v1
Methanococcoides burtonii DSM 6242	Archaea;Euryarchaeota;Methanomicrobia	DSM 6242	SAMN02598545	PRJNA9634	GCA_000013725.1	Complete	2.57503	40.8	chromosome:NC_007955.1/CP000300.1	1	2406	2006-04-10T00:00:00Z	ftp://ftp.ncbi.nlm.nih.gov/genomes/all/GCA/000/013/725/GCA_000013725.1_ASM1372v1	ftp://ftp.ncbi.nlm.nih.gov/genomes/all/GCF/000/013/725/GCF_000013725.1_ASM1372v1
Methanococcoides methylutens MM1	Archaea;Euryarchaeota;Methanomicrobia	MM1	SAMN03074571	PRJNA230935	GCA_000970325.1	Complete	2.39464	44	chromosome:NZ_CP009518.1/CP009518.1	1	2245	2015-04-07T00:00:00Z	ftp://ftp.ncbi.nlm.nih.gov/genomes/all/GCA/000/970/325/GCA_000970325.1_ASM97032v1	ftp://ftp.ncbi.nlm.nih.gov/genomes/all/GCF/000/970/325/GCF_000970325.1_ASM97032v1
Methanococcus aeolicus Nankai-3	Archaea;Euryarchaeota;Methanococci	Nankai-3	SAMN00623051	PRJNA18641	GCA_000017185.1	Complete	1.5695	30	chromosome:NC_009635.1/CP000743.1	1	1489	2007-06-29T00:00:00Z	ftp://ftp.ncbi.nlm.nih.gov/genomes/all/GCA/000/017/185/GCA_000017185.1_ASM1718v1	ftp://ftp.ncbi.nlm.nih.gov/genomes/all/GCF/000/017/185/GCF_000017185.1_ASM1718v1
Methanococcus maripaludis C7	Archaea;Euryarchaeota;Methanococci	C7	SAMN00000031	PRJNA18819	GCA_000017225.1	Complete	1.77269	33.3	chromosome:NC_009637.1/CP000745.1	1	1787	2007-06-29T00:00:00Z	ftp://ftp.ncbi.nlm.nih.gov/genomes/all/GCA/000/017/225/GCA_000017225.1_ASM1722v1	ftp://ftp.ncbi.nlm.nih.gov/genomes/all/GCF/000/017/225/GCF_000017225.1_ASM1722v1
Methanococcus maripaludis X1	Archaea;Euryarchaeota;Methanococci	X1	SAMN02603718	PRJNA68579	GCA_000220645.1	Complete	1.7467	32.9	chromosome:NC_015847.1/CP002913.1	1	1797	2011-07-14T00:00:00Z	ftp://ftp.ncbi.nlm.nih.gov/genomes/all/GCA/000/220/645/GCA_000220645.1_ASM22064v1	ftp://ftp.ncbi.nlm.nih.gov/genomes/all/GCF/000/220/645/GCF_000220645.1_ASM22064v1
Methanococcus vannielii SB	Archaea;Euryarchaeota;Methanococci	SB	SAMN02598403	PRJNA17889	GCA_000017165.1	Complete	1.72005	31.3	chromosome:NC_009634.1/CP000742.1	1	1679	2007-06-29T00:00:00Z	ftp://ftp.ncbi.nlm.nih.gov/genomes/all/GCA/000/017/165/GCA_000017165.1_ASM1716v1	ftp://ftp.ncbi.nlm.nih.gov/genomes/all/GCF/000/017/165/GCF_000017165.1_ASM1716v1
Methanococcus voltae A3	Archaea;Euryarchaeota;Methanococci	A3	SAMN00000040	PRJNA20131	GCA_000006175.2	Complete	1.93639	28.6	chromosome:NC_014222.1/CP002057.1	1	1688	2010-06-03T00:00:00Z	ftp://ftp.ncbi.nlm.nih.gov/genomes/all/GCA/000/006/175/GCA_000006175.2_ASM617v2	ftp://ftp.ncbi.nlm.nih.gov/genomes/all/GCF/000/006/175/GCF_000006175.1_ASM617v2
Methanocorpusculum labreanum Z	Archaea;Euryarchaeota;Methanomicrobia	Z	SAMN00623052	PRJNA18109	GCA_000015765.1	Complete	1.80496	50	chromosome:NC_008942.1/CP000559.1	1	1799	2007-02-01T00:00:00Z	ftp://ftp.ncbi.nlm.nih.gov/genomes/all/GCA/000/015/765/GCA_000015765.1_ASM1576v1	ftp://ftp.ncbi.nlm.nih.gov/genomes/all/GCF/000/015/765/GCF_000015765.1_ASM1576v1
Methanoculleus bourgensis MS2	Archaea;Euryarchaeota;Methanomicrobia	MS2T	SAMEA2272323	PRJEB167	GCA_000304355.2	Complete	2.78977	60.6	chromosome I:NC_018227.2/HE964772.2	1	2538	2012-07-20T00:00:00Z	ftp://ftp.ncbi.nlm.nih.gov/genomes/all/GCA/000/304/355/GCA_000304355.2_Mb_MS2	ftp://ftp.ncbi.nlm.nih.gov/genomes/all/GCF/000/304/355/GCF_000304355.2_Mb_MS2
Methanoculleus marisnigri JR1	Archaea;Euryarchaeota;Methanomicrobia	JR1	SAMN02598365	PRJNA16330	GCA_000015825.1	Complete	2.4781	62.1	chromosome:NC_009051.1/CP000562.1	1	2430	2007-02-16T00:00:00Z	ftp://ftp.ncbi.nlm.nih.gov/genomes/all/GCA/000/015/825/GCA_000015825.1_ASM1582v1	ftp://ftp.ncbi.nlm.nih.gov/genomes/all/GCF/000/015/825/GCF_000015825.1_ASM1582v1
methanogenic archaeon ISO4-H5	Archaea;Euryarchaeota;Thermoplasmata	ISO4-H5	SAMN03976563	PRJNA292473	GCA_001560915.1	Complete	1.93788	54	chromosome:NZ_CP014214.1/CP014214.1	1	1795	2016-02-12T00:00:00Z	ftp://ftp.ncbi.nlm.nih.gov/genomes/all/GCA/001/560/915/GCA_001560915.1_ASM156091v1	ftp://ftp.ncbi.nlm.nih.gov/genomes/all/GCF/001/560/915/GCF_001560915.1_ASM156091v1
Methanohalobium evestigatum Z-7303	Archaea;Euryarchaeota;Methanomicrobia	Z-7303	SAMN00015125	PRJNA37945	GCA_000196655.1	Complete	2.40623	36.3956	chromosome:NC_014253.1/CP002069.1; plasmid pMETEV01:NC_014254.1/CP002070.1	2	2267	2010-06-15T00:00:00Z	ftp://ftp.ncbi.nlm.nih.gov/genomes/all/GCA/000/196/655/GCA_000196655.1_ASM19665v1	ftp://ftp.ncbi.nlm.nih.gov/genomes/all/GCF/000/196/655/GCF_000196655.1_ASM19665v1
Methanohalophilus halophilus	Archaea;Euryarchaeota;Methanomicrobia	Z-7982	SAMN05756399	PRJNA342410	GCA_001889405.1	Complete	2.02296	42.4	chromosome:NZ_CP017921.1/CP017921.1	1	1987	2016-12-06T00:00:00Z	ftp://ftp.ncbi.nlm.nih.gov/genomes/all/GCA/001/889/405/GCA_001889405.1_ASM188940v1	ftp://ftp.ncbi.nlm.nih.gov/genomes/all/GCF/001/889/405/GCF_001889405.1_ASM188940v1
Methanohalophilus mahii DSM 5219	Archaea;Euryarchaeota;Methanomicrobia	DSM 5219	SAMN02598474	PRJNA30711	GCA_000025865.1	Complete	2.01242	42.6	chromosome:NC_014002.1/CP001994.1	1	1955	2010-03-31T00:00:00Z	ftp://ftp.ncbi.nlm.nih.gov/genomes/all/GCA/000/025/865/GCA_000025865.1_ASM2586v1	ftp://ftp.ncbi.nlm.nih.gov/genomes/all/GCF/000/025/865/GCF_000025865.1_ASM2586v1
Methanolacinia petrolearia DSM 11571	Archaea;Euryarchaeota;Methanomicrobia		SAMN00017400	PRJNA40773	GCA_000147875.1	Complete	2.84329	47.4	chromosome:NC_014507.1/CP002117.1	1	2777	2010-09-17T00:00:00Z	ftp://ftp.ncbi.nlm.nih.gov/genomes/all/GCA/000/147/875/GCA_000147875.1_ASM14787v1	ftp://ftp.ncbi.nlm.nih.gov/genomes/all/GCF/000/147/875/GCF_000147875.1_ASM14787v1
Methanolobus psychrophilus R15	Archaea;Euryarchaeota;Methanomicrobia	R15	SAMN00739943	PRJNA74005	GCA_000306725.1	Complete	3.07277	44.6	chromosome:NC_018876.1/CP003083.1	1	2841	2012-10-18T00:00:00Z	ftp://ftp.ncbi.nlm.nih.gov/genomes/all/GCA/000/306/725/GCA_000306725.1_ASM30672v1	ftp://ftp.ncbi.nlm.nih.gov/genomes/all/GCF/000/306/725/GCF_000306725.1_ASM30672v1
Methanomethylovorans hollandica DSM 15978	Archaea;Euryarchaeota;Methanomicrobia	DSM 15978	SAMN02261367	PRJNA50749	GCA_000328665.1	Complete	2.71401	41.8436	chromosome:NC_019977.1/CP003362.1; plasmid pMETHO01:NC_019972.1/CP003363.1	2	2525	2012-12-28T00:00:00Z	ftp://ftp.ncbi.nlm.nih.gov/genomes/all/GCA/000/328/665/GCA_000328665.1_ASM32866v1	ftp://ftp.ncbi.nlm.nih.gov/genomes/all/GCF/000/328/665/GCF_000328665.1_ASM32866v1
Methanoregula boonei 6A8	Archaea;Euryarchaeota;Methanomicrobia	6A8	SAMN02598409	PRJNA18505	GCA_000017625.1	Complete	2.54294	54.5	chromosome:NC_009712.1/CP000780.1	1	2513	2007-07-26T00:00:00Z	ftp://ftp.ncbi.nlm.nih.gov/genomes/all/GCA/000/017/625/GCA_000017625.1_ASM1762v1	ftp://ftp.ncbi.nlm.nih.gov/genomes/all/GCF/000/017/625/GCF_000017625.1_ASM1762v1
Methanoregula formicica SMSP	Archaea;Euryarchaeota;Methanomicrobia	SMSP	SAMN02232038	PRJNA63567	GCA_000327485.1	Complete	2.82086	55.2	chromosome:NC_019943.1/CP003167.1	1	2789	2012-12-21T00:00:00Z	ftp://ftp.ncbi.nlm.nih.gov/genomes/all/GCA/000/327/485/GCA_000327485.1_ASM32748v1	ftp://ftp.ncbi.nlm.nih.gov/genomes/all/GCF/000/327/485/GCF_000327485.1_ASM32748v1
Methanosaeta harundinacea 6Ac	Archaea;Euryarchaeota;Methanomicrobia	6Ac	SAMN02603883	PRJNA76151	GCA_000235565.1	Complete	2.57103	60.5692	chromosome:NC_017527.1/CP003117.1; plasmid pH6Ac:NC_016637.1/CP003118.1	2	2399	2011-11-16T00:00:00Z	ftp://ftp.ncbi.nlm.nih.gov/genomes/all/GCA/000/235/565/GCA_000235565.1_ASM23556v1	ftp://ftp.ncbi.nlm.nih.gov/genomes/all/GCF/000/235/565/GCF_000235565.1_ASM23556v1
Methanosalsum zhilinae DSM 4017	Archaea;Euryarchaeota;Methanomicrobia	DSM 4017	SAMN02232039	PRJNA40771	GCA_000217995.1	Complete	2.13844	39.2	chromosome:NC_015676.1/CP002101.1	1	1955	2011-06-13T00:00:00Z	ftp://ftp.ncbi.nlm.nih.gov/genomes/all/GCA/000/217/995/GCA_000217995.1_ASM21799v1	ftp://ftp.ncbi.nlm.nih.gov/genomes/all/GCF/000/217/995/GCF_000217995.1_ASM21799v1
Methanosarcina acetivorans C2A	Archaea;Euryarchaeota;Methanomicrobia	C2A	SAMN03081414	PRJNA290	GCA_000007345.1	Complete	5.75149	42.7	chromosome:NC_003552.1/AE010299.1	1	4567	2002-03-20T00:00:00Z	ftp://ftp.ncbi.nlm.nih.gov/genomes/all/GCA/000/007/345/GCA_000007345.1_ASM734v1	ftp://ftp.ncbi.nlm.nih.gov/genomes/all/GCF/000/007/345/GCF_000007345.1_ASM734v1
Methanosarcina barkeri 3	Archaea;Euryarchaeota;Methanomicrobia	3	SAMN03074574	PRJNA230938	GCA_000970305.1	Complete	4.56045	39.1	chromosome:NZ_CP009517.1/CP009517.1	1	3589	2015-04-07T00:00:00Z	ftp://ftp.ncbi.nlm.nih.gov/genomes/all/GCA/000/970/305/GCA_000970305.1_ASM97030v1	ftp://ftp.ncbi.nlm.nih.gov/genomes/all/GCF/000/970/305/GCF_000970305.1_ASM97030v1
Methanosarcina barkeri MS	Archaea;Euryarchaeota;Methanomicrobia	MS	SAMN03074575	PRJNA230939	GCA_000970025.1	Complete	4.57491	39.169	chromosome:NZ_CP009528.1/CP009528.1; plasmid unnamed:NZ_CP009527.1/CP009527.1	2	3481	2015-04-07T00:00:00Z	ftp://ftp.ncbi.nlm.nih.gov/genomes/all/GCA/000/970/025/GCA_000970025.1_ASM97002v1	ftp://ftp.ncbi.nlm.nih.gov/genomes/all/GCF/000/970/025/GCF_000970025.1_ASM97002v1
Methanosarcina horonobensis HB-1 = JCM 15518	Archaea;Euryarchaeota;Methanomicrobia	HB-1	SAMN03074578	PRJNA230942	GCA_000970285.1	Complete	5.01861	41.3	chromosome:NZ_CP009516.1/CP009516.1	1	4144	2015-04-07T00:00:00Z	ftp://ftp.ncbi.nlm.nih.gov/genomes/all/GCA/000/970/285/GCA_000970285.1_ASM97028v1	ftp://ftp.ncbi.nlm.nih.gov/genomes/all/GCF/000/970/285/GCF_000970285.1_ASM97028v1
Methanosarcina lacustris Z-7289	Archaea;Euryarchaeota;Methanomicrobia	Z-7289	SAMN03074579	PRJNA230943	GCA_000970265.1	Complete	4.13981	41.8	chromosome:NZ_CP009515.1/CP009515.1	1	3264	2015-04-07T00:00:00Z	ftp://ftp.ncbi.nlm.nih.gov/genomes/all/GCA/000/970/265/GCA_000970265.1_ASM97026v1	ftp://ftp.ncbi.nlm.nih.gov/genomes/all/GCF/000/970/265/GCF_000970265.1_ASM97026v1
Methanosarcina mazei S-6	Archaea;Euryarchaeota;Methanomicrobia	S-6	SAMN03074583	PRJNA230947	GCA_000970205.1	Complete	4.14282	41.4	chromosome:NZ_CP009512.1/CP009512.1	1	3359	2015-04-07T00:00:00Z	ftp://ftp.ncbi.nlm.nih.gov/genomes/all/GCA/000/970/205/GCA_000970205.1_ASM97020v1	ftp://ftp.ncbi.nlm.nih.gov/genomes/all/GCF/000/970/205/GCF_000970205.1_ASM97020v1
Methanosarcina siciliae T4/M	Archaea;Euryarchaeota;Methanomicrobia	T4/M	SAMN03074589	PRJNA230953	GCA_000970085.1	Complete	5.01756	42.9	chromosome:NZ_CP009506.1/CP009506.1	1	3930	2015-04-07T00:00:00Z	ftp://ftp.ncbi.nlm.nih.gov/genomes/all/GCA/000/970/085/GCA_000970085.1_ASM97008v1	ftp://ftp.ncbi.nlm.nih.gov/genomes/all/GCF/000/970/085/GCF_000970085.1_ASM97008v1
Methanosarcina thermophila TM-1	Archaea;Euryarchaeota;Methanomicrobia	TM-1	SAMN03074597	PRJNA230961	GCA_000969885.1	Complete	3.12738	41.1	chromosome:NZ_CP009501.1/CP009501.1	1	2597	2015-04-07T00:00:00Z	ftp://ftp.ncbi.nlm.nih.gov/genomes/all/GCA/000/969/885/GCA_000969885.1_ASM96988v1	ftp://ftp.ncbi.nlm.nih.gov/genomes/all/GCF/000/969/885/GCF_000969885.1_ASM96988v1
Methanosarcina vacuolata Z-761	Archaea;Euryarchaeota;Methanomicrobia	Z-761	SAMN03074598	PRJNA230962	GCA_000969905.1	Complete	4.56388	39.7325	chromosome:NZ_CP009520.1/CP009520.1; plasmid unnamed:NZ_CP009519.1/CP009519.1	2	3538	2015-04-07T00:00:00Z	ftp://ftp.ncbi.nlm.nih.gov/genomes/all/GCA/000/969/905/GCA_000969905.1_ASM96990v1	ftp://ftp.ncbi.nlm.nih.gov/genomes/all/GCF/000/969/905/GCF_000969905.1_ASM96990v1
Methanosphaera stadtmanae DSM 3091	Archaea;Euryarchaeota;Methanobacteria	DSM 3091	SAMN02604180	PRJNA15579	GCA_000012545.1	Complete	1.7674	27.6	chromosome:NC_007681.1/CP000102.1	1	1518	2006-01-05T00:00:00Z	ftp://ftp.ncbi.nlm.nih.gov/genomes/all/GCA/000/012/545/GCA_000012545.1_ASM1254v1	ftp://ftp.ncbi.nlm.nih.gov/genomes/all/GCF/000/012/545/GCF_000012545.1_ASM1254v1
Methanosphaerula palustris E1-9c	Archaea;Euryarchaeota;Methanomicrobia	E1-9c	SAMN00001866	PRJNA29381	GCA_000021965.1	Complete	2.92292	55.4	chromosome:NC_011832.1/CP001338.1	1	2696	2009-01-05T00:00:00Z	ftp://ftp.ncbi.nlm.nih.gov/genomes/all/GCA/000/021/965/GCA_000021965.1_ASM2196v1	ftp://ftp.ncbi.nlm.nih.gov/genomes/all/GCF/000/021/965/GCF_000021965.1_ASM2196v1
Methanospirillum hungatei JF-1	Archaea;Euryarchaeota;Methanomicrobia	JF-1	SAMN02598287	PRJNA13015	GCA_000013445.1	Complete	3.54474	45.1	chromosome:NC_007796.1/CP000254.1	1	3294	2006-02-17T00:00:00Z	ftp://ftp.ncbi.nlm.nih.gov/genomes/all/GCA/000/013/445/GCA_000013445.1_ASM1344v1	ftp://ftp.ncbi.nlm.nih.gov/genomes/all/GCF/000/013/445/GCF_000013445.1_ASM1344v1
Methanothermobacter marburgensis str. Marburg	Archaea;Euryarchaeota;Methanobacteria	Marburg	SAMN02603260	PRJNA40103	GCA_000145295.1	Complete	1.63914	48.5913	chromosome:NC_014408.1/CP001710.1; plasmid pMTBMA4:NC_014409.1/CP001711.1	2	1701	2010-08-11T00:00:00Z	ftp://ftp.ncbi.nlm.nih.gov/genomes/all/GCA/000/145/295/GCA_000145295.1_ASM14529v1	ftp://ftp.ncbi.nlm.nih.gov/genomes/all/GCF/000/145/295/GCF_000145295.1_ASM14529v1
Methanothermobacter thermautotrophicus str. Delta H	Archaea;Euryarchaeota;Methanobacteria	Delta H	SAMN02603244	PRJNA289	GCA_000008645.1	Complete	1.75138	49.5	chromosome:NC_000916.1/AE000666.1	1	1756	1997-11-17T00:00:00Z	ftp://ftp.ncbi.nlm.nih.gov/genomes/all/GCA/000/008/645/GCA_000008645.1_ASM864v1	ftp://ftp.ncbi.nlm.nih.gov/genomes/all/GCF/000/008/645/GCF_000008645.1_ASM864v1
Methanothermobacter wolfeii	Archaea;Euryarchaeota;Methanobacteria	SIV6	SAMEA4408318	PRJEB15255	GCA_900095815.1	Complete	1.68689	48.9	chromosome I:NZ_LT608329.1/LT608329.1	1	1655	2016-12-16T00:00:00Z	ftp://ftp.ncbi.nlm.nih.gov/genomes/all/GCA/900/095/815/GCA_900095815.1_SIV6	ftp://ftp.ncbi.nlm.nih.gov/genomes/all/GCF/900/095/815/GCF_900095815.1_SIV6
Methanothermococcus okinawensis IH1	Archaea;Euryarchaeota;Methanococci	IH1	SAMN00100784	PRJNA43653	GCA_000179575.2	Complete	1.67745	29.2777	chromosome:NC_015636.1/CP002792.1; plasmid pMETOK01:NC_015632.1/CP002793.1	2	1576	2011-06-06T00:00:00Z	ftp://ftp.ncbi.nlm.nih.gov/genomes/all/GCA/000/179/575/GCA_000179575.2_ASM17957v2	ftp://ftp.ncbi.nlm.nih.gov/genomes/all/GCF/000/179/575/GCF_000179575.2_ASM17957v2
Methanothermus fervidus DSM 2088	Archaea;Euryarchaeota;Methanobacteria	DSM 2088	SAMN02232040	PRJNA33689	GCA_000166095.1	Complete	1.24334	31.6	chromosome:NC_014658.1/CP002278.1	1	1296	2010-11-05T00:00:00Z	ftp://ftp.ncbi.nlm.nih.gov/genomes/all/GCA/000/166/095/GCA_000166095.1_ASM16609v1	ftp://ftp.ncbi.nlm.nih.gov/genomes/all/GCF/000/166/095/GCF_000166095.1_ASM16609v1
Methanothrix_soehngenii=Methanosaeta_concilii GP6	Archaea;Euryarchaeota;Methanomicrobia	GP6	SAMN02604263	PRJNA63185	GCA_000204415.1	Complete	3.02664	50.9577	chromosome:NC_015416.1/CP002565.1; plasmid pGP6:NC_015430.1/CP002566.1	2	2899	2011-04-15T00:00:00Z	ftp://ftp.ncbi.nlm.nih.gov/genomes/all/GCA/000/204/415/GCA_000204415.1_ASM20441v1	ftp://ftp.ncbi.nlm.nih.gov/genomes/all/GCF/000/204/415/GCF_000204415.1_ASM20441v1
Methanotorris igneus Kol 5	Archaea;Euryarchaeota;Methanococci	Kol 5	SAMN00713627	PRJNA51821	GCA_000214415.1	Complete	1.8542	32.3	chromosome:NC_015562.1/CP002737.1	1	1751	2011-05-23T00:00:00Z	ftp://ftp.ncbi.nlm.nih.gov/genomes/all/GCA/000/214/415/GCA_000214415.1_ASM21441v1	ftp://ftp.ncbi.nlm.nih.gov/genomes/all/GCF/000/214/415/GCF_000214415.1_ASM21441v1
Natrialbaceae archaeon JW/NM-HA 15	Archaea;Euryarchaeota;Halobacteria	JW/NM-HA 15	SAMN06349942	PRJNA376078	GCA_002156705.1	Complete	3.93055	64.1	chromosome:NZ_CP019893.1/CP019893.1	1	3608	2017-05-23T00:00:00Z	ftp://ftp.ncbi.nlm.nih.gov/genomes/all/GCA/002/156/705/GCA_002156705.1_ASM215670v1	ftp://ftp.ncbi.nlm.nih.gov/genomes/all/GCF/002/156/705/GCF_002156705.1_ASM215670v1
Natrialba magadii ATCC 43099	Archaea;Euryarchaeota;Halobacteria	ATCC 43099	SAMN02598473	PRJNA30691	GCA_000025625.1	Complete	4.44364	61.032	chromosome:NC_013922.1/CP001932.1; plasmid pNMAG01:NC_013923.1/CP001933.1; plasmid pNMAG02:NC_013924.1/CP001934.1; plasmid pNMAG03:NC_013925.1/CP001935.1	4	4076	2010-02-24T00:00:00Z	ftp://ftp.ncbi.nlm.nih.gov/genomes/all/GCA/000/025/625/GCA_000025625.1_ASM2562v1	ftp://ftp.ncbi.nlm.nih.gov/genomes/all/GCF/000/025/625/GCF_000025625.1_ASM2562v1
Natrinema pellirubrum DSM 15624	Archaea;Euryarchaeota;Halobacteria	DSM 15624	SAMN02261373	PRJNA52951	GCA_000230735.3	Complete	4.3541	63.9597	chromosome:NC_019962.1/CP003372.1; plasmid pNATPE01:NC_019967.1/CP003373.1; plasmid pNATPE02:NC_019963.1/CP003374.1	3	4096	2012-12-27T00:00:00Z	ftp://ftp.ncbi.nlm.nih.gov/genomes/all/GCA/000/230/735/GCA_000230735.3_ASM23073v3	ftp://ftp.ncbi.nlm.nih.gov/genomes/all/GCF/000/230/735/GCF_000230735.2_ASM23073v3
Natronobacterium gregoryi SP2	Archaea;Euryarchaeota;Halobacteria	SP2	SAMN02232042	PRJNA60135	GCA_000230715.3	Complete	3.78836	62.2	chromosome:NC_019792.1/CP003377.1	1	3588	2012-12-10T00:00:00Z	ftp://ftp.ncbi.nlm.nih.gov/genomes/all/GCA/000/230/715/GCA_000230715.3_ASM23071v3	ftp://ftp.ncbi.nlm.nih.gov/genomes/all/GCF/000/230/715/GCF_000230715.2_ASM23071v3
Natronococcus occultus SP4	Archaea;Euryarchaeota;Halobacteria	SP4	SAMN02261263	PRJNA46985	GCA_000328685.1	Complete	4.31412	64.6294	chromosome:NC_019974.1/CP003929.1; plasmid 1:NC_019975.1/CP003930.1; plasmid 2:NC_019976.1/CP003931.1	3	4035	2012-12-28T00:00:00Z	ftp://ftp.ncbi.nlm.nih.gov/genomes/all/GCA/000/328/685/GCA_000328685.1_ASM32868v1	ftp://ftp.ncbi.nlm.nih.gov/genomes/all/GCF/000/328/685/GCF_000328685.1_ASM32868v1
Natronomonas moolapensis 8.8.11	Archaea;Euryarchaeota;Halobacteria	8.8.11	SAMEA3138954	PRJEA50649	GCA_000591055.1	Complete	2.91257	64.5	chromosome:NC_020388.1/HF582854.1	1	2733	2013-02-21T00:00:00Z	ftp://ftp.ncbi.nlm.nih.gov/genomes/all/GCA/000/591/055/GCA_000591055.1_ASM59105v1	ftp://ftp.ncbi.nlm.nih.gov/genomes/all/GCF/000/591/055/GCF_000591055.1_ASM59105v1
Natronomonas pharaonis DSM 2160	Archaea;Euryarchaeota;Halobacteria	Gabara	SAMEA3138222	PRJNA15742	GCA_000026045.1	Complete	2.7497	63.0807	chromosome:NC_007426.1/CR936257.1; plasmid PL131:NC_007427.1/CR936258.1; plasmid PL23:NC_007428.1/CR936259.1	3	2738	2005-09-28T00:00:00Z	ftp://ftp.ncbi.nlm.nih.gov/genomes/all/GCA/000/026/045/GCA_000026045.1_ASM2604v1	ftp://ftp.ncbi.nlm.nih.gov/genomes/all/GCF/000/026/045/GCF_000026045.1_ASM2604v1
Nitrososphaera viennensis EN76	Archaea;TACK group;Thaumarchaeota	EN76	SAMN02721150	PRJEA60103	GCA_000698785.1	Complete	2.52794	52.7	chromosome:NZ_CP007536.1/CP007536.1	1	2801	2014-06-06T00:00:00Z	ftp://ftp.ncbi.nlm.nih.gov/genomes/all/GCA/000/698/785/GCA_000698785.1_ASM69878v1	ftp://ftp.ncbi.nlm.nih.gov/genomes/all/GCF/000/698/785/GCF_000698785.1_ASM69878v1
Palaeococcus pacificus DY20341	Archaea;Euryarchaeota;Thermococci	DY20341	SAMN03081469	PRJNA207495	GCA_000725425.1	Complete	1.85937	43	chromosome:NZ_CP006019.1/CP006019.1	1	1950	2014-07-14T00:00:00Z	ftp://ftp.ncbi.nlm.nih.gov/genomes/all/GCA/000/725/425/GCA_000725425.1_ASM72542v1	ftp://ftp.ncbi.nlm.nih.gov/genomes/all/GCF/000/725/425/GCF_000725425.1_ASM72542v1
Picrophilus torridus DSM 9790	Archaea;Euryarchaeota;Thermoplasmata	DSM 9790	SAMN02603345	PRJNA10641	GCA_000008265.1	Complete	1.5459	36	chromosome:NC_005877.1/AE017261.1	1	1563	2004-06-08T00:00:00Z	ftp://ftp.ncbi.nlm.nih.gov/genomes/all/GCA/000/008/265/GCA_000008265.1_ASM826v1	ftp://ftp.ncbi.nlm.nih.gov/genomes/all/GCF/000/008/265/GCF_000008265.1_ASM826v1
Pyrococcus abyssi GE5	Archaea;Euryarchaeota;Thermococci	Orsay	SAMEA3283067	PRJNA179	GCA_000195935.2	Complete	1.76856	44.6975	chromosome:NC_000868.1/AL096836.1; plasmid pGT5:NC_001773.1/U49503.1	2	1862	2001-06-21T00:00:00Z	ftp://ftp.ncbi.nlm.nih.gov/genomes/all/GCA/000/195/935/GCA_000195935.2_ASM19593v2	ftp://ftp.ncbi.nlm.nih.gov/genomes/all/GCF/000/195/935/GCF_000195935.2_ASM19593v1
Pyrococcus furiosus DSM 3638	Archaea;Euryarchaeota;Thermococci	DSM 3638	SAMN02604284	PRJNA287	GCA_000007305.1	Complete	1.90826	40.8	chromosome:NC_003413.1/AE009950.1	1	1979	2002-02-12T00:00:00Z	ftp://ftp.ncbi.nlm.nih.gov/genomes/all/GCA/000/007/305/GCA_000007305.1_ASM730v1	ftp://ftp.ncbi.nlm.nih.gov/genomes/all/GCF/000/007/305/GCF_000007305.1_ASM730v1
Pyrococcus horikoshii OT3	Archaea;Euryarchaeota;Thermococci	OT3	SAMD00061090	PRJNA207	GCA_000011105.1	Complete	1.7385	41.9	chromosome:NC_000961.1/BA000001.2	1	1801	2001-07-03T00:00:00Z	ftp://ftp.ncbi.nlm.nih.gov/genomes/all/GCA/000/011/105/GCA_000011105.1_ASM1110v1	ftp://ftp.ncbi.nlm.nih.gov/genomes/all/GCF/000/011/105/GCF_000011105.1_ASM1110v1
Pyrococcus kukulkanii	Archaea;Euryarchaeota;Thermococci	NCB100	SAMN03323778	PRJNA274214	GCA_001577775.1	Complete	1.97713	44.6	chromosome:NZ_CP010835.1/CP010835.1	1	2064	2016-02-29T00:00:00Z	ftp://ftp.ncbi.nlm.nih.gov/genomes/all/GCA/001/577/775/GCA_001577775.1_ASM157777v1	ftp://ftp.ncbi.nlm.nih.gov/genomes/all/GCF/001/577/775/GCF_001577775.1_ASM157777v1
Pyrococcus yayanosii CH1	Archaea;Euryarchaeota;Thermococci	CH1	SAMN02603867	PRJNA66055	GCA_000215995.1	Complete	1.71682	51.6	chromosome:NC_015680.1/CP002779.1	1	1786	2011-06-07T00:00:00Z	ftp://ftp.ncbi.nlm.nih.gov/genomes/all/GCA/000/215/995/GCA_000215995.1_ASM21599v1	ftp://ftp.ncbi.nlm.nih.gov/genomes/all/GCF/000/215/995/GCF_000215995.1_ASM21599v1
Pyrodictium delaneyi	Archaea;TACK group;Crenarchaeota	Su06	SAMN03223811	PRJNA268702	GCA_001412615.1	Complete	2.02384	53.9	chromosome:NZ_CP013011.1/CP013011.1	1	2013	2015-10-26T00:00:00Z	ftp://ftp.ncbi.nlm.nih.gov/genomes/all/GCA/001/412/615/GCA_001412615.1_ASM141261v1	ftp://ftp.ncbi.nlm.nih.gov/genomes/all/GCF/001/412/615/GCF_001412615.1_ASM141261v1
Pyrolobus fumarii 1A	Archaea;TACK group;Crenarchaeota	1A	SAMN02232047	PRJNA48579	GCA_000223395.1	Complete	1.84327	54.9	chromosome:NC_015931.1/CP002838.1	1	1906	2011-08-12T00:00:00Z	ftp://ftp.ncbi.nlm.nih.gov/genomes/all/GCA/000/223/395/GCA_000223395.1_ASM22339v1	ftp://ftp.ncbi.nlm.nih.gov/genomes/all/GCF/000/223/395/GCF_000223395.1_ASM22339v1
Sulfolobus acidocaldarius DSM 639	Archaea;TACK group;Crenarchaeota	DSM 639	SAMN02603173	PRJNA13935	GCA_000012285.1	Complete	2.22596	36.7	chromosome:NC_007181.1/CP000077.1	1	2243	2005-07-05T00:00:00Z	ftp://ftp.ncbi.nlm.nih.gov/genomes/all/GCA/000/012/285/GCA_000012285.1_ASM1228v1	ftp://ftp.ncbi.nlm.nih.gov/genomes/all/GCF/000/012/285/GCF_000012285.1_ASM1228v1
Sulfolobus islandicus L.S.2.15	Archaea;TACK group;Crenarchaeota	L.S.2.15	SAMN02598420	PRJNA18987	GCA_000022385.1	Complete	2.73627	35.1	chromosome:NC_012589.1/CP001399.1	1	2768	2009-04-24T00:00:00Z	ftp://ftp.ncbi.nlm.nih.gov/genomes/all/GCA/000/022/385/GCA_000022385.1_ASM2238v1	ftp://ftp.ncbi.nlm.nih.gov/genomes/all/GCF/000/022/385/GCF_000022385.1_ASM2238v1
Sulfolobus solfataricus	Archaea;TACK group;Crenarchaeota	P1	SAMEA3920617	PRJEB13308	GCA_900079115.1	Complete	3.03402	35.8	chromosome I:NZ_LT549890.1/LT549890.1	1	2944	2016-04-11T00:00:00Z	ftp://ftp.ncbi.nlm.nih.gov/genomes/all/GCA/900/079/115/GCA_900079115.1_SSOP1	ftp://ftp.ncbi.nlm.nih.gov/genomes/all/GCF/900/079/115/GCF_900079115.1_SSOP1
Sulfurisphaera tokodaii str. 7	Archaea;TACK group;Crenarchaeota	7	SAMD00061096	PRJNA246	GCA_000011205.1	Complete	2.69476	32.8	chromosome:NC_003106.2/BA000023.2	1	2770	2001-10-04T00:00:00Z	ftp://ftp.ncbi.nlm.nih.gov/genomes/all/GCA/000/011/205/GCA_000011205.1_ASM1120v1	ftp://ftp.ncbi.nlm.nih.gov/genomes/all/GCF/000/011/205/GCF_000011205.1_ASM1120v1
Thermococcus barophilus MP	Archaea;Euryarchaeota;Thermococci	MP	SAMN02603625	PRJNA19379	GCA_000151105.2	Complete	2.06424	41.7082	chromosome:NC_014804.1/CP002372.1; plasmid pTBMP1:NC_015471.1/CP002373.1	2	2182	2010-12-17T00:00:00Z	ftp://ftp.ncbi.nlm.nih.gov/genomes/all/GCA/000/151/105/GCA_000151105.2_ASM15110v2	ftp://ftp.ncbi.nlm.nih.gov/genomes/all/GCF/000/151/105/GCF_000151105.2_ASM15110v2
Thermococcus barossii	Archaea;Euryarchaeota;Thermococci	SHCK-94	SAMN03324153	PRJNA274230	GCA_002214465.1	Complete	1.92242	54.7	chromosome:NZ_CP015101.1/CP015101.1	1	1996	2017-07-05T00:00:00Z	ftp://ftp.ncbi.nlm.nih.gov/genomes/all/GCA/002/214/465/GCA_002214465.1_ASM221446v1	ftp://ftp.ncbi.nlm.nih.gov/genomes/all/GCF/002/214/465/GCF_002214465.1_ASM221446v1
Thermococcus celer Vu 13 = JCM 8558	Archaea;Euryarchaeota;Thermococci	Vu 13	SAMN03324154	PRJNA274230	GCA_002214365.1	Complete	1.86682	56.4	chromosome:NZ_CP014854.1/CP014854.1	1	1911	2017-07-05T00:00:00Z	ftp://ftp.ncbi.nlm.nih.gov/genomes/all/GCA/002/214/365/GCA_002214365.1_ASM221436v1	ftp://ftp.ncbi.nlm.nih.gov/genomes/all/GCF/002/214/365/GCF_002214365.1_ASM221436v1
Thermococcus cleftensis	Archaea;Euryarchaeota;Thermococci	CL1	SAMN02603492	PRJNA167371	GCA_000265525.1	Complete	1.95031	55.8	chromosome:NC_018015.1/CP003651.1	1	2033	2012-06-11T00:00:00Z	ftp://ftp.ncbi.nlm.nih.gov/genomes/all/GCA/000/265/525/GCA_000265525.1_ASM26552v1	ftp://ftp.ncbi.nlm.nih.gov/genomes/all/GCF/000/265/525/GCF_000265525.1_ASM26552v1
Thermococcus eurythermalis	Archaea;Euryarchaeota;Thermococci	A501	SAMN02838508	PRJNA251677	GCA_000769655.1	Complete	2.12616	53.4884	chromosome:NZ_CP008887.1/CP008887.1; plasmid unnamed:NZ_CP008888.1/CP008888.1	2	2180	2014-10-28T00:00:00Z	ftp://ftp.ncbi.nlm.nih.gov/genomes/all/GCA/000/769/655/GCA_000769655.1_ASM76965v1	ftp://ftp.ncbi.nlm.nih.gov/genomes/all/GCF/000/769/655/GCF_000769655.1_ASM76965v1
Thermococcus gorgonarius	Archaea;Euryarchaeota;Thermococci	W-12	SAMN03324159	PRJNA274230	GCA_002214385.1	Complete	1.67412	51.7	chromosome:NZ_CP014855.1/CP014855.1	1	1774	2017-07-05T00:00:00Z	ftp://ftp.ncbi.nlm.nih.gov/genomes/all/GCA/002/214/385/GCA_002214385.1_ASM221438v1	ftp://ftp.ncbi.nlm.nih.gov/genomes/all/GCF/002/214/385/GCF_002214385.1_ASM221438v1
Thermococcus guaymasensis DSM 11113	Archaea;Euryarchaeota;Thermococci	DSM 11113	SAMN02429659	PRJNA230529	GCA_000816105.1	Complete	1.92091	52.9	chromosome:NZ_CP007140.1/CP007140.1	1	2029	2015-01-07T00:00:00Z	ftp://ftp.ncbi.nlm.nih.gov/genomes/all/GCA/000/816/105/GCA_000816105.1_ASM81610v1	ftp://ftp.ncbi.nlm.nih.gov/genomes/all/GCF/000/816/105/GCF_000816105.1_ASM81610v1
Thermococcus kodakarensis KOD1	Archaea;Euryarchaeota;Thermococci	KOD1	SAMD00061071	PRJNA13213	GCA_000009965.1	Complete	2.08874	52	chromosome:NC_006624.1/AP006878.1	1	2237	2005-01-05T20:30:00Z	ftp://ftp.ncbi.nlm.nih.gov/genomes/all/GCA/000/009/965/GCA_000009965.1_ASM996v1	ftp://ftp.ncbi.nlm.nih.gov/genomes/all/GCF/000/009/965/GCF_000009965.1_ASM996v1
Thermococcus litoralis DSM 5473	Archaea;Euryarchaeota;Thermococci	DSM 5473	SAMN02603679	PRJNA81925	GCA_000246985.3	Complete	2.21517	43.1	chromosome:NC_022084.1/CP006670.1	1	2306	2013-08-13T00:00:00Z	ftp://ftp.ncbi.nlm.nih.gov/genomes/all/GCA/000/246/985/GCA_000246985.3_ASM24698v3	ftp://ftp.ncbi.nlm.nih.gov/genomes/all/GCF/000/246/985/GCF_000246985.2_ASM24698v3
Thermococcus nautili	Archaea;Euryarchaeota;Thermococci	30-1	SAMN03081537	PRJNA237737	GCA_000585495.1	Complete	1.97636	54.8	chromosome:NZ_CP007264.1/CP007264.1	1	2132	2014-03-05T00:00:00Z	ftp://ftp.ncbi.nlm.nih.gov/genomes/all/GCA/000/585/495/GCA_000585495.1_ASM58549v1	ftp://ftp.ncbi.nlm.nih.gov/genomes/all/GCF/000/585/495/GCF_000585495.1_ASM58549v1
Thermococcus onnurineus NA1	Archaea;Euryarchaeota;Thermococci	NA1	SAMN02603476	PRJNA20773	GCA_000018365.1	Complete	1.84761	51.3	chromosome:NC_011529.1/CP000855.1	1	1934	2008-11-06T00:00:00Z	ftp://ftp.ncbi.nlm.nih.gov/genomes/all/GCA/000/018/365/GCA_000018365.1_ASM1836v1	ftp://ftp.ncbi.nlm.nih.gov/genomes/all/GCF/000/018/365/GCF_000018365.1_ASM1836v1
Thermococcus pacificus	Archaea;Euryarchaeota;Thermococci	P-4	SAMN03324161	PRJNA274230	GCA_002214485.1	Complete	1.78567	54.2	chromosome:NZ_CP015102.1/CP015102.1	1	1868	2017-07-05T00:00:00Z	ftp://ftp.ncbi.nlm.nih.gov/genomes/all/GCA/002/214/485/GCA_002214485.1_ASM221448v1	ftp://ftp.ncbi.nlm.nih.gov/genomes/all/GCF/002/214/485/GCF_002214485.1_ASM221448v1
Thermococcus paralvinellae	Archaea;Euryarchaeota;Thermococci	ES1	SAMN03081513	PRJNA230233	GCA_000517445.1	Complete	1.95774	40.3	chromosome:NZ_CP006965.1/CP006965.1	1	2054	2014-01-10T00:00:00Z	ftp://ftp.ncbi.nlm.nih.gov/genomes/all/GCA/000/517/445/GCA_000517445.1_ASM51744v1	ftp://ftp.ncbi.nlm.nih.gov/genomes/all/GCF/000/517/445/GCF_000517445.1_ASM51744v1
Thermococcus piezophilus	Archaea;Euryarchaeota;Thermococci	CDGS	SAMN04915575	PRJNA320084	GCA_001647085.1	Complete	1.9288	51.1	chromosome:NZ_CP015520.1/CP015520.1	1	1856	2016-05-18T00:00:00Z	ftp://ftp.ncbi.nlm.nih.gov/genomes/all/GCA/001/647/085/GCA_001647085.1_ASM164708v1	ftp://ftp.ncbi.nlm.nih.gov/genomes/all/GCF/001/647/085/GCF_001647085.1_ASM164708v1
Thermococcus profundus	Archaea;Euryarchaeota;Thermococci	DT 5432	SAMN03324163	PRJNA274230	GCA_002214585.1	Complete	2.04314	53.125	chromosome:NZ_CP014862.1/CP014862.1; plasmid unnamed:NZ_CP014863.1/CP014863.1	2	2075	2017-07-05T00:00:00Z	ftp://ftp.ncbi.nlm.nih.gov/genomes/all/GCA/002/214/585/GCA_002214585.1_ASM221458v1	ftp://ftp.ncbi.nlm.nih.gov/genomes/all/GCF/002/214/585/GCF_002214585.1_ASM221458v1
Thermococcus sibiricus MM 739	Archaea;Euryarchaeota;Thermococci	MM 739	SAMN02603090	PRJNA34531	GCA_000022545.1	Complete	1.8458	40.2	chromosome:NC_012883.1/CP001463.1	1	1913	2009-06-29T00:00:00Z	ftp://ftp.ncbi.nlm.nih.gov/genomes/all/GCA/000/022/545/GCA_000022545.1_ASM2254v1	ftp://ftp.ncbi.nlm.nih.gov/genomes/all/GCF/000/022/545/GCF_000022545.1_ASM2254v1
Thermococcus siculi	Archaea;Euryarchaeota;Thermococci	RG-20	SAMN03324165	PRJNA274230	GCA_002214505.1	Complete	2.02917	55	chromosome:NZ_CP015103.1/CP015103.1	1	2099	2017-07-05T00:00:00Z	ftp://ftp.ncbi.nlm.nih.gov/genomes/all/GCA/002/214/505/GCA_002214505.1_ASM221450v1	ftp://ftp.ncbi.nlm.nih.gov/genomes/all/GCF/002/214/505/GCF_002214505.1_ASM221450v1
Thermococcus thioreducens	Archaea;Euryarchaeota;Thermococci	OGL-20P	SAMN03324168	PRJNA274230	GCA_002214545.1	Complete	2.06593	53.5	chromosome:NZ_CP015105.1/CP015105.1	1	2215	2017-07-05T00:00:00Z	ftp://ftp.ncbi.nlm.nih.gov/genomes/all/GCA/002/214/545/GCA_002214545.1_ASM221454v1	ftp://ftp.ncbi.nlm.nih.gov/genomes/all/GCF/002/214/545/GCF_002214545.1_ASM221454v1
Thermogladius calderae=cellulolyticus 1633	Archaea;TACK group;Crenarchaeota	1633	SAMN02603096	PRJNA163135	GCA_000264495.1	Complete	1.35632	55.6	chromosome:NC_017954.1/CP003531.1	1	1400	2012-05-25T00:00:00Z	ftp://ftp.ncbi.nlm.nih.gov/genomes/all/GCA/000/264/495/GCA_000264495.1_ASM26449v1	ftp://ftp.ncbi.nlm.nih.gov/genomes/all/GCF/000/264/495/GCF_000264495.1_ASM26449v1
Thermoplasma acidophilum DSM 1728	Archaea;Euryarchaeota;Thermoplasmata	DSM1728	SAMEA3138325	PRJNA110	GCA_000195915.1	Complete	1.56491	46	chromosome:NC_002578.1/AL139299.1	1	1521	2001-10-12T00:00:00Z	ftp://ftp.ncbi.nlm.nih.gov/genomes/all/GCA/000/195/915/GCA_000195915.1_ASM19591v1	ftp://ftp.ncbi.nlm.nih.gov/genomes/all/GCF/000/195/915/GCF_000195915.1_ASM19591v1
Thermoplasmatales=Thermoplasma archaeon BRNA1	Archaea;Euryarchaeota;Thermoplasmata	BRNA1	SAMN02603168	PRJNA68695	GCA_000350305.1	Complete	1.46111	58.3	chromosome:NC_020892.1/CP002916.1	1	1465	2013-04-02T00:00:00Z	ftp://ftp.ncbi.nlm.nih.gov/genomes/all/GCA/000/350/305/GCA_000350305.1_ASM35030v1	ftp://ftp.ncbi.nlm.nih.gov/genomes/all/GCF/000/350/305/GCF_000350305.1_ASM35030v1
Thermoplasma volcanium GSS1	Archaea;Euryarchaeota;Thermoplasmata	GSS1	SAMD00061089	PRJNA206	GCA_000011185.1	Complete	1.5848	39.9	chromosome:NC_002689.2/BA000011.4	1	1545	2001-03-22T00:00:00Z	ftp://ftp.ncbi.nlm.nih.gov/genomes/all/GCA/000/011/185/GCA_000011185.1_ASM1118v1	ftp://ftp.ncbi.nlm.nih.gov/genomes/all/GCF/000/011/185/GCF_000011185.1_ASM1118v1
Vulcanisaeta moutnovskia 768-28	Archaea;TACK group;Crenarchaeota	768-28	SAMN02603092	PRJNA63027	GCA_000190315.1	Complete	2.29898	42.4	chromosome:NC_015151.1/CP002529.1	1	2357	2011-02-22T00:00:00Z	ftp://ftp.ncbi.nlm.nih.gov/genomes/all/GCA/000/190/315/GCA_000190315.1_ASM19031v1	ftp://ftp.ncbi.nlm.nih.gov/genomes/all/GCF/000/190/315/GCF_000190315.1_ASM19031v1

## Sheet: Archaea-classified
Name	Code	NCBI code	Size (Mb)	%CG	Nr of sat.	Class	Satellites / Mb
Halanaeroarchaeum sulfurireducens	18	NZ_CP008874.1	2.20974	62.8558	14	Halobacteria	6.33559
Haloarcula hispanica ATCC 33960 chrI	19	NC_015948.1	2.9953	62.4615	4	Halobacteria	1.33543
Haloarcula hispanica ATCC 33960 chrII	20	NC_015948.1	0.4889	62.4615	0	Halobacteria	0
Halobacterium hubeiense	21	NZ_LN831302.1	3.13035	66.576	1	Halobacteria	0.319453
Halobacterium salinarum NRC-1	22	NC_010364.1	2.57101	65.9192	1	Halobacteria	0.388952
Halobiforma lacisalsi AJ5	23	NZ_CP019285.1	4.38154	65.2373	11	Halobacteria	2.51053
Halodesulfurarchaeum formicicum	24	NZ_CP016070.1	2.08595	63.6	3	Halobacteria	1.43819
Haloferax mediterranei ATCC 33500	25	NC_017941.2	3.90471	60.2551	13	Halobacteria	3.32931
Haloferax volcanii DS2	26	NC_013967.1	4.0129	65.4625	0	Halobacteria	0
Halogeometricum borinquense DSM 11551	27	NC_014729.1	3.94447	59.9709	12	Halobacteria	3.04223
Halomicrobium mukohataei DSM 12286	28	NC_013202.1	3.33235	65.5068	11	Halobacteria	3.30097
halophilic archaeon DL31	29	NC_015954.1	3.64316	62.3733	8	Halobacteria	2.1959
Halopiger xanaduensis SH-6	30	NC_015666.1	4.35527	65.1966	4	Halobacteria	0.918428
Haloquadratum walsbyi C23	31	NC_008212.1	3.26048	47.6941	7	Halobacteria	2.14692
Halorhabdus tiamatea SARL4B	32	NC_021921.1	3.14616	62.77	8	Halobacteria	2.54278
Halorhabdus utahensis DSM 12940	33	NC_013158.1	3.1168	62.9	9	Halobacteria	2.88758
Halorubrum lacusprofundi ATCC 49239 chrI	34	NC_012029.1	2.7353	63.9543	24	Halobacteria	8.77417
Halorubrum lacusprofundi ATCC 49239 chrII	35	NC_012028.1	0.5259	63.9543	1	Halobacteria	1.9015
Halostagnicola larsenii XH-48	36	NZ_CP007055.1	4.13118	60.8653	3	Halobacteria	0.726185
Haloterrigena daqingensis	37	NZ_CP019327.1	3.8358	61.337	8	Halobacteria	2.08561
Haloterrigena turkmenica DSM 5511	38	NC_013743.1	5.44078	64.2484	4	Halobacteria	0.735189
Natrialbaceae archaeon JW/NM-HA 15	99	NZ_CP019893.1	3.93055	64.1	14	Halobacteria	3.56184
Natrialba magadii ATCC 43099	100	NC_013922.1	4.44364	61.032	23	Halobacteria	5.17594
Natrinema pellirubrum DSM 15624	101	NC_019962.1	4.3541	63.9597	1	Halobacteria	0.229669
Natronobacterium gregoryi SP2	102	NC_019792.1	3.78836	62.2	11	Halobacteria	2.90363
Natronococcus occultus SP4	103	NC_019974.1	4.31412	64.6294	13	Halobacteria	3.01336
Natronomonas moolapensis 8.8.11	104	NC_020388.1	2.91257	64.5	13	Halobacteria	4.46341
Natronomonas pharaonis DSM 2160	105	NC_007426.1	2.7497	63.0807	5	Halobacteria	1.81838
Halalkalicoccus jeotgali B3	17	NC_014297.1	3.69865	62.5582	1	Halobacteria	0.270369
Methanobacterium congolense	44	NZ_LT607756.1	2.46957	38.4824	6	Methanobacteria	2.42957
Methanobacterium formicicum	45	NZ_CP006933.1	2.44999	41.3	9	Methanobacteria	3.67348
Methanobacterium lacus	46	NC_015216.1	2.58375	35.8	7	Methanobacteria	2.70924
Methanobacterium paludis	47	NC_015574.1	2.54654	35.7	20	Methanobacteria	7.85379
Methanobrevibacter millerae	48	NZ_CP011266.1	2.54354	31.8	10	Methanobacteria	3.93153
Methanobrevibacter olleyae	49	NZ_CP014265.1	2.20119	26.9	57	Methanobacteria	25.8951
Methanobrevibacter ruminantium M1	50	NC_013790.1	2.9372	32.6	83	Methanobacteria	28.2582
Methanobrevibacter smithii ATCC 35061	51	NC_009515.1	1.85316	31	5	Methanobacteria	2.69809
Methanosphaera stadtmanae DSM 3091	89	NC_007681.1	1.7674	27.6	5	Methanobacteria	2.82901
Methanothermobacter_marburgensis_str._Marburg	92	NC_014408.1	1.63914	48.5913	6	Methanobacteria	3.66046
Methanothermobacter thermautotrophicus str. Delta H	93	NC_000916.1	1.75138	49.5	2	Methanobacteria	1.14196
Methanothermobacter wolfeii	94	NZ_LT608329.1	1.68689	48.9	0	Methanobacteria	0
Methanothermus fervidus DSM 2088	96	NC_014658.1	1.24334	31.6	0	Methanobacteria	0
Methanocaldococcus bathoardescens	52	NZ_CP009149.1	1.60756	30.8	1	Methanococci	0.622061
Methanocaldococcus fervens AG86	53	NC_013156.1	1.50725	32.2088	2	Methanococci	1.32692
Methanocaldococcus infernus ME	54	NC_014122.1	1.32819	33.6	3	Methanococci	2.25871
Methanocaldococcus jannaschii DSM 2661	55	NC_000909.1	1.73993	31.2688	0	Methanococci	0
Methanocaldococcus vulcanius M7	56	NC_013407.1	1.76174	31.5862	2	Methanococci	1.13524
Methanococcus aeolicus Nankai-3	61	NC_009635.1	1.5695	30	5	Methanococci	3.18573
Methanococcus maripaludis C7	62	NC_009637.1	1.77269	33.3	8	Methanococci	4.51292
Methanococcus maripaludis X1	63	NC_015847.1	1.7467	32.9	3	Methanococci	1.71752
Methanococcus vannielii SB	64	NC_009634.1	1.72005	31.3	9	Methanococci	5.23241
Methanococcus voltae A3	65	NC_014222.1	1.93639	28.6	48	Methanococci	24.7884
Methanothermococcus okinawensis IH1	95	NC_015636.1	1.67745	29.2777	5	Methanococci	2.98071
Methanotorris igneus Kol 5	98	NC_015562.1	1.8542	32.3	2	Methanococci	1.07863
Methanocella arvoryzae MRE50	57	NC_009464.1	3.17992	54.6	11	Methanomicrobia	3.45921
Methanocella conradii HZ254	58	NC_017034.1	2.37844	52.7	11	Methanomicrobia	4.62488
Methanococcoides burtonii DSM 6242	59	NC_007955.1	2.57503	40.8	10	Methanomicrobia	3.88345
Methanococcoides methylutens MM1	60	NZ_CP009518.1	2.39464	44	6	Methanomicrobia	2.5056
Methanocorpusculum labreanum Z	66	NC_008942.1	1.80496	50	2	Methanomicrobia	1.10806
Methanoculleus bourgensis MS2	67	NC_018227.2	2.78977	60.6	8	Methanomicrobia	2.86762
Methanoculleus marisnigri JR1	68	NC_009051.1	2.4781	62.1	21	Methanomicrobia	8.47423
Methanohalobium evestigatum Z-7303	70	NC_014253.1	2.40623	36.3956	1	Methanomicrobia	0.415588
Methanohalophilus halophilus	71	NZ_CP017921.1	2.02296	42.4	2	Methanomicrobia	0.98865
Methanohalophilus mahii DSM 5219	72	NC_014002.1	2.01242	42.6	3	Methanomicrobia	1.49074
Methanolacinia petrolearia DSM 11571	73	NC_014507.1	2.84329	47.4	3	Methanomicrobia	1.05512
Methanolobus psychrophilus R15	74	NC_018876.1	3.07277	44.6	4	Methanomicrobia	1.30176
Methanomethylovorans hollandica DSM 15978	75	NC_019977.1	2.71401	41.8436	6	Methanomicrobia	2.21075
Methanoregula boonei 6A8	76	NC_009712.1	2.54294	54.5	3	Methanomicrobia	1.17974
Methanoregula formicica SMSP	77	NC_019943.1	2.82086	55.2	2	Methanomicrobia	0.709004
Methanosaeta harundinacea 6Ac	78	NC_017527.1	2.57103	60.5692	16	Methanomicrobia	6.22319
Methanosalsum zhilinae DSM 4017	79	NC_015676.1	2.13844	39.2	5	Methanomicrobia	2.33815
Methanosphaerula palustris E1-9c	90	NC_011832.1	2.92292	55.4	13	Methanomicrobia	4.44761
Methanospirillum hungatei JF-1	91	NC_007796.1	3.54474	45.1	10	Methanomicrobia	2.82108
Methanothrix_soehngenii=Methanosaeta_concilii GP6	97	NC_015416.1	3.02664	50.9577	18	Methanomicrobia	5.94719
Methanosarcina acetivorans C2A	80	NC_003552.1	5.75149	42.7	189	Methanomicrobia	32.861
Methanosarcina barkeri 3	81	NZ_CP009517.1	4.56045	39.1	379	Methanomicrobia	83.1058
Methanosarcina barkeri MS	82	NZ_CP009528.1	4.57491	39.169	328	Methanomicrobia	71.6954
Methanosarcina horonobensis HB-1 = JCM 15518	83	NZ_CP009516.1	5.01861	41.3	35	Methanomicrobia	6.97404
Methanosarcina lacustris Z-7289	84	NZ_CP009515.1	4.13981	41.8	249	Methanomicrobia	60.1477
Methanosarcina mazei S-6	85	NZ_CP009512.1	4.14282	41.4	155	Methanomicrobia	37.4141
Methanosarcina siciliae T4/M	86	NZ_CP009506.1	5.01756	42.9	124	Methanomicrobia	24.7132
Methanosarcina thermophila TM-1	87	NZ_CP009501.1	3.12738	41.1	43	Methanomicrobia	13.7495
Methanosarcina vacuolata Z-761	88	NZ_CP009520.1	4.56388	39.7325	406	Methanomicrobia	88.9594
Euryarchaeota
Archaeoglobus fulgidus DSM 4304	4	NC_000917.1	2.1784	48.6	0	Archaeoglobi	0
Archaeoglobus profundus DSM 5631	5	NC_013741.1	1.56342	41.9961	0	Archaeoglobi	0
Archaeoglobus sulfaticallidus PM70-1	6	NC_021169.1	2.07693	43.2	3	Archaeoglobi	1.44444
Archaeoglobus veneficus SNP6	7	NC_015320.1	1.90194	47	0	Archaeoglobi	0
Ferroglobus placidus DSM 10642	13	NC_021592.1	2.19627	44.1	0	Archaeoglobi	0
Geoglobus acetivorans	15	NZ_CP009552.1	1.86082	46.8	0	Archaeoglobi	0
Geoglobus ahangari	16	NZ_CP011267.1	1.77009	53.1	1	Archaeoglobi	0.564943
Palaeococcus pacificus DY20341	107	:NZ_CP006019.1	1.85937	43	0	Thermococci	0
Pyrococcus abyssi GE5	109	NC_000868.1	1.76856	44.6975	1	Thermococci	0.565432
Pyrococcus furiosus DSM 3638	110	NC_003413.1	1.90826	40.8	0	Thermococci	0
Pyrococcus horikoshii OT3	111	NC_000961.1	1.7385	41.9	0	Thermococci	0
Pyrococcus kukulkanii	112	NZ_CP010835.1	1.97713	44.6	0	Thermococci	0
Pyrococcus yayanosii CH1	113	NC_015680.1	1.71682	51.6	0	Thermococci	0
Thermococcus barophilus MP	120	NC_014804.1	2.06424	41.7082	0	Thermococci	0
Thermococcus barossii	121	NZ_CP015101.1	1.92242	54.7	0	Thermococci	0
Thermococcus celer Vu 13 = JCM 8558	122	NZ_CP014854.1	1.86682	56.4	0	Thermococci	0
Thermococcus cleftensis	123	NC_018015.1	1.95031	55.8	1	Thermococci	0.512739
Thermococcus eurythermalis	124	NZ_CP008887.1	2.12616	53.4884	0	Thermococci	0
Thermococcus gorgonarius	125	NZ_CP014855.1	1.67412	51.7	0	Thermococci	0
Thermococcus guaymasensis DSM 11113	126	NZ_CP007140.1	1.92091	52.9	0	Thermococci	0
Thermococcus kodakarensis KOD1	127	NC_006624.1	2.08874	52	0	Thermococci	0
Thermococcus litoralis DSM 5473	128	NZ_CP006670.1	2.21517	43.1	1	Thermococci	0.451433
Thermococcus nautili	129	NZ_CP007264.1	1.97636	54.8	1	Thermococci	0.505981
Thermococcus onnurineus NA1	130	NC_011529.1	1.84761	51.3	0	Thermococci	0
Thermococcus pacificus	131	NZ_CP015102.1	1.78567	54.2	1	Thermococci	0.560014
Thermococcus paralvinellae	132	NZ_CP006965.1	1.95774	40.3	2	Thermococci	1.02159
Thermococcus piezophilus	133	NZ_CP015520.1	1.9288	51.1	3	Thermococci	1.55537
Thermococcus profundus	134	NZ_CP014862.1	2.04314	53.125	3	Thermococci	1.46833
Thermococcus sibiricus MM 739	135	NZ_CP001463.1	1.8458	40.2	2	Thermococci	1.08354
Thermococcus siculi	136	NZ_CP015103.1	2.02917	55	0	Thermococci	0
Thermococcus thioreducens	137	NZ_CP015105.1	2.06593	53.5	0	Thermococci	0
Cuniculiplasma divulgatum	10	NZ_LT719092.1	1.87892	37.2	1	Thermoplasmata	0.532221
Ferroplasma acidarmanus fer1	14	NC_021592.1	1.93521	36.5	0	Thermoplasmata	0
methanogenic archaeon ISO4-H5	69	NZ_CP014214.1	1.93788	54	2	Thermoplasmata	1.03206
Picrophilus torridus DSM 9790	108	NC_005877.1	1.5459	36	1	Thermoplasmata	0.646872
Thermoplasma acidophilum DSM 1728	139	NC_002578.1	1.56491	46	0	Thermoplasmata	0
Thermoplasmatales=Thermoplasma archaeon BRNA1	140	NC_020892.1	1.46111	58.3	2	Thermoplasmata	1.36882
Thermoplasma volcanium GSS1	141	NC_002689.2	1.5848	39.9	0	Thermoplasmata	0
Aciduliprofundum boonei T469	3	NC_013926.1	1.48678	39.2	1	unclassified	0.672594
Acidianus hospitalis W1	1	NC_015518.1	2.13765	34.1	2	TACK group;Crenarchaeota	0.935607
Acidilobus saccharovorans 345-15	2	NZ_CP001742.1	1.49645	57.2	1	TACK group;Crenarchaeota	0.668248
Caldisphaera lagunensis DSM 15908	8	NC_019791.1	1.54685	30	3	TACK group;Crenarchaeota	1.93943
Caldivirga maquilingensis IC-167	9	:NC_009954.1	2.07757	43.1	0	TACK group;Crenarchaeota	0
Desulfurococcus amylolyticus=kamchatkensis 1221n	11	NC_011766.1	1.36522	45.3	0	TACK group;Crenarchaeota	0
Desulfurococcus mucosus DSM 2162	12	NC_014961.1	1.31464	53.1	0	TACK group;Crenarchaeota	0
Hyperthermus butylicus DSM 5456	39	NC_008818.1	1.66716	53.7	0	TACK group;Crenarchaeota	0
Ignicoccus hospitalis KIN4/I	40	NC_009776.1	1.29754	56.5	0	TACK group;Crenarchaeota	0
Ignicoccus islandicus DSM 13165	41	NZ_CP006867.1	1.39466	44.9	1	TACK group;Crenarchaeota	0.717021
Metallosphaera cuprina Ar-4	42	NZ_CP002656.1	1.84035	42	1	TACK group;Crenarchaeota	0.543375
Metallosphaera sedula DSM 5348	43	NC_009440.1	2.19152	46.2	2	TACK group;Crenarchaeota	0.912609
Pyrodictium delaneyi	114	NZ_CP013011.1/	2.02384	53.9	0	TACK group;Crenarchaeota	0
Pyrolobus fumarii 1A	115	NC_015931.1	1.84327	54.9	0	TACK group;Crenarchaeota	0
Sulfolobus acidocaldarius DSM 639	116	NZ_CP000077.1	2.22596	36.7	3	TACK group;Crenarchaeota	1.34773
Sulfolobus islandicus L.S.2.15	117	NC_012589.1	2.73627	35.1	0	TACK group;Crenarchaeota	0
Sulfolobus solfataricus	118	NZ_LT549890.1	3.03402	35.8	3	TACK group;Crenarchaeota	0.988787
Sulfurisphaera tokodaii str. 7	119	NC_003106.2	2.69476	32.8	1	TACK group;Crenarchaeota	0.371091
Thermogladius calderae=cellulolyticus 1633	138	NC_017954.1	1.35632	55.6	0	TACK group;Crenarchaeota	0
Vulcanisaeta moutnovskia 768-28	142	NC_014537.1	2.29898	42.4	1	TACK group;Crenarchaeota	0.434976
Nitrososphaera viennensis EN76	106	NZ_CP007536.1	2.52794	52.7	3	TACK group;Thaumarchaeota	1.18674

## Sheet: Bacteria
Alphabetical code	#Organism Name	Organism group	BioSample	BioProject	Assembly	Level	Size(Mb)	GC%	Replicons			WGS
1	Acinetobacter pittii PHEA-2	Bacteria;Proteobacteria;Gammaproteobacteria	PHEA-2	SAMN02603040	PRJNA51267	GCA_000191145.1	Complete	3.86253	38.8	chromosome:NC_016603.1/CP002177.1	1	3599	2011-03-03T00:00:00Z	ftp://ftp.ncbi.nlm.nih.gov/genomes/all/GCA/000/191/145/GCA_000191145.1_ASM19114v1	ftp://ftp.ncbi.nlm.nih.gov/genomes/all/GCF/000/191/145/GCF_000191145.1_ASM19114v1
2	Aeromonas hydrophila subsp. hydrophila ATCC 7966	Bacteria;Proteobacteria;Gammaproteobacteria	ATCC 7966	SAMN02604052	PRJNA16697	GCA_000014805.1	Complete	4.74445	61.5	chromosome:NC_008570.1/CP000462.1	1	4118	2006-11-06T00:00:00Z	ftp://ftp.ncbi.nlm.nih.gov/genomes/all/GCA/000/014/805/GCA_000014805.1_ASM1480v1	ftp://ftp.ncbi.nlm.nih.gov/genomes/all/GCF/000/014/805/GCF_000014805.1_ASM1480v1
3	Agrobacterium fabrum str. C58	Bacteria;Proteobacteria;Alphaproteobacteria	C58	SAMN02603108	PRJNA283	GCA_000092025.1	Complete	5.67426	59.0606	chromosome circular:NC_003062.2/AE007869.2; chromosome linear:NC_003063.2/AE007870.2; plasmid At:NC_003064.2/AE007872.2; plasmid Ti:NC_003065.3/AE007871.2	4	5355	2001-10-03T00:00:00Z	ftp://ftp.ncbi.nlm.nih.gov/genomes/all/GCA/000/092/025/GCA_000092025.1_ASM9202v1	ftp://ftp.ncbi.nlm.nih.gov/genomes/all/GCF/000/092/025/GCF_000092025.1_ASM9202v1
4	Amycolatopsis mediterranei U32	Bacteria;Terrabacteria group;Actinobacteria	U32	SAMN02603409	PRJNA46889	GCA_000196835.1	Complete	10.2367	71.3	chromosome:NC_014318.1/CP002000.1	1	9228	2010-06-29T00:00:00Z	ftp://ftp.ncbi.nlm.nih.gov/genomes/all/GCA/000/196/835/GCA_000196835.1_ASM19683v1	ftp://ftp.ncbi.nlm.nih.gov/genomes/all/GCF/000/196/835/GCF_000196835.1_ASM19683v1
5	Aquifex aeolicus VF5	Bacteria;Aquificae;Aquificae	VF5	SAMN02603207	PRJNA215	GCA_000008625.1	Complete	1.59079	43.3239	chromosome:NC_000918.1/AE000657.1; plasmid ece1:NC_001880.1/AE000667.1	2	1526	1997-07-25T00:00:00Z	ftp://ftp.ncbi.nlm.nih.gov/genomes/all/GCA/000/008/625/GCA_000008625.1_ASM862v1	ftp://ftp.ncbi.nlm.nih.gov/genomes/all/GCF/000/008/625/GCF_000008625.1_ASM862v1
6	Bacillus anthracis str. Ames	Bacteria;Terrabacteria group;Firmicutes	Ames	SAMN02603432	PRJNA309	GCA_000007845.1	Complete	5.22729	35.4	chromosome:NC_003997.3/AE016879.1	1	5321	2002-05-16T00:00:00Z	ftp://ftp.ncbi.nlm.nih.gov/genomes/all/GCA/000/007/845/GCA_000007845.1_ASM784v1	ftp://ftp.ncbi.nlm.nih.gov/genomes/all/GCF/000/007/845/GCF_000007845.1_ASM784v1
7	Bacillus anthracis str. Sterne	Bacteria;Terrabacteria group;Firmicutes	Sterne	SAMN02598266	PRJNA10878	GCA_000008165.1	Complete	5.22866	35.4	chromosome:NC_005945.1/AE017225.1	1	4952	2004-06-24T00:00:00Z	ftp://ftp.ncbi.nlm.nih.gov/genomes/all/GCA/000/008/165/GCA_000008165.1_ASM816v1	ftp://ftp.ncbi.nlm.nih.gov/genomes/all/GCF/000/008/165/GCF_000008165.1_ASM816v1
8	Bacillus cereus ATCC 14579	Bacteria;Terrabacteria group;Firmicutes	ATCC 14579	SAMN02603340	PRJNA384	GCA_000007825.1	Complete	5.42708	35.3076	chromosome:NC_004722.1/AE016877.1; plasmid pBClin15:NC_004721.2/AE016878.2	2	5231	2003-04-16T00:00:00Z	ftp://ftp.ncbi.nlm.nih.gov/genomes/all/GCA/000/007/825/GCA_000007825.1_ASM782v1	ftp://ftp.ncbi.nlm.nih.gov/genomes/all/GCF/000/007/825/GCF_000007825.1_ASM782v1
9	Bacillus subtilis subsp. subtilis str. 168	Bacteria;Terrabacteria group;Firmicutes	168	SAMEA3138188	PRJNA76	GCA_000009045.1	Complete	4.21561	43.5	chromosome:NC_000964.3/AL009126.3	1	4174	1997-11-20T00:00:00Z	ftp://ftp.ncbi.nlm.nih.gov/genomes/all/GCA/000/009/045/GCA_000009045.1_ASM904v1	ftp://ftp.ncbi.nlm.nih.gov/genomes/all/GCF/000/009/045/GCF_000009045.1_ASM904v1
10	Bacillus thuringiensis serovar konkukian str. 97-27	Bacteria;Terrabacteria group;Firmicutes	97-27	SAMN02598265	PRJNA10877	GCA_000008505.1	Complete	5.31479	35.3594	chromosome:NC_005957.1/AE017355.1; plasmid pBT9727:NC_006578.1/CP000047.1	2	5197	2004-06-28T00:00:00Z	ftp://ftp.ncbi.nlm.nih.gov/genomes/all/GCA/000/008/505/GCA_000008505.1_ASM850v1	ftp://ftp.ncbi.nlm.nih.gov/genomes/all/GCF/000/008/505/GCF_000008505.1_ASM850v1
11	Bacteroides fragilis YCH46	Bacteria;FCB group;Bacteroidetes/Chlorobi group	YCH46	SAMD00061068	PRJNA13067	GCA_000009925.1	Complete	5.31099	43.2378	chromosome:NC_006347.1/AP006841.1; plasmid pBFY46:NC_006297.1/AP006842.1	2	4625	2004-09-16T23:37:00Z	ftp://ftp.ncbi.nlm.nih.gov/genomes/all/GCA/000/009/925/GCA_000009925.1_ASM992v1	ftp://ftp.ncbi.nlm.nih.gov/genomes/all/GCF/000/009/925/GCF_000009925.1_ASM992v1
12	Bacteroides thetaiotaomicron VPI-5482	Bacteria;FCB group;Bacteroidetes/Chlorobi group	VPI-5482	SAMN02604314	PRJNA399	GCA_000011065.1	Complete	6.2934	42.8231	chromosome:NC_004663.1/AE015928.1; plasmid p5482:NC_004703.1/AY171301.1	2	4816	2003-03-28T00:00:00Z	ftp://ftp.ncbi.nlm.nih.gov/genomes/all/GCA/000/011/065/GCA_000011065.1_ASM1106v1	ftp://ftp.ncbi.nlm.nih.gov/genomes/all/GCF/000/011/065/GCF_000011065.1_ASM1106v1
13	Bifidobacterium bifidum PRL2010	Bacteria;Terrabacteria group;Actinobacteria	PRL2010	SAMN02603510	PRJNA42863	GCA_000165905.1	Complete	2.21466	62.7	chromosome:NC_014638.1/CP001840.1	1	1706	2010-11-02T00:00:00Z	ftp://ftp.ncbi.nlm.nih.gov/genomes/all/GCA/000/165/905/GCA_000165905.1_ASM16590v1	ftp://ftp.ncbi.nlm.nih.gov/genomes/all/GCF/000/165/905/GCF_000165905.1_ASM16590v1
14	Bifidobacterium longum NCC2705	Bacteria;Terrabacteria group;Actinobacteria	NCC2705	SAMN02603675	PRJNA328	GCA_000007525.1	Complete	2.26027	60.1075	chromosome:NC_004307.2/AE014295.3; plasmid pBLO1:NC_004943.1/AF540971.1	2	1728	2002-09-27T00:00:00Z	ftp://ftp.ncbi.nlm.nih.gov/genomes/all/GCA/000/007/525/GCA_000007525.1_ASM752v1	ftp://ftp.ncbi.nlm.nih.gov/genomes/all/GCF/000/007/525/GCF_000007525.1_ASM752v1
15	Bordetella bronchiseptica 253	Bacteria;Proteobacteria;Betaproteobacteria	253	SAMEA2272388	PRJEB138	GCA_000318015.1	Complete	5.26438	68.1	chromosome:NC_019382.1/HE965806.1	1	4781	2012-10-11T00:00:00Z	ftp://ftp.ncbi.nlm.nih.gov/genomes/all/GCA/000/318/015/GCA_000318015.1_ASM31801v1	ftp://ftp.ncbi.nlm.nih.gov/genomes/all/GCF/000/318/015/GCF_000318015.1_ASM31801v1
16	Bordetella parapertussis Bpp5	Bacteria;Proteobacteria;Betaproteobacteria	Bpp5	SAMEA2272448	PRJEB143	GCA_000317935.1	Complete	4.89957	67.7798	chromosome:NC_018828.1/HE965803.1; plasmid BPP5P1:NC_018830.1/HE965804.1	2	4184	2012-10-08T00:00:00Z	ftp://ftp.ncbi.nlm.nih.gov/genomes/all/GCA/000/317/935/GCA_000317935.1_ASM31793v1	ftp://ftp.ncbi.nlm.nih.gov/genomes/all/GCF/000/317/935/GCF_000317935.1_ASM31793v1
17	Bordetella pertussis Tohama I	Bacteria;Proteobacteria;Betaproteobacteria	Tohama I	SAMEA1705933	PRJNA26	GCA_000195715.1	Complete	4.08619	67.7	chromosome:NC_002929.2/BX470248.1	1	3425	2001-11-06T00:00:00Z	ftp://ftp.ncbi.nlm.nih.gov/genomes/all/GCA/000/195/715/GCA_000195715.1_ASM19571v1	ftp://ftp.ncbi.nlm.nih.gov/genomes/all/GCF/000/195/715/GCF_000195715.1_ASM19571v1
18	Borreliella burgdorferi B31	Bacteria;Spirochaetes;Spirochaetia	B31	SAMN02603966	PRJNA3	GCA_000008685.2	Complete	1.52121	28.1805	chromosome:NC_001318.1/AE000783.1; plasmid cp26:NC_001903.1/AE000792.1; plasmid cp32-1:NC_000948.1/AE001575.1; plasmid cp32-3:NC_000949.1/AE001576.1; plasmid cp32-4:NC_000950.1/AE001577.1; plasmid cp32-6:NC_000951.1/AE001578.1; plasmid cp32-7:NC_000952.1/AE001579.1; plasmid cp32-8:NC_000953.1/AE001580.1; plasmid cp32-9:NC_000954.1/AE001581.1; plasmid cp9:NC_001904.1/AE000791.1; plasmid lp17:NC_00…	22	1391	1997-12-17T00:00:00Z	ftp://ftp.ncbi.nlm.nih.gov/genomes/all/GCA/000/008/685/GCA_000008685.2_ASM868v2	ftp://ftp.ncbi.nlm.nih.gov/genomes/all/GCF/000/008/685/GCF_000008685.2_ASM868v2
19	Brachybacterium faecium DSM 4810	Bacteria;Terrabacteria group;Actinobacteria	DSM 4810	SAMN00002685	PRJNA17026	GCA_000023405.1	Complete	3.61499	72	chromosome:NC_013172.1/CP001643.1	1	3068	2009-08-25T00:00:00Z	ftp://ftp.ncbi.nlm.nih.gov/genomes/all/GCA/000/023/405/GCA_000023405.1_ASM2340v1	ftp://ftp.ncbi.nlm.nih.gov/genomes/all/GCF/000/023/405/GCF_000023405.1_ASM2340v1
20	Bradyrhizobium diazoefficiens USDA 110	Bacteria;Proteobacteria;Alphaproteobacteria	USDA110	SAMD00061083	PRJNA17	GCA_000011365.1	Complete	9.10583	64.1	chromosome:NC_004463.1/BA000040.2	1	8317	2002-12-27T00:00:00Z	ftp://ftp.ncbi.nlm.nih.gov/genomes/all/GCA/000/011/365/GCA_000011365.1_ASM1136v1	ftp://ftp.ncbi.nlm.nih.gov/genomes/all/GCF/000/011/365/GCF_000011365.1_ASM1136v1
21	Buchnera aphidicola str. APS (Acyrthosiphon pisum)	Bacteria;Proteobacteria;Gammaproteobacteria	APS	SAMD00061095	PRJNA245	GCA_000009605.1	Complete	0.655725	26.3523	chromosome:NC_002528.1/BA000003.2; plasmid pLeu:NC_002253.1/AP001071.1; plasmid pTrp:NC_002252.1/AP001070.1	3	574	2001-09-10T00:00:00Z	ftp://ftp.ncbi.nlm.nih.gov/genomes/all/GCA/000/009/605/GCA_000009605.1_ASM960v1	ftp://ftp.ncbi.nlm.nih.gov/genomes/all/GCF/000/009/605/GCF_000009605.1_ASM960v1
22	Burkholderia mallei ATCC 23344 chrI	Bacteria;Proteobacteria;Betaproteobacteria	ATCC 23344	SAMN02603987	PRJNA171	GCA_000011705.1	Complete	5.83553	68.5188	chromosome 1:NC_006348.1/CP000010.1; chromosome 2:NC_006349.2/CP000011.2	2	5022	2004-09-22T00:00:00Z	ftp://ftp.ncbi.nlm.nih.gov/genomes/all/GCA/000/011/705/GCA_000011705.1_ASM1170v1	ftp://ftp.ncbi.nlm.nih.gov/genomes/all/GCF/000/011/705/GCF_000011705.1_ASM1170v1
23	Burkholderia mallei ATCC 23344 chrII	Bacteria;Proteobacteria;Betaproteobacteria	ATCC 23344	SAMN02603987	PRJNA171	GCA_000011705.1	Complete	5.83553	68.5188	chromosome 1:NC_006348.1/CP000010.1; chromosome 2:NC_006349.2/CP000011.2	2	5022	2004-09-22T00:00:00Z	ftp://ftp.ncbi.nlm.nih.gov/genomes/all/GCA/000/011/705/GCA_000011705.1_ASM1170v1	ftp://ftp.ncbi.nlm.nih.gov/genomes/all/GCF/000/011/705/GCF_000011705.1_ASM1170v1
24	Burkholderia pseudomallei K96243 chrI	Bacteria;Proteobacteria;Betaproteobacteria	K96243	SAMEA1705938	PRJNA178	GCA_000011545.1	Complete	7.24755	68.0502	chromosome 1:NC_006350.1/BX571965.1; chromosome 2:NC_006351.1/BX571966.1	2	5726	2004-09-16T00:00:00Z	ftp://ftp.ncbi.nlm.nih.gov/genomes/all/GCA/000/011/545/GCA_000011545.1_ASM1154v1	ftp://ftp.ncbi.nlm.nih.gov/genomes/all/GCF/000/011/545/GCF_000011545.1_ASM1154v1
25	Burkholderia pseudomallei K96243 chrII	Bacteria;Proteobacteria;Betaproteobacteria	K96243	SAMEA1705938	PRJNA178	GCA_000011545.1	Complete	7.24755	68.0502	chromosome 1:NC_006350.1/BX571965.1; chromosome 2:NC_006351.1/BX571966.1	2	5726	2004-09-16T00:00:00Z	ftp://ftp.ncbi.nlm.nih.gov/genomes/all/GCA/000/011/545/GCA_000011545.1_ASM1154v1	ftp://ftp.ncbi.nlm.nih.gov/genomes/all/GCF/000/011/545/GCF_000011545.1_ASM1154v1
26	Campylobacter jejuni subsp. jejuni NCTC 11168 = ATCC 700819	Bacteria;Proteobacteria;delta/epsilon subdivisions	NCTC 11168	SAMEA1705929	PRJNA8	GCA_000009085.1	Complete	1.64148	30.5	chromosome:NC_002163.1/AL111168.1	1	1572	2001-09-27T00:00:00Z	ftp://ftp.ncbi.nlm.nih.gov/genomes/all/GCA/000/009/085/GCA_000009085.1_ASM908v1	ftp://ftp.ncbi.nlm.nih.gov/genomes/all/GCF/000/009/085/GCF_000009085.1_ASM908v1
27	Caulobacter vibrioides CB15	Bacteria;Proteobacteria;Alphaproteobacteria	CB15	SAMN02604005	PRJNA298	GCA_000006905.1	Complete	4.01695	67.2	chromosome:NC_002696.2/AE005673.1	1	3737	2001-03-21T00:00:00Z	ftp://ftp.ncbi.nlm.nih.gov/genomes/all/GCA/000/006/905/GCA_000006905.1_ASM690v1	ftp://ftp.ncbi.nlm.nih.gov/genomes/all/GCF/000/006/905/GCF_000006905.1_ASM690v1
28	Caulobacter vibrioides NA1000	Bacteria;Proteobacteria;Alphaproteobacteria	NA1000	SAMN02604151	PRJNA32027	GCA_000022005.1	Complete	4.04293	67.2	chromosome:NC_011916.1/CP001340.1	1	3886	2009-01-16T00:00:00Z	ftp://ftp.ncbi.nlm.nih.gov/genomes/all/GCA/000/022/005/GCA_000022005.1_ASM2200v1	ftp://ftp.ncbi.nlm.nih.gov/genomes/all/GCF/000/022/005/GCF_000022005.1_ASM2200v1
29	Chlamydia pneumoniae CWL029	Bacteria;PVC group;Chlamydiae	CWL029	SAMN02603115	PRJNA248	GCA_000008745.1	Complete	1.23023	40.6	chromosome:NC_000922.1/AE001363.1	1	1029	1999-12-22T00:00:00Z	ftp://ftp.ncbi.nlm.nih.gov/genomes/all/GCA/000/008/745/GCA_000008745.1_ASM874v1	ftp://ftp.ncbi.nlm.nih.gov/genomes/all/GCF/000/008/745/GCF_000008745.1_ASM874v1
30	Chlamydia trachomatis 434/Bu	Bacteria;PVC group;Chlamydiae	434/Bu	SAMEA1705923	PRJNA28583	GCA_000068585.1	Complete	1.03884	41.3	chromosome:NC_010287.1/AM884176.1	1	880	2008-01-15T00:00:00Z	ftp://ftp.ncbi.nlm.nih.gov/genomes/all/GCA/000/068/585/GCA_000068585.1_ASM6858v1	ftp://ftp.ncbi.nlm.nih.gov/genomes/all/GCF/000/068/585/GCF_000068585.1_ASM6858v1
31	Chlamydia trachomatis D/UW-3/CX	Bacteria;PVC group;Chlamydiae	D/UW-3/CX	SAMN02603114	PRJNA45	GCA_000008725.1	Complete	1.04252	41.3	chromosome:NC_000117.1/AE001273.1	1	887	1998-05-20T00:00:00Z	ftp://ftp.ncbi.nlm.nih.gov/genomes/all/GCA/000/008/725/GCA_000008725.1_ASM872v1	ftp://ftp.ncbi.nlm.nih.gov/genomes/all/GCF/000/008/725/GCF_000008725.1_ASM872v1
32	Chlorobaculum=Cholobium tepidum TLS	Bacteria;FCB group;Bacteroidetes/Chlorobi group	TLS	SAMN02604006	PRJNA302	GCA_000006985.1	Complete	2.15495	56.5	chromosome:NC_002932.3/AE006470.1	1	2245	2002-04-30T00:00:00Z	ftp://ftp.ncbi.nlm.nih.gov/genomes/all/GCA/000/006/985/GCA_000006985.1_ASM698v1	ftp://ftp.ncbi.nlm.nih.gov/genomes/all/GCF/000/006/985/GCF_000006985.1_ASM698v1
33	Chloroflexus aurantiacus J-10-fl	Bacteria;Terrabacteria group;Chloroflexi	J-10-fl	SAMN02598539	PRJNA59	GCA_000018865.1	Complete	5.25854	56.7	chromosome:NC_010175.1/CP000909.1	1	3853	2007-12-20T00:00:00Z	ftp://ftp.ncbi.nlm.nih.gov/genomes/all/GCA/000/018/865/GCA_000018865.1_ASM1886v1	ftp://ftp.ncbi.nlm.nih.gov/genomes/all/GCF/000/018/865/GCF_000018865.1_ASM1886v1
34	Clostridioides difficile 630	Bacteria;Terrabacteria group;Firmicutes	630	SAMEA1705932	PRJNA78	GCA_000009205.2	Complete	4.29813	29.0978	chromosome:NC_009089.1/AM180355.1; plasmid pCD630:NC_008226.2/AM180356.2	2	3766	2006-06-27T00:00:00Z	ftp://ftp.ncbi.nlm.nih.gov/genomes/all/GCA/000/009/205/GCA_000009205.2_ASM920v2	ftp://ftp.ncbi.nlm.nih.gov/genomes/all/GCF/000/009/205/GCF_000009205.2_ASM920v2
35	Clostridium acetobutylicum ATCC 824	Bacteria;Terrabacteria group;Firmicutes	ATCC 824	SAMN02603243	PRJNA77	GCA_000008765.1	Complete	4.13288	30.9	chromosome:NC_003030.1/AE001437.1; plasmid pSOL1:NC_001988.2/AE001438.3	2	3778	2001-10-03T00:00:00Z	ftp://ftp.ncbi.nlm.nih.gov/genomes/all/GCA/000/008/765/GCA_000008765.1_ASM876v1	ftp://ftp.ncbi.nlm.nih.gov/genomes/all/GCF/000/008/765/GCF_000008765.1_ASM876v1
36	Clostridium botulinum A str. ATCC 3502	Bacteria;Terrabacteria group;Firmicutes	ATCC 3502	SAMEA1705919	PRJNA193	GCA_000063585.1	Complete	3.90326	28.1941	chromosome:NC_009495.1/AM412317.1; plasmid pBOT3502:NC_009496.1/AM412318.1	2	3581	2007-05-23T00:00:00Z	ftp://ftp.ncbi.nlm.nih.gov/genomes/all/GCA/000/063/585/GCA_000063585.1_ASM6358v1	ftp://ftp.ncbi.nlm.nih.gov/genomes/all/GCF/000/063/585/GCF_000063585.1_ASM6358v1
37	Clostridium botulinum A str. Hall	Bacteria;Terrabacteria group;Firmicutes	Hall	SAMN02603534	PRJNA19521	GCA_000017045.1	Complete	3.76056	28.2	chromosome:NC_009698.1/CP000727.1	1	3332	2007-07-20T00:00:00Z	ftp://ftp.ncbi.nlm.nih.gov/genomes/all/GCA/000/017/045/GCA_000017045.1_ASM1704v1	ftp://ftp.ncbi.nlm.nih.gov/genomes/all/GCF/000/017/045/GCF_000017045.1_ASM1704v1
38	Corynebacterium glutamicum ATCC 13032	Bacteria;Terrabacteria group;Actinobacteria	ATCC 13032	SAMD00061105	PRJNA307	GCA_000011325.1	Complete	3.3094	53.8	chromosome:NC_003450.3/BA000036.3	1	2959	2001-03-12T00:00:00Z	ftp://ftp.ncbi.nlm.nih.gov/genomes/all/GCA/000/011/325/GCA_000011325.1_ASM1132v1	ftp://ftp.ncbi.nlm.nih.gov/genomes/all/GCF/000/011/325/GCF_000011325.1_ASM1132v1
39	Coxiella burnetii RSA 493	Bacteria;Proteobacteria;Gammaproteobacteria	RSA 493	SAMN02603970	PRJNA41	GCA_000007765.2	Complete	2.03281	42.6376	chromosome:NC_002971.4/AE016828.3; plasmid pQpH1:NC_004704.2/AE016829.2	2	1833	2001-08-28T00:00:00Z	ftp://ftp.ncbi.nlm.nih.gov/genomes/all/GCA/000/007/765/GCA_000007765.2_ASM776v2	ftp://ftp.ncbi.nlm.nih.gov/genomes/all/GCF/000/007/765/GCF_000007765.2_ASM776v2
40	Deinococcus radiodurans R1 chrI	Bacteria;Terrabacteria group;Deinococcus-Thermus	R1	SAMN02603976	PRJNA65	GCA_000008565.1	Complete	3.28416	66.6067	chromosome 1:NC_001263.1/AE000513.1; chromosome 2:NC_001264.1/AE001825.1; plasmid CP1:NC_000959.1/AE001827.1; plasmid MP1:NC_000958.1/AE001826.1	4	3167	1999-11-02T00:00:00Z	ftp://ftp.ncbi.nlm.nih.gov/genomes/all/GCA/000/008/565/GCA_000008565.1_ASM856v1	ftp://ftp.ncbi.nlm.nih.gov/genomes/all/GCF/000/008/565/GCF_000008565.1_ASM856v1
41	Deinococcus radiodurans R1 chrII	Bacteria;Terrabacteria group;Deinococcus-Thermus	R1	SAMN02603976	PRJNA65	GCA_000008565.1	Complete	3.28416	66.6067	chromosome 1:NC_001263.1/AE000513.1; chromosome 2:NC_001264.1/AE001825.1; plasmid CP1:NC_000959.1/AE001827.1; plasmid MP1:NC_000958.1/AE001826.1	4	3167	1999-11-02T00:00:00Z	ftp://ftp.ncbi.nlm.nih.gov/genomes/all/GCA/000/008/565/GCA_000008565.1_ASM856v1	ftp://ftp.ncbi.nlm.nih.gov/genomes/all/GCF/000/008/565/GCF_000008565.1_ASM856v1
42	Desulfovibrio vulgaris str. Hildenborough	Bacteria;Proteobacteria;delta/epsilon subdivisions	Hildenborough	SAMN02603973	PRJNA51	GCA_000195755.1	Complete	3.77316	63.2394	chromosome:NC_002937.3/AE017285.1; plasmid pDV:NC_005863.1/AE017286.1	2	3535	2001-10-03T00:00:00Z	ftp://ftp.ncbi.nlm.nih.gov/genomes/all/GCA/000/195/755/GCA_000195755.1_ASM19575v1	ftp://ftp.ncbi.nlm.nih.gov/genomes/all/GCF/000/195/755/GCF_000195755.1_ASM19575v1
43	Dictyoglomus turgidum DSM 6724	Bacteria;Dictyoglomi;Dictyoglomia	DSM 6724	SAMN00002661	PRJNA29175	GCA_000021645.1	Complete	1.85556	34	chromosome:NC_011661.1/CP001251.1	1	1742	2008-12-12T00:00:00Z	ftp://ftp.ncbi.nlm.nih.gov/genomes/all/GCA/000/021/645/GCA_000021645.1_ASM2164v1	ftp://ftp.ncbi.nlm.nih.gov/genomes/all/GCF/000/021/645/GCF_000021645.1_ASM2164v1
44	Enterobacter cloacae subsp. cloacae ATCC 13047	Bacteria;Proteobacteria;Gammaproteobacteria	ATCC 13047	SAMN02603901	PRJNA45793	GCA_000025565.1	Complete	5.5988	54.5971	chromosome:NC_014121.1/CP001918.1; plasmid pECL_A:NC_014107.1/CP001919.1; plasmid pECL_B:NC_014108.1/CP001920.1	3	5518	2010-04-23T00:00:00Z	ftp://ftp.ncbi.nlm.nih.gov/genomes/all/GCA/000/025/565/GCA_000025565.1_ASM2556v1	ftp://ftp.ncbi.nlm.nih.gov/genomes/all/GCF/000/025/565/GCF_000025565.1_ASM2556v1
45	Enterococcus faecalis V583	Bacteria;Terrabacteria group;Firmicutes	V583	SAMN02603978	PRJNA70	GCA_000007785.1	Complete	3.35997	37.3546	chromosome:NC_004668.1/AE016830.1; plasmid pTEF1:NC_004669.1/AE016833.1; plasmid pTEF2:NC_004671.1/AE016831.1; plasmid pTEF3:NC_004670.1/AE016832.1	4	3264	2003-03-28T00:00:00Z	ftp://ftp.ncbi.nlm.nih.gov/genomes/all/GCA/000/007/785/GCA_000007785.1_ASM778v1	ftp://ftp.ncbi.nlm.nih.gov/genomes/all/GCF/000/007/785/GCF_000007785.1_ASM778v1
46	Enterococcus faecium DO	Bacteria;Terrabacteria group;Firmicutes	DO	SAMN00002237	PRJNA30627	GCA_000174395.2	Complete	3.05257	37.9158	chromosome:NC_017960.1/CP003583.1; plasmid 1:NC_017961.1/CP003584.1; plasmid 2:NC_017962.1/CP003585.1; plasmid 3:NC_017963.1/CP003586.1	4	3114	2012-05-25T00:00:00Z	ftp://ftp.ncbi.nlm.nih.gov/genomes/all/GCA/000/174/395/GCA_000174395.2_ASM17439v2	ftp://ftp.ncbi.nlm.nih.gov/genomes/all/GCF/000/174/395/GCF_000174395.2_ASM17439v2
47	Escherichia coli IAI39	Bacteria;Proteobacteria;Gammaproteobacteria	IAI39	SAMEA3138234	PRJNA33411	GCA_000026345.1	Complete	5.13207	50.6	chromosome:NC_011750.1/CU928164.2	1	4725	2008-12-16T00:00:00Z	ftp://ftp.ncbi.nlm.nih.gov/genomes/all/GCA/000/026/345/GCA_000026345.1_ASM2634v1	ftp://ftp.ncbi.nlm.nih.gov/genomes/all/GCF/000/026/345/GCF_000026345.1_ASM2634v1
48	Escherichia coli K-12 substr. MG1655	Bacteria;Proteobacteria;Gammaproteobacteria	K-12 substr. MG1655	SAMN02604091	PRJNA225	GCA_000005845.2	Complete	4.64165	50.8	chromosome:NC_000913.3/U00096.3	1	4140	1998-10-13T00:00:00Z	ftp://ftp.ncbi.nlm.nih.gov/genomes/all/GCA/000/005/845/GCA_000005845.2_ASM584v2	ftp://ftp.ncbi.nlm.nih.gov/genomes/all/GCF/000/005/845/GCF_000005845.2_ASM584v2
51	Escherichia coli O83:H1 str. NRG 857C	Bacteria;Proteobacteria;Gammaproteobacteria	NRG 857C	SAMN02603727	PRJNA41221	GCA_000183345.1	Complete	4.89488	50.706	chromosome:NC_017634.1/CP001855.1; plasmid pO83_CORR:NC_017659.1/CP001856.1	2	4578	2010-11-30T00:00:00Z	ftp://ftp.ncbi.nlm.nih.gov/genomes/all/GCA/000/183/345/GCA_000183345.1_ASM18334v1	ftp://ftp.ncbi.nlm.nih.gov/genomes/all/GCF/000/183/345/GCF_000183345.1_ASM18334v1
49	Escherichia coli O104:H4 str. 2011C-3493	Bacteria;Proteobacteria;Gammaproteobacteria	2011C-3493	SAMN01831188	PRJNA81095	GCA_000299455.1	Complete	5.43741	50.6346	chromosome:NC_018658.1/CP003289.1; plasmid pAA-EA11:NC_018666.1/CP003291.1; plasmid pESBL-EA11:NC_018659.1/CP003290.1; plasmid pG-EA11:NC_018660.1/CP003292.1	4	5138	2012-09-27T00:00:00Z	ftp://ftp.ncbi.nlm.nih.gov/genomes/all/GCA/000/299/455/GCA_000299455.1_ASM29945v1	ftp://ftp.ncbi.nlm.nih.gov/genomes/all/GCF/000/299/455/GCF_000299455.1_ASM29945v1
50	Escherichia coli O157:H7 str. Sakai	Bacteria;Proteobacteria;Gammaproteobacteria	Sakai substr. RIMD 0509952	SAMN01911278	PRJNA226	GCA_000008865.1	Complete	5.59448	50.4477	chromosome:NC_002695.1/BA000007.2; plasmid pO157:NC_002128.1/AB011549.2; plasmid pOSAK1:NC_002127.1/AB011548.2	3	5288	2001-03-07T00:00:00Z	ftp://ftp.ncbi.nlm.nih.gov/genomes/all/GCA/000/008/865/GCA_000008865.1_ASM886v1	ftp://ftp.ncbi.nlm.nih.gov/genomes/all/GCF/000/008/865/GCF_000008865.1_ASM886v1
52	Flavobacterium psychrophilum JIP02/86	Bacteria;FCB group;Bacteroidetes/Chlorobi group	JIP02/86	SAMEA3138269	PRJNA19979	GCA_000064305.2	Complete	2.86038	32.5	chromosome:NC_009613.3/AM398681.2	1	2446	2007-06-25T00:00:00Z	ftp://ftp.ncbi.nlm.nih.gov/genomes/all/GCA/000/064/305/GCA_000064305.2_ASM6430v2	ftp://ftp.ncbi.nlm.nih.gov/genomes/all/GCF/000/064/305/GCF_000064305.2_ASM6430v2
53	Francisella tularensis subsp. tularensis SCHU S4	Bacteria;Proteobacteria;Gammaproteobacteria	SCHU S4	SAMEA3138185	PRJNA9	GCA_000008985.1	Complete	1.89278	32.3	chromosome:NC_006570.2/AJ749949.2	1	1556	2004-12-14T00:00:00Z	ftp://ftp.ncbi.nlm.nih.gov/genomes/all/GCA/000/008/985/GCA_000008985.1_ASM898v1	ftp://ftp.ncbi.nlm.nih.gov/genomes/all/GCF/000/008/985/GCF_000008985.1_ASM898v1
54	Fusobacterium nucleatum subsp. nucleatum ATCC 25586	Bacteria;Fusobacteria;Fusobacteriia	ATCC 25586	SAMN02603417	PRJNA295	GCA_000007325.1	Complete	2.1745	27.2	chromosome:NC_003454.1/AE009951.2	1	1983	2002-02-13T00:00:00Z	ftp://ftp.ncbi.nlm.nih.gov/genomes/all/GCA/000/007/325/GCA_000007325.1_ASM732v1	ftp://ftp.ncbi.nlm.nih.gov/genomes/all/GCF/000/007/325/GCF_000007325.1_ASM732v1
55	Gardnerella vaginalis ATCC 14019	Bacteria;Terrabacteria group;Actinobacteria	ATCC 14019	SAMN00001462	PRJNA31473	GCA_000159155.2	Complete	1.66735	41.4	chromosome:NC_014644.1/CP002104.1	1	1365	2010-11-03T00:00:00Z	ftp://ftp.ncbi.nlm.nih.gov/genomes/all/GCA/000/159/155/GCA_000159155.2_ASM15915v2	ftp://ftp.ncbi.nlm.nih.gov/genomes/all/GCF/000/159/155/GCF_000159155.2_ASM15915v2
56	Geobacter sulfurreducens PCA	Bacteria;Proteobacteria;delta/epsilon subdivisions	PCA	SAMN02603989	PRJNA192	GCA_000007985.2	Complete	3.81413	60.9	chromosome:NC_002939.5/AE017180.2	1	3430	2002-02-14T00:00:00Z	ftp://ftp.ncbi.nlm.nih.gov/genomes/all/GCA/000/007/985/GCA_000007985.2_ASM798v2	ftp://ftp.ncbi.nlm.nih.gov/genomes/all/GCF/000/007/985/GCF_000007985.2_ASM798v2
57	Gloeobacter violaceus PCC 7421	Bacteria;Terrabacteria group;Cyanobacteria/Melainabacteria group	PCC 7421	SAMD00061120	PRJNA9606	GCA_000011385.1	Complete	4.65902	62	chromosome:NC_005125.1/BA000045.2	1	4430	2003-09-25T00:00:00Z	ftp://ftp.ncbi.nlm.nih.gov/genomes/all/GCA/000/011/385/GCA_000011385.1_ASM1138v1	ftp://ftp.ncbi.nlm.nih.gov/genomes/all/GCF/000/011/385/GCF_000011385.1_ASM1138v1
58	Haemophilus influenzae Rd KW20	Bacteria;Proteobacteria;Gammaproteobacteria		SAMN02603991	PRJNA219	GCA_000027305.1	Complete	1.83014	38.2	chromosome:NC_000907.1/L42023.1	1	1610	1995-07-25T00:00:00Z	ftp://ftp.ncbi.nlm.nih.gov/genomes/all/GCA/000/027/305/GCA_000027305.1_ASM2730v1	ftp://ftp.ncbi.nlm.nih.gov/genomes/all/GCF/000/027/305/GCF_000027305.1_ASM2730v1
59	Helicobacter pylori 26695	Bacteria;Proteobacteria;delta/epsilon subdivisions	26695	SAMN02603995	PRJNA233	GCA_000008525.1	Complete	1.66787	38.9	chromosome:NC_000915.1/AE000511.1	1	1445	1997-08-06T00:00:00Z	ftp://ftp.ncbi.nlm.nih.gov/genomes/all/GCA/000/008/525/GCA_000008525.1_ASM852v1	ftp://ftp.ncbi.nlm.nih.gov/genomes/all/GCF/000/008/525/GCF_000008525.1_ASM852v1
60	Ketogulonicigenium vulgare WSH-001	Bacteria;Proteobacteria;Alphaproteobacteria	WSH-001	SAMN02603460	PRJNA48079	GCA_000223375.1	Complete	3.2771	61.7339	chromosome:NC_017384.1/CP002018.1; plasmid 1:NC_017386.1/CP002019.1; plasmid 2:NC_017385.1/CP002020.1	3	3054	2011-08-12T00:00:00Z	ftp://ftp.ncbi.nlm.nih.gov/genomes/all/GCA/000/223/375/GCA_000223375.1_ASM22337v1	ftp://ftp.ncbi.nlm.nih.gov/genomes/all/GCF/000/223/375/GCF_000223375.1_ASM22337v1
61	Klebsiella=Enterobacter aerogenes KCTC 2190	Bacteria;Proteobacteria;Gammaproteobacteria	KCTC 2190	SAMN02603581	PRJNA66537	GCA_000215745.1	Complete	5.28035	54.8	chromosome:NC_015663.1/CP002824.1	1	4912	2011-06-03T00:00:00Z	ftp://ftp.ncbi.nlm.nih.gov/genomes/all/GCA/000/215/745/GCA_000215745.1_ASM21574v1	ftp://ftp.ncbi.nlm.nih.gov/genomes/all/GCF/000/215/745/GCF_000215745.1_ASM21574v1
62	Klebsiella pneumoniae subsp. pneumoniae HS11286	Bacteria;Proteobacteria;Gammaproteobacteria	HS11286	SAMN02602959	PRJNA78789	GCA_000240185.2	Complete	5.68232	57.1373	chromosome:NC_016845.1/CP003200.1; plasmid pKPHS1:NC_016838.1/CP003223.1; plasmid pKPHS2:NC_016846.1/CP003224.1; plasmid pKPHS3:NC_016839.1/CP003225.1; plasmid pKPHS4:NC_016840.1/CP003226.1; plasmid pKPHS5:NC_016847.1/CP003227.1; plasmid pKPHS6:NC_016841.1/CP003228.1	7	5779	2011-12-21T00:00:00Z	ftp://ftp.ncbi.nlm.nih.gov/genomes/all/GCA/000/240/185/GCA_000240185.2_ASM24018v2	ftp://ftp.ncbi.nlm.nih.gov/genomes/all/GCF/000/240/185/GCF_000240185.1_ASM24018v2
63	Lactobacillus acidophilus NCFM	Bacteria;Terrabacteria group;Firmicutes	NCFM	SAMN02603047	PRJNA82	GCA_000011985.1	Complete	1.99356	34.7	chromosome:NC_006814.3/CP000033.3	1	1832	2005-01-27T00:00:00Z	ftp://ftp.ncbi.nlm.nih.gov/genomes/all/GCA/000/011/985/GCA_000011985.1_ASM1198v1	ftp://ftp.ncbi.nlm.nih.gov/genomes/all/GCF/000/011/985/GCF_000011985.1_ASM1198v1
64	Lactobacillus paracasei ATCC 334	Bacteria;Terrabacteria group;Firmicutes	ATCC 334	SAMN02598528	PRJNA402	GCA_000014525.1	Complete	2.92433	46.5563	chromosome:NC_008526.1/CP000423.1; plasmid 1:NC_008502.1/CP000424.1	2	2764	2006-10-13T00:00:00Z	ftp://ftp.ncbi.nlm.nih.gov/genomes/all/GCA/000/014/525/GCA_000014525.1_ASM1452v1	ftp://ftp.ncbi.nlm.nih.gov/genomes/all/GCF/000/014/525/GCF_000014525.1_ASM1452v1
65	Lactobacillus plantarum WCFS1	Bacteria;Terrabacteria group;Firmicutes	WCFS1	SAMEA3138345	PRJNA356	GCA_000203855.3	Complete	3.34862	44.4501	chromosome:NC_004567.2/AL935263.2; plasmid pWCFS101:NC_006375.1/CR377164.1; plasmid pWCFS102:NC_006376.1/CR377165.1; plasmid pWCFS103:NC_006377.1/CR377166.1	4	3063	2003-02-07T00:00:00Z	ftp://ftp.ncbi.nlm.nih.gov/genomes/all/GCA/000/203/855/GCA_000203855.3_ASM20385v3	ftp://ftp.ncbi.nlm.nih.gov/genomes/all/GCF/000/203/855/GCF_000203855.3_ASM20385v3
66	Lactobacillus salivarius UCC118	Bacteria;Terrabacteria group;Firmicutes	UCC118	SAMN02604111	PRJNA13280	GCA_000008925.1	Complete	2.13398	33.0066	chromosome:NC_007929.1/CP000233.1; plasmid pMP118:NC_007930.1/CP000234.1; plasmid pSF118-20:NC_006529.1/AF488831.1; plasmid pSF118-44:NC_006530.1/AF488832.1	4	2013	2006-03-30T00:00:00Z	ftp://ftp.ncbi.nlm.nih.gov/genomes/all/GCA/000/008/925/GCA_000008925.1_ASM892v1	ftp://ftp.ncbi.nlm.nih.gov/genomes/all/GCF/000/008/925/GCF_000008925.1_ASM892v1
67	Lactococcus lactis subsp. lactis Il1403	Bacteria;Terrabacteria group;Firmicutes	IL1403	SAMN02603339	PRJNA72	GCA_000006865.1	Complete	2.36559	35.3	chromosome:NC_002662.1/AE005176.1	1	2277	2001-01-09T00:00:00Z	ftp://ftp.ncbi.nlm.nih.gov/genomes/all/GCA/000/006/865/GCA_000006865.1_ASM686v1	ftp://ftp.ncbi.nlm.nih.gov/genomes/all/GCF/000/006/865/GCF_000006865.1_ASM686v1
68	Legionella pneumophila subsp. pneumophila str. Philadelphia 1	Bacteria;Proteobacteria;Gammaproteobacteria	Philadelphia 1	SAMN02603156	PRJNA22	GCA_000008485.1	Complete	3.39775	38.3	chromosome:NC_002942.5/AE017354.1	1	2943	2001-10-15T00:00:00Z	ftp://ftp.ncbi.nlm.nih.gov/genomes/all/GCA/000/008/485/GCA_000008485.1_ASM848v1	ftp://ftp.ncbi.nlm.nih.gov/genomes/all/GCF/000/008/485/GCF_000008485.1_ASM848v1
69	Leptospira interrogans serovar Lai str. 56601 chrI	Bacteria;Spirochaetes;Spirochaetia	56601	SAMN02603127	PRJNA293	GCA_000092565.1	Complete	4.69813	35.0076	chromosome I:NC_004342.2/AE010300.2; chromosome II:NC_004343.2/AE010301.2	2	3683	2002-10-21T00:00:00Z	ftp://ftp.ncbi.nlm.nih.gov/genomes/all/GCA/000/092/565/GCA_000092565.1_ASM9256v1	ftp://ftp.ncbi.nlm.nih.gov/genomes/all/GCF/000/092/565/GCF_000092565.1_ASM9256v1
70	Leptospira interrogans serovar Lai str. 56601 chrII	Bacteria;Spirochaetes;Spirochaetia	56601	SAMN02603127	PRJNA293	GCA_000092565.1	Complete	4.69813	35.0076	chromosome I:NC_004342.2/AE010300.2; chromosome II:NC_004343.2/AE010301.2	2	3683	2002-10-21T00:00:00Z	ftp://ftp.ncbi.nlm.nih.gov/genomes/all/GCA/000/092/565/GCA_000092565.1_ASM9256v1	ftp://ftp.ncbi.nlm.nih.gov/genomes/all/GCF/000/092/565/GCF_000092565.1_ASM9256v1
71	Listeria monocytogenes EGD-e	Bacteria;Terrabacteria group;Firmicutes	EGD-e	SAMEA3138329	PRJNA276	GCA_000196035.1	Complete	2.94453	38	chromosome:NC_003210.1/AL591824.1	1	2867	2001-11-08T00:00:00Z	ftp://ftp.ncbi.nlm.nih.gov/genomes/all/GCA/000/196/035/GCA_000196035.1_ASM19603v1	ftp://ftp.ncbi.nlm.nih.gov/genomes/all/GCF/000/196/035/GCF_000196035.1_ASM19603v1
72	Mesoplasma florum L1	Bacteria;Terrabacteria group;Tenericutes	L1; ATCC 33453	SAMN03081416	PRJNA10650	GCA_000008305.1	Complete	0.793224	27	chromosome:NC_006055.1/AE017263.1	1	680	2004-07-19T00:00:00Z	ftp://ftp.ncbi.nlm.nih.gov/genomes/all/GCA/000/008/305/GCA_000008305.1_ASM830v1	ftp://ftp.ncbi.nlm.nih.gov/genomes/all/GCF/000/008/305/GCF_000008305.1_ASM830v1
73	Mesorhizobium ciceri biovar biserrulae WSM1271	Bacteria;Proteobacteria;Alphaproteobacteria	WSM1271	SAMN00713576	PRJNA48991	GCA_000185905.1	Complete	6.69003	62.5728	chromosome:NC_014923.1/CP002447.1; plasmid pMESCI01:NC_014918.1/CP002448.1	2	6264	2011-01-07T00:00:00Z	ftp://ftp.ncbi.nlm.nih.gov/genomes/all/GCA/000/185/905/GCA_000185905.1_ASM18590v1	ftp://ftp.ncbi.nlm.nih.gov/genomes/all/GCF/000/185/905/GCF_000185905.1_ASM18590v1
74	Moorella thermoacetica ATCC 39073	Bacteria;Terrabacteria group;Firmicutes	ATCC 39073	SAMN02598257	PRJNA10648	GCA_000013105.1	Complete	2.62878	55.8	chromosome:NC_007644.1/CP000232.1	1	2460	2005-12-12T00:00:00Z	ftp://ftp.ncbi.nlm.nih.gov/genomes/all/GCA/000/013/105/GCA_000013105.1_ASM1310v1	ftp://ftp.ncbi.nlm.nih.gov/genomes/all/GCF/000/013/105/GCF_000013105.1_ASM1310v1
75	Mycobacterium bovis AF2122/97	Bacteria;Terrabacteria group;Actinobacteria	AF2122/97	SAMEA20450668	PRJEB15187	GCA_000195835.2	Complete	4.3499	65.6	chromosome Mycobacterium_bovis_AF2122/97:NC_002945.4/LT708304.1	1	3988	2001-01-25T00:00:00Z	ftp://ftp.ncbi.nlm.nih.gov/genomes/all/GCA/000/195/835/GCA_000195835.2_ASM19583v2	ftp://ftp.ncbi.nlm.nih.gov/genomes/all/GCF/000/195/835/GCF_000195835.2_ASM19583v2
76	Mycobacterium leprae TN	Bacteria;Terrabacteria group;Actinobacteria	TN	SAMEA1705921	PRJNA90	GCA_000195855.1	Complete	3.2682	57.8	chromosome:NC_002677.1/AL450380.1	1	1605	2001-10-02T00:00:00Z	ftp://ftp.ncbi.nlm.nih.gov/genomes/all/GCA/000/195/855/GCA_000195855.1_ASM19585v1	ftp://ftp.ncbi.nlm.nih.gov/genomes/all/GCF/000/195/855/GCF_000195855.1_ASM19585v1
77	Mycobacterium tuberculosis H37Rv	Bacteria;Terrabacteria group;Actinobacteria	H37Rv	SAMEA3138326	PRJNA224	GCA_000195955.2	Complete	4.41153	65.6	chromosome:NC_000962.3/AL123456.3	1	3906	2001-09-07T00:00:00Z	ftp://ftp.ncbi.nlm.nih.gov/genomes/all/GCA/000/195/955/GCA_000195955.2_ASM19595v2	ftp://ftp.ncbi.nlm.nih.gov/genomes/all/GCF/000/195/955/GCF_000195955.2_ASM19595v2
78	Mycobacteroides abscessus ATCC 19977	Bacteria;Terrabacteria group;Actinobacteria		SAMEA3138276	PRJNA15691	GCA_000069185.1	Complete	5.09049	64.1174	chromosome Chromosome:NC_010397.1/CU458896.1; plasmid pMAB23:NC_010394.1/CU458745.1	2	4942	2008-03-01T00:00:00Z	ftp://ftp.ncbi.nlm.nih.gov/genomes/all/GCA/000/069/185/GCA_000069185.1_ASM6918v1	ftp://ftp.ncbi.nlm.nih.gov/genomes/all/GCF/000/069/185/GCF_000069185.1_ASM6918v1
79	Mycolicibacterium smegmatis MC2 155	Bacteria;Terrabacteria group;Actinobacteria	MC2 155	SAMN02603982	PRJNA92	GCA_000015005.1	Complete	6.98821	67.4	chromosome:NC_008596.1/CP000480.1	1	6717	2006-11-20T00:00:00Z	ftp://ftp.ncbi.nlm.nih.gov/genomes/all/GCA/000/015/005/GCA_000015005.1_ASM1500v1	ftp://ftp.ncbi.nlm.nih.gov/genomes/all/GCF/000/015/005/GCF_000015005.1_ASM1500v1
80	Mycoplasma mycoides subsp. mycoides SC str. PG1	Bacteria;Terrabacteria group;Tenericutes	PG1	SAMEA3138208	PRJNA10616	GCA_000011445.1	Complete	1.2117	24	chromosome:NC_005364.2/BX293980.2	1	1017	2004-02-09T00:00:00Z	ftp://ftp.ncbi.nlm.nih.gov/genomes/all/GCA/000/011/445/GCA_000011445.1_ASM1144v1	ftp://ftp.ncbi.nlm.nih.gov/genomes/all/GCF/000/011/445/GCF_000011445.1_ASM1144v1
81	Mycoplasma pneumoniae M129	Bacteria;Terrabacteria group;Tenericutes	M129; ATCC 29342	SAMN02603304	PRJNA99	GCA_000027345.1	Complete	0.816394	40	chromosome:NC_000912.1/U00089.2	1	691	1996-11-15T00:00:00Z	ftp://ftp.ncbi.nlm.nih.gov/genomes/all/GCA/000/027/345/GCA_000027345.1_ASM2734v1	ftp://ftp.ncbi.nlm.nih.gov/genomes/all/GCF/000/027/345/GCF_000027345.1_ASM2734v1
82	Neisseria gonorrhoeae FA 1090	Bacteria;Proteobacteria;Betaproteobacteria	FA 1090	SAMN02604088	PRJNA23	GCA_000006845.1	Complete	2.15392	52.7	chromosome:NC_002946.2/AE004969.1	1	1886	2000-09-28T00:00:00Z	ftp://ftp.ncbi.nlm.nih.gov/genomes/all/GCA/000/006/845/GCA_000006845.1_ASM684v1	ftp://ftp.ncbi.nlm.nih.gov/genomes/all/GCF/000/006/845/GCF_000006845.1_ASM684v1
83	Neisseria meningitidis MC58	Bacteria;Proteobacteria;Betaproteobacteria	MC58	SAMN02603997	PRJNA251	GCA_000008805.1	Complete	2.27236	51.5	chromosome:NC_003112.2/AE002098.2	1	1943	2000-02-25T00:00:00Z	ftp://ftp.ncbi.nlm.nih.gov/genomes/all/GCA/000/008/805/GCA_000008805.1_ASM880v1	ftp://ftp.ncbi.nlm.nih.gov/genomes/all/GCF/000/008/805/GCF_000008805.1_ASM880v1
84	Prochlorococcus marinus subsp. marinus str. CCMP1375	Bacteria;Terrabacteria group;Cyanobacteria/Melainabacteria group	CCMP1375; SS120	SAMN02603142	PRJNA419	GCA_000007925.1	Complete	1.75108	36.4	chromosome:NC_005042.1/AE017126.1	1	1882	2003-07-25T00:00:00Z	ftp://ftp.ncbi.nlm.nih.gov/genomes/all/GCA/000/007/925/GCA_000007925.1_ASM792v1	ftp://ftp.ncbi.nlm.nih.gov/genomes/all/GCF/000/007/925/GCF_000007925.1_ASM792v1
85	Pseudomonas aeruginosa PAO1	Bacteria;Proteobacteria;Gammaproteobacteria	PAO1	SAMN02603714	PRJNA331	GCA_000006765.1	Complete	6.2644	66.6	chromosome:NC_002516.2/AE004091.2	1	5572	2000-05-16T00:00:00Z	ftp://ftp.ncbi.nlm.nih.gov/genomes/all/GCA/000/006/765/GCA_000006765.1_ASM676v1	ftp://ftp.ncbi.nlm.nih.gov/genomes/all/GCF/000/006/765/GCF_000006765.1_ASM676v1
86	Pseudomonas putida KT2440	Bacteria;Proteobacteria;Gammaproteobacteria	KT2440	SAMN02603999	PRJNA267	GCA_000007565.2	Complete	6.18187	61.5	chromosome:NC_002947.4/AE015451.2	1	5564	2002-02-14T00:00:00Z	ftp://ftp.ncbi.nlm.nih.gov/genomes/all/GCA/000/007/565/GCA_000007565.2_ASM756v2	ftp://ftp.ncbi.nlm.nih.gov/genomes/all/GCF/000/007/565/GCF_000007565.2_ASM756v2
87	Pseudomonas syringae pv. syringae B728a	Bacteria;Proteobacteria;Gammaproteobacteria	B728a	SAMN02604347	PRJNA323	GCA_000012245.1	Complete	6.0937	59.2	chromosome:NC_007005.1/CP000075.1	1	5089	2005-05-12T00:00:00Z	ftp://ftp.ncbi.nlm.nih.gov/genomes/all/GCA/000/012/245/GCA_000012245.1_ASM1224v1	ftp://ftp.ncbi.nlm.nih.gov/genomes/all/GCF/000/012/245/GCF_000012245.1_ASM1224v1
88	Pseudomonas syringae pv. tomato str. DC3000	Bacteria;Proteobacteria;Gammaproteobacteria	DC3000	SAMN02604017	PRJNA359	GCA_000007805.1	Complete	6.53826	58.3401	chromosome:NC_004578.1/AE016853.1; plasmid pDC3000A:NC_004633.1/AE016855.1; plasmid pDC3000B:NC_004632.1/AE016854.1	3	5619	2003-03-05T00:00:00Z	ftp://ftp.ncbi.nlm.nih.gov/genomes/all/GCA/000/007/805/GCA_000007805.1_ASM780v1	ftp://ftp.ncbi.nlm.nih.gov/genomes/all/GCF/000/007/805/GCF_000007805.1_ASM780v1
89	Rhodopirellula baltica SH 1	Bacteria;PVC group;Planctomycetes	1	SAMEA3138332	PRJNA413	GCA_000196115.1	Complete	7.14558	55.4	chromosome:NC_005027.1/BX119912.1	1	7325	2003-07-02T00:00:00Z	ftp://ftp.ncbi.nlm.nih.gov/genomes/all/GCA/000/196/115/GCA_000196115.1_ASM19611v1	ftp://ftp.ncbi.nlm.nih.gov/genomes/all/GCF/000/196/115/GCF_000196115.1_ASM19611v1
90	Rhodospirillum rubrum ATCC 11170	Bacteria;Proteobacteria;Alphaproteobacteria	ATCC 11170	SAMN02598538	PRJNA58	GCA_000013085.1	Complete	4.40656	65.3317	chromosome:NC_007643.1/CP000230.1; plasmid unnamed:NC_007641.1/CP000231.1	2	3837	2005-12-12T00:00:00Z	ftp://ftp.ncbi.nlm.nih.gov/genomes/all/GCA/000/013/085/GCA_000013085.1_ASM1308v1	ftp://ftp.ncbi.nlm.nih.gov/genomes/all/GCF/000/013/085/GCF_000013085.1_ASM1308v1
91	Rickettsia prowazekii str. Madrid E	Bacteria;Proteobacteria;Alphaproteobacteria	Madrid E	SAMEA3138318	PRJNA43	GCA_000195735.1	Complete	1.11152	29	chromosome:NC_000963.1/AJ235269.1	1	843	2001-09-10T00:00:00Z	ftp://ftp.ncbi.nlm.nih.gov/genomes/all/GCA/000/195/735/GCA_000195735.1_ASM19573v1	ftp://ftp.ncbi.nlm.nih.gov/genomes/all/GCF/000/195/735/GCF_000195735.1_ASM19573v1
92	Salinibacter ruber DSM 13855	Bacteria;FCB group;Bacteroidetes/Chlorobi group	DSM 13855; M31	SAMN02604045	PRJNA16159	GCA_000013045.1	Complete	3.58733	66.1179	chromosome:NC_007677.1/CP000159.1; plasmid pSR35:NC_007678.1/CP000160.1	2	2833	2005-12-20T00:00:00Z	ftp://ftp.ncbi.nlm.nih.gov/genomes/all/GCA/000/013/045/GCA_000013045.1_ASM1304v1	ftp://ftp.ncbi.nlm.nih.gov/genomes/all/GCF/000/013/045/GCF_000013045.1_ASM1304v1
93	Salmonella enterica subsp. enterica serovar Typhi str. CT18	Bacteria;Proteobacteria;Gammaproteobacteria	CT18	SAMEA1705914	PRJNA236	GCA_000195995.1	Complete	5.13371	51.8776	chromosome:NC_003198.1/AL513382.1; plasmid pHCM1:NC_003384.1/AL513383.1; plasmid pHCM2:NC_003385.1/AL513384.1	3	4473	2001-11-07T00:00:00Z	ftp://ftp.ncbi.nlm.nih.gov/genomes/all/GCA/000/195/995/GCA_000195995.1_ASM19599v1	ftp://ftp.ncbi.nlm.nih.gov/genomes/all/GCF/000/195/995/GCF_000195995.1_ASM19599v1
94	Salmonella enterica subsp. enterica serovar Typhimurium str. LT2	Bacteria;Proteobacteria;Gammaproteobacteria	LT2; SGSC 1412; ATCC 700720	SAMN02604315	PRJNA241	GCA_000006945.2	Complete	4.95138	52.2171	chromosome:NC_003197.2/AE006468.2; plasmid pSLT:NC_003277.2/AE006471.2	2	4548	2001-10-26T00:00:00Z	ftp://ftp.ncbi.nlm.nih.gov/genomes/all/GCA/000/006/945/GCA_000006945.2_ASM694v2	ftp://ftp.ncbi.nlm.nih.gov/genomes/all/GCF/000/006/945/GCF_000006945.2_ASM694v2
95	Shewanella oneidensis MR-1	Bacteria;Proteobacteria;Gammaproteobacteria	MR-1	SAMN02604014	PRJNA335	GCA_000146165.2	Complete	5.13142	45.9276	chromosome:NC_004347.2/AE014299.2; plasmid megaplasmid:NC_004349.1/AE014300.1	2	4214	2002-09-12T00:00:00Z	ftp://ftp.ncbi.nlm.nih.gov/genomes/all/GCA/000/146/165/GCA_000146165.2_ASM14616v2	ftp://ftp.ncbi.nlm.nih.gov/genomes/all/GCF/000/146/165/GCF_000146165.2_ASM14616v2
96	Shigella dysenteriae Sd197	Bacteria;Proteobacteria;Gammaproteobacteria	Sd197	SAMN02603600	PRJNA13145	GCA_000012005.1	Complete	4.56091	50.921	chromosome:NC_007606.1/CP000034.1; plasmid pSD197_spA:NC_009344.1/CP000640.1; plasmid pSD1_197:NC_007607.1/CP000035.1	3	4294	2005-11-09T00:00:00Z	ftp://ftp.ncbi.nlm.nih.gov/genomes/all/GCA/000/012/005/GCA_000012005.1_ASM1200v1	ftp://ftp.ncbi.nlm.nih.gov/genomes/all/GCF/000/012/005/GCF_000012005.1_ASM1200v1
97	Shigella flexneri 2a str. 301	Bacteria;Proteobacteria;Gammaproteobacteria	301	SAMN02603599	PRJNA310	GCA_000006925.2	Complete	4.82882	50.6659	chromosome:NC_004337.2/AE005674.2; plasmid pCP301:NC_004851.1/AF386526.1	2	4313	2002-10-16T00:00:00Z	ftp://ftp.ncbi.nlm.nih.gov/genomes/all/GCA/000/006/925/GCA_000006925.2_ASM692v2	ftp://ftp.ncbi.nlm.nih.gov/genomes/all/GCF/000/006/925/GCF_000006925.2_ASM692v2
98	Sinorhizobium fredii NGR234	Bacteria;Proteobacteria;Alphaproteobacteria	NGR234	SAMN02603283	PRJNA21101	GCA_000018545.1	Complete	6.8919	62.4031	chromosome:NC_012587.1/CP001389.1; plasmid pNGR234a:NC_000914.2/U00090.2; plasmid pNGR234b:NC_012586.1/CP000874.1	3	6362	2009-04-22T00:00:00Z	ftp://ftp.ncbi.nlm.nih.gov/genomes/all/GCA/000/018/545/GCA_000018545.1_ASM1854v1	ftp://ftp.ncbi.nlm.nih.gov/genomes/all/GCF/000/018/545/GCF_000018545.1_ASM1854v1
99	Sinorhizobium medicae WSM419	Bacteria;Proteobacteria;Alphaproteobacteria	WSM419	SAMN02598363	PRJNA16304	GCA_000017145.1	Complete	6.81758	61.1627	chromosome:NC_009636.1/CP000738.1; plasmid pSMED01:NC_009620.1/CP000739.1; plasmid pSMED02:NC_009621.1/CP000740.1; plasmid pSMED03:NC_009622.1/CP000741.1	4	6213	2007-06-29T00:00:00Z	ftp://ftp.ncbi.nlm.nih.gov/genomes/all/GCA/000/017/145/GCA_000017145.1_ASM1714v1	ftp://ftp.ncbi.nlm.nih.gov/genomes/all/GCF/000/017/145/GCF_000017145.1_ASM1714v1
100	Sinorhizobium meliloti 1021	Bacteria;Proteobacteria;Alphaproteobacteria	1021	SAMEA3283068	PRJNA19	GCA_000006965.1	Complete	6.69169	62.1591	chromosome:NC_003047.1/AL591688.1; plasmid pSymA:NC_003037.1/AE006469.1; plasmid pSymB:NC_003078.1/AL591985.1	3	6218	2001-10-05T00:00:00Z	ftp://ftp.ncbi.nlm.nih.gov/genomes/all/GCA/000/006/965/GCA_000006965.1_ASM696v1	ftp://ftp.ncbi.nlm.nih.gov/genomes/all/GCF/000/006/965/GCF_000006965.1_ASM696v1
101	Staphylococcus aureus subsp. aureus NCTC 8325	Bacteria;Terrabacteria group;Firmicutes	NCTC 8325	SAMN02604235	PRJNA237	GCA_000013425.1	Complete	2.82136	32.9	chromosome:NC_007795.1/CP000253.1	1	2767	2006-02-13T00:00:00Z	ftp://ftp.ncbi.nlm.nih.gov/genomes/all/GCA/000/013/425/GCA_000013425.1_ASM1342v1	ftp://ftp.ncbi.nlm.nih.gov/genomes/all/GCF/000/013/425/GCF_000013425.1_ASM1342v1
102	Staphylococcus epidermidis ATCC 12228	Bacteria;Terrabacteria group;Firmicutes	ATCC 12228	SAMN02603126	PRJNA279	GCA_000007645.1	Complete	2.56461	32.0512	chromosome:NC_004461.1/AE015929.1; plasmid pSE-12228-01:NC_005008.1/AE015930.1; plasmid pSE-12228-02:NC_005007.1/AE015931.1; plasmid pSE-12228-03:NC_005006.1/AE015932.1; plasmid pSE-12228-04:NC_005005.1/AE015933.1; plasmid pSE-12228-05:NC_005004.1/AE015934.1; plasmid pSE-12228-06:NC_005003.1/AE015935.1	7	2482	2002-12-20T00:00:00Z	ftp://ftp.ncbi.nlm.nih.gov/genomes/all/GCA/000/007/645/GCA_000007645.1_ASM764v1	ftp://ftp.ncbi.nlm.nih.gov/genomes/all/GCF/000/007/645/GCF_000007645.1_ASM764v1
103	Streptococcus agalactiae 2603V/R	Bacteria;Terrabacteria group;Firmicutes	2603V/R	SAMN02604013	PRJNA330	GCA_000007265.1	Complete	2.16027	35.6	chromosome:NC_004116.1/AE009948.1	1	2127	2002-08-28T00:00:00Z	ftp://ftp.ncbi.nlm.nih.gov/genomes/all/GCA/000/007/265/GCA_000007265.1_ASM726v1	ftp://ftp.ncbi.nlm.nih.gov/genomes/all/GCF/000/007/265/GCF_000007265.1_ASM726v1
104	Streptococcus mitis B6	Bacteria;Terrabacteria group;Firmicutes	B6	SAMEA3138244	PRJNA16302	GCA_000027165.1	Complete	2.14661	40	chromosome:NC_013853.1/FN568063.1	1	2002	2010-02-16T00:00:00Z	ftp://ftp.ncbi.nlm.nih.gov/genomes/all/GCA/000/027/165/GCA_000027165.1_ASM2716v1	ftp://ftp.ncbi.nlm.nih.gov/genomes/all/GCF/000/027/165/GCF_000027165.1_ASM2716v1
105	Streptococcus mutans UA159	Bacteria;Terrabacteria group;Firmicutes	UA159	SAMN02604090	PRJNA333	GCA_000007465.2	Complete	2.03293	36.8	chromosome:NC_004350.2/AE014133.2	1	1958	2002-10-25T00:00:00Z	ftp://ftp.ncbi.nlm.nih.gov/genomes/all/GCA/000/007/465/GCA_000007465.2_ASM746v2	ftp://ftp.ncbi.nlm.nih.gov/genomes/all/GCF/000/007/465/GCF_000007465.2_ASM746v2
106	Streptococcus pneumoniae R6	Bacteria;Terrabacteria group;Firmicutes	R6	SAMN02603218	PRJNA278	GCA_000007045.1	Complete	2.03862	39.7	chromosome:NC_003098.1/AE007317.1	1	1814	2001-10-03T00:00:00Z	ftp://ftp.ncbi.nlm.nih.gov/genomes/all/GCA/000/007/045/GCA_000007045.1_ASM704v1	ftp://ftp.ncbi.nlm.nih.gov/genomes/all/GCF/000/007/045/GCF_000007045.1_ASM704v1
107	Streptococcus pyogenes M1 GAS	Bacteria;Terrabacteria group;Firmicutes	SF370	SAMN02604089	PRJNA269	GCA_000006785.2	Complete	1.85243	38.5	chromosome:NC_002737.2/AE004092.2	1	1693	2001-04-10T00:00:00Z	ftp://ftp.ncbi.nlm.nih.gov/genomes/all/GCA/000/006/785/GCA_000006785.2_ASM678v2	ftp://ftp.ncbi.nlm.nih.gov/genomes/all/GCF/000/006/785/GCF_000006785.2_ASM678v2
108	Streptococcus sanguinis SK36	Bacteria;Terrabacteria group;Firmicutes	SK36	SAMN02604299	PRJNA13942	GCA_000014205.1	Complete	2.38843	43.4	chromosome:NC_009009.1/CP000387.1	1	2270	2007-02-09T00:00:00Z	ftp://ftp.ncbi.nlm.nih.gov/genomes/all/GCA/000/014/205/GCA_000014205.1_ASM1420v1	ftp://ftp.ncbi.nlm.nih.gov/genomes/all/GCF/000/014/205/GCF_000014205.1_ASM1420v1
109	Streptococcus suis BM407	Bacteria;Terrabacteria group;Firmicutes	BM407	SAMEA2272697	PRJEA32237	GCA_000026745.1	Complete	2.17081	41.0468	chromosome:NC_012926.1/FM252032.1; plasmid pBM407:NC_012923.1/FM252033.1	2	1947	2009-07-07T00:00:00Z	ftp://ftp.ncbi.nlm.nih.gov/genomes/all/GCA/000/026/745/GCA_000026745.1_ASM2674v1	ftp://ftp.ncbi.nlm.nih.gov/genomes/all/GCF/000/026/745/GCF_000026745.1_ASM2674v1
110	Streptomyces coelicolor A3(2)	Bacteria;Terrabacteria group;Actinobacteria	A3(2)	SAMEA1705940	PRJNA242	GCA_000203835.1	Complete	9.05485	71.982	chromosome:NC_003888.3/AL645882.2; plasmid SCP1:NC_003903.1/AL589148.1; plasmid SCP2:NC_003904.1/AL645771.1	3	8152	2002-05-28T00:00:00Z	ftp://ftp.ncbi.nlm.nih.gov/genomes/all/GCA/000/203/835/GCA_000203835.1_ASM20383v1	ftp://ftp.ncbi.nlm.nih.gov/genomes/all/GCF/000/203/835/GCF_000203835.1_ASM20383v1
111	Thermanaerovibrio acidaminovorans DSM 6589	Bacteria;Synergistetes;Synergistia	DSM 6589	SAMN00002595	PRJNA29531	GCA_000024905.1	Complete	1.84847	63.8	chromosome:NC_013522.1/CP001818.1	1	1730	2009-11-19T00:00:00Z	ftp://ftp.ncbi.nlm.nih.gov/genomes/all/GCA/000/024/905/GCA_000024905.1_ASM2490v1	ftp://ftp.ncbi.nlm.nih.gov/genomes/all/GCF/000/024/905/GCF_000024905.1_ASM2490v1
112	Thermodesulfovibrio yellowstonii DSM 11347	Bacteria;Nitrospirae;Nitrospira	DSM 11347	SAMN02603929	PRJNA30733	GCA_000020985.1	Complete	2.0038	34.1	chromosome:NC_011296.1/CP001147.1	1	2028	2008-09-26T00:00:00Z	ftp://ftp.ncbi.nlm.nih.gov/genomes/all/GCA/000/020/985/GCA_000020985.1_ASM2098v1	ftp://ftp.ncbi.nlm.nih.gov/genomes/all/GCF/000/020/985/GCF_000020985.1_ASM2098v1
113	Thermosynechococcus elongatus BP-1	Bacteria;Terrabacteria group;Cyanobacteria/Melainabacteria group	BP-1	SAMD00061106	PRJNA308	GCA_000011345.1	Complete	2.59386	53.9	chromosome:NC_004113.1/BA000039.2	1	2476	2002-08-17T00:00:00Z	ftp://ftp.ncbi.nlm.nih.gov/genomes/all/GCA/000/011/345/GCA_000011345.1_ASM1134v1	ftp://ftp.ncbi.nlm.nih.gov/genomes/all/GCF/000/011/345/GCF_000011345.1_ASM1134v1
114	Thermotoga maritima MSB8	Bacteria;Thermotogae;Thermotogae	MSB8	SAMN02603986	PRJNA111	GCA_000008545.1	Complete	1.86072	46.2	chromosome:NC_000853.1/AE000512.1	1	1858	1999-06-01T00:00:00Z	ftp://ftp.ncbi.nlm.nih.gov/genomes/all/GCA/000/008/545/GCA_000008545.1_ASM854v1	ftp://ftp.ncbi.nlm.nih.gov/genomes/all/GCF/000/008/545/GCF_000008545.1_ASM854v1
115	Thermus thermophilus HB8	Bacteria;Terrabacteria group;Deinococcus-Thermus	HB8	SAMD00061070	PRJNA13202	GCA_000091545.1	Complete	2.11606	69.4857	chromosome:NC_006461.1/AP008226.1; plasmid pTT27:NC_006462.1/AP008227.1; plasmid pTT8:NC_006463.1/AP008228.1	3	2173	2004-11-15T23:04:00Z	ftp://ftp.ncbi.nlm.nih.gov/genomes/all/GCA/000/091/545/GCA_000091545.1_ASM9154v1	ftp://ftp.ncbi.nlm.nih.gov/genomes/all/GCF/000/091/545/GCF_000091545.1_ASM9154v1
116	Treponema denticola ATCC 35405	Bacteria;Spirochaetes;Spirochaetia	ATCC 35405	SAMN02603967	PRJNA4	GCA_000008185.1	Complete	2.8432	37.9	chromosome:NC_002967.9/AE017226.1	1	2767	2002-02-14T00:00:00Z	ftp://ftp.ncbi.nlm.nih.gov/genomes/all/GCA/000/008/185/GCA_000008185.1_ASM818v1	ftp://ftp.ncbi.nlm.nih.gov/genomes/all/GCF/000/008/185/GCF_000008185.1_ASM818v1
117	Vibrio cholerae O1 biovar El Tor str. N16961 chrI	Bacteria;Proteobacteria;Gammaproteobacteria	N16961	SAMN02603969	PRJNA36	GCA_000006745.1	Complete	4.03346	47.4873	chromosome I:NC_002505.1/AE003852.1; chromosome II:NC_002506.1/AE003853.1	2	3504	2000-06-14T00:00:00Z	ftp://ftp.ncbi.nlm.nih.gov/genomes/all/GCA/000/006/745/GCA_000006745.1_ASM674v1	ftp://ftp.ncbi.nlm.nih.gov/genomes/all/GCF/000/006/745/GCF_000006745.1_ASM674v1
118	Vibrio cholerae O1 biovar El Tor str. N16961 chrII	Bacteria;Proteobacteria;Gammaproteobacteria	N16961	SAMN02603969	PRJNA36	GCA_000006745.1	Complete	4.03346	47.4873	chromosome I:NC_002505.1/AE003852.1; chromosome II:NC_002506.1/AE003853.1	2	3504	2000-06-14T00:00:00Z	ftp://ftp.ncbi.nlm.nih.gov/genomes/all/GCA/000/006/745/GCA_000006745.1_ASM674v1	ftp://ftp.ncbi.nlm.nih.gov/genomes/all/GCF/000/006/745/GCF_000006745.1_ASM674v1
119	Vibrio fischeri ES114 chrI	Bacteria;Proteobacteria;Gammaproteobacteria	ES114	SAMN02604303	PRJNA12986	GCA_000011805.1	Complete	4.27372	38.371	chromosome I:NC_006840.2/CP000020.2; chromosome II:NC_006841.2/CP000021.2; plasmid pES100:NC_006842.1/CP000022.1	3	3814	2005-02-11T00:00:00Z	ftp://ftp.ncbi.nlm.nih.gov/genomes/all/GCA/000/011/805/GCA_000011805.1_ASM1180v1	ftp://ftp.ncbi.nlm.nih.gov/genomes/all/GCF/000/011/805/GCF_000011805.1_ASM1180v1
120	Vibrio fischeri ES114 chrII	Bacteria;Proteobacteria;Gammaproteobacteria	ES114	SAMN02604303	PRJNA12986	GCA_000011805.1	Complete	4.27372	38.371	chromosome I:NC_006840.2/CP000020.2; chromosome II:NC_006841.2/CP000021.2; plasmid pES100:NC_006842.1/CP000022.1	3	3814	2005-02-11T00:00:00Z	ftp://ftp.ncbi.nlm.nih.gov/genomes/all/GCA/000/011/805/GCA_000011805.1_ASM1180v1	ftp://ftp.ncbi.nlm.nih.gov/genomes/all/GCF/000/011/805/GCF_000011805.1_ASM1180v1
121	Vibrio parahaemolyticus RIMD 2210633 chrI	Bacteria;Proteobacteria;Gammaproteobacteria	O3:K6 substr. RIMD 2210633	SAMD00058707	PRJNA360	GCA_000196095.1	Complete	5.16577	45.4	chromosome 1:NC_004603.1/BA000031.2; chromosome 2:NC_004605.1/BA000032.2	2	4831	2003-03-05T00:00:00Z	ftp://ftp.ncbi.nlm.nih.gov/genomes/all/GCA/000/196/095/GCA_000196095.1_ASM19609v1	ftp://ftp.ncbi.nlm.nih.gov/genomes/all/GCF/000/196/095/GCF_000196095.1_ASM19609v1
122	Vibrio parahaemolyticus RIMD 2210633 chrII	Bacteria;Proteobacteria;Gammaproteobacteria	O3:K6 substr. RIMD 2210633	SAMD00058707	PRJNA360	GCA_000196095.1	Complete	5.16577	45.4	chromosome 1:NC_004603.1/BA000031.2; chromosome 2:NC_004605.1/BA000032.2	2	4831	2003-03-05T00:00:00Z	ftp://ftp.ncbi.nlm.nih.gov/genomes/all/GCA/000/196/095/GCA_000196095.1_ASM19609v1	ftp://ftp.ncbi.nlm.nih.gov/genomes/all/GCF/000/196/095/GCF_000196095.1_ASM19609v1
123	Xanthomonas campestris pv. campestris str. ATCC 33913	Bacteria;Proteobacteria;Gammaproteobacteria	ATCC 33913	SAMN02603845	PRJNA296	GCA_000007145.1	Complete	5.07619	65.1	chromosome:NC_003902.1/AE008922.1	1	4179	2001-11-28T00:00:00Z	ftp://ftp.ncbi.nlm.nih.gov/genomes/all/GCA/000/007/145/GCA_000007145.1_ASM714v1	ftp://ftp.ncbi.nlm.nih.gov/genomes/all/GCF/000/007/145/GCF_000007145.1_ASM714v1
124	Yersinia enterocolitica subsp. enterocolitica 8081	Bacteria;Proteobacteria;Gammaproteobacteria	8081	SAMEA1705958	PRJNA190	GCA_000009345.1	Complete	4.68362	47.2508	chromosome:NC_008800.1/AM286415.1; plasmid pYVe8081:NC_008791.1/AM286416.1	2	4023	2006-12-20T00:00:00Z	ftp://ftp.ncbi.nlm.nih.gov/genomes/all/GCA/000/009/345/GCA_000009345.1_ASM934v1	ftp://ftp.ncbi.nlm.nih.gov/genomes/all/GCF/000/009/345/GCF_000009345.1_ASM934v1
125	Yersinia pestis CO92	Bacteria;Proteobacteria;Gammaproteobacteria	CO92	SAMEA1705942	PRJNA34	GCA_000009065.1	Complete	4.82986	47.6065	chromosome:NC_003143.1/AL590842.1; plasmid pCD1:NC_003131.1/AL117189.1; plasmid pMT1:NC_003134.1/AL117211.1; plasmid pPCP1:NC_003132.1/AL109969.1	4	3979	2001-10-15T00:00:00Z	ftp://ftp.ncbi.nlm.nih.gov/genomes/all/GCA/000/009/065/GCA_000009065.1_ASM906v1	ftp://ftp.ncbi.nlm.nih.gov/genomes/all/GCF/000/009/065/GCF_000009065.1_ASM906v1

## Sheet: Bacteria classified
Organism	Organism group	Code	NCBI code	Size(Mb)	%CG	Num sats	Sat/Mb
Aquifex aeolicus VF5	Aquificae;Aquificae	5	NC_000918.1	1.59079	43.3239	2	1.25724
Dictyoglomus turgidum DSM 6724	Dictyoglomi;Dictyoglomia	43	NC_011661.1	1.85556	34	4	2.15568
Bacteroides fragilis YCH46	FCB group;Bacteroidetes/Chlorobi group	11	NC_006347.1	5.31099	43.2378	4	0.753155
Bacteroides thetaiotaomicron VPI-5482	FCB group;Bacteroidetes/Chlorobi group	12	NC_004663.1	6.2934	42.8231	2	0.317793
Chlorobaculum=Cholobium tepidum TLS	FCB group;Bacteroidetes/Chlorobi group	32	NC_002932.3	2.15495	56.5	3	1.39214
Flavobacterium psychrophilum JIP02/86	FCB group;Bacteroidetes/Chlorobi group	52	NC_009613.3	2.86038	32.5	12	4.19525
Salinibacter ruber DSM 13855	FCB group;Bacteroidetes/Chlorobi group	92	NC_007677.1	3.58733	66.1179	1	0.278759
Fusobacterium nucleatum subsp. nucleatum ATCC 25586	FusoFusobacteriia	54	NC_003454.1	2.1745	27.2	3	1.37963
Thermodesulfovibrio yellowstonii DSM 11347	Nitrospirae;Nitrospira	112	NC_011296.1	2.0038	34.1	2	0.998104
Agrobacterium fabrum str. C58	ProteoAlphaproteobacteria	3	NC_003062.2	5.67426	59.0606	0	0
Bradyrhizobium diazoefficiens USDA 110	ProteoAlphaproteobacteria	20	NC_004463.1	9.10583	64.1	2	0.21964
Caulobacter vibrioides CB15	ProteoAlphaproteobacteria	27	NC_002696.2	4.01695	67.2	1	0.248945
Caulobacter vibrioides NA1000	ProteoAlphaproteobacteria	28	NC_011916.1	4.04293	67.2	0	0
Ketogulonicigenium vulgare WSH-001	ProteoAlphaproteobacteria	60	NC_017384.1	3.2771	61.7339	1	0.305148
Mesorhizobium ciceri biovar biserrulae WSM1271	ProteoAlphaproteobacteria	73	NC_014923.1	6.69003	62.5728	13	1.94319
Rhodospirillum rubrum ATCC 11170	ProteoAlphaproteobacteria	90	NC_007643.1	4.40656	65.3317	11	2.49628
Rickettsia prowazekii str. Madrid E	ProteoAlphaproteobacteria	91	NC_000963.1	1.11152	29	1	0.899669
Sinorhizobium fredii NGR234	ProteoAlphaproteobacteria	98	NC_012587.1	6.8919	62.4031	0	0
Sinorhizobium medicae WSM419	ProteoAlphaproteobacteria	99	NC_009636.1	6.81758	61.1627	2	0.293359
Sinorhizobium meliloti 1021	ProteoAlphaproteobacteria	100	NC_003047.1	6.69169	62.1591	4	0.597756
Bordetella bronchiseptica 253	ProteoBetaproteobacteria	15	NC_019382.1	5.26438	68.1	18	3.41921
Bordetella parapertussis Bpp5	ProteoBetaproteobacteria	16	NC_018828.1	4.89957	67.7798	13	2.65329
Bordetella pertussis Tohama I	ProteoBetaproteobacteria	17	NC_002929.2	4.08619	67.7	7	1.71309
Burkholderia mallei ATCC 23344 chrI	ProteoBetaproteobacteria	22	NC_006348.1	3.51015	68.5188	45	12.82
Burkholderia mallei ATCC 23344 chrII	ProteoBetaproteobacteria	23	NC_006349.1	2.32538	68.5188	51	21.9319
Burkholderia pseudomallei K96243 chrI	ProteoBetaproteobacteria	24	NC_006350.1	4.07454	68.0502	11	2.69969
Burkholderia pseudomallei K96243 chrII	ProteoBetaproteobacteria	25	NC_006351.1	3.17301	68.0502	73	23.0065
Neisseria gonorrhoeae FA 1090	ProteoBetaproteobacteria	82	NC_002946.2	2.15392	52.7	5	2.32135
Neisseria meningitidis MC58	ProteoBetaproteobacteria	83	NC_003112.2	2.27236	51.5	0	0
Campylobacter jejuni subsp. jejuni NCTC 11168 = ATCC 700819	Proteodelta/epsilon subdivisions	26	NC_002163.1	1.64148	30.5	0	0
Desulfovibrio vulgaris str. Hildenborough	Proteodelta/epsilon subdivisions	42	NC_002937.3	3.77316	63.2394	0	0
Geobacter sulfurreducens PCA	Proteodelta/epsilon subdivisions	56	NC_002939.5	3.81413	60.9	1	0.262183
Helicobacter pylori 26695	Proteodelta/epsilon subdivisions	59	NC_000915.1	1.66787	38.9	10	5.99567
Acinetobacter pittii PHEA-2	ProteoGammaproteobacteria	1	NC_016603.1	3.86253	38.8	5	1.29449
Aeromonas hydrophila subsp. hydrophila ATCC 7966	ProteoGammaproteobacteria	2	NC_008570.1	4.74445	61.5	7	1.47541
Buchnera aphidicola str. APS (Acyrthosiphon pisum)	ProteoGammaproteobacteria	21	NC_002528.1	0.655725	26.3523	0	0
Coxiella burnetii RSA 493	ProteoGammaproteobacteria	39	NC_002971.4	2.03281	42.6376	3	1.47579
Enterobacter cloacae subsp. cloacae ATCC 13047	ProteoGammaproteobacteria	44	NC_014121.1	5.5988	54.5971	0	0
Escherichia coli IAI39	ProteoGammaproteobacteria	47	NC_011750.1	5.13207	50.6	3	0.584559
Escherichia coli K-12 substr. MG1655	ProteoGammaproteobacteria	48	NC_000913.3	4.64165	50.8	12	2.58529
Escherichia coli O83:H1 str. NRG 857C	ProteoGammaproteobacteria	51	NC_017634.1	5.59448	50.4477	11	1.96622
Escherichia coli O104:H4 str. 2011C-3493	ProteoGammaproteobacteria	49	NC_018658.1	4.89488	50.706	5	1.02148
Escherichia coli O157:H7 str. Sakai	ProteoGammaproteobacteria	50	NC_002695.1	5.43741	50.6346	11	2.02302
Francisella tularensis subsp. tularensis SCHU S4	ProteoGammaproteobacteria	53	NC_006570.2	1.89278	32.3	2	1.05665
Haemophilus influenzae Rd KW20	ProteoGammaproteobacteria	58	NC_000907.1	1.83014	38.2	0	0
Klebsiella=Enterobacter aerogenes KCTC 2190	ProteoGammaproteobacteria	61	NC_015663.1	5.28035	54.8	5	0.946907
Klebsiella pneumoniae subsp. pneumoniae HS11286	ProteoGammaproteobacteria	62	NC_016845.1	5.68232	57.1373	5	0.879922
Legionella pneumophila subsp. pneumophila str. Philadelphia 1	ProteoGammaproteobacteria	68	NC_002942.5	3.39775	38.3	5	1.47156
Pseudomonas aeruginosa PAO1	ProteoGammaproteobacteria	85	NC_002516.2	6.2644	66.6	6	0.957793
Pseudomonas putida KT2440	ProteoGammaproteobacteria	86	NC_002947.4	6.18187	61.5	5	0.808817
Pseudomonas syringae pv. syringae B728a	ProteoGammaproteobacteria	87	NC_007005.1	6.0937	59.2	22	3.61029
Pseudomonas syringae pv. tomato str. DC3000	ProteoGammaproteobacteria	88	NC_004578.1	6.53826	58.3401	7	1.07062
Salmonella enterica subsp. enterica serovar Typhi str. CT18	ProteoGammaproteobacteria	93	NC_003198.1	5.13371	51.8776	10	1.94791
Salmonella enterica subsp. enterica serovar Typhimurium str. LT2	ProteoGammaproteobacteria	94	NC_003197.2	4.95138	52.2171	13	2.62553
Shewanella oneidensis MR-1	ProteoGammaproteobacteria	95	NC_004347.2	5.13142	45.9276	12	2.33853
Shigella dysenteriae Sd197	ProteoGammaproteobacteria	96	NC_007606.1	4.56091	50.921	3	0.657763
Shigella flexneri 2a str. 301	ProteoGammaproteobacteria	97	NC_004337.2	4.82882	50.6659	4	0.82836
Vibrio cholerae O1 biovar El Tor str. N16961 chrI	ProteoGammaproteobacteria	117	NC_002505.1	2.96115	47.4873	2	0.675413
Vibrio cholerae O1 biovar El Tor str. N16961 chrII	ProteoGammaproteobacteria	118	NC_002506.1	1.07231	47.4873	2	1.86513
Vibrio fischeri ES114 chrI	ProteoGammaproteobacteria	119	NC_006840.2	2.89754	38.371	6	2.07072
Vibrio fischeri ES114 chrII	ProteoGammaproteobacteria	120	NC_006841.2	1.33033	38.371	3	2.25508
Vibrio parahaemolyticus RIMD 2210633 chrI	ProteoGammaproteobacteria	121	NC_004603.1	3.28856	45.4	6	1.82451
Vibrio parahaemolyticus RIMD 2210633 chrII	ProteoGammaproteobacteria	122	NC_004605.1	1.87721	45.4	3	1.59812
Xanthomonas campestris pv. campestris str. ATCC 33913	ProteoGammaproteobacteria	123	NC_003902.1	5.07619	65.1	21	4.13696
Yersinia enterocolitica subsp. enterocolitica 8081	ProteoGammaproteobacteria	124	NC_008800.1	4.68362	47.2508	8	1.70808
Yersinia pestis CO92	ProteoGammaproteobacteria	125	NC_003143.1	4.82986	47.6065	19	3.93386
Chlamydia pneumoniae CWL029	PVC group;Chlamydiae	29	NC_000922.1	1.23023	40.6	0	0
Chlamydia trachomatis 434/Bu	PVC group;Chlamydiae	30	NC_010287.1	1.03884	41.3	0	0
Chlamydia trachomatis D/UW-3/CX	PVC group;Chlamydiae	31	NC_000117.1	1.04252	41.3	0	0
Rhodopirellula baltica SH 1	PVC group;Planctomycetes	89	NC_005027.1	7.14558	55.4	29	4.05845
Borreliella burgdorferi B31	Spirochaetes;Spirochaetia	18	NC_001318.1	1.52121	28.1805	2	1.31474
Leptospira interrogans serovar Lai str. 56601 chrI	Spirochaetes;Spirochaetia	69	NC_004342.2	4.33876	35.0076	42	9.68019
Leptospira interrogans serovar Lai str. 56601 chrII	Spirochaetes;Spirochaetia	70	NC_004343.2	0.35937	35.0076	0	0
Treponema denticola ATCC 35405	Spirochaetes;Spirochaetia	116	NC_002967.9	2.8432	37.9	8	2.81373
Thermanaerovibrio acidaminovorans DSM 6589	Synergistetes;Synergistia	111	NC_013522.1	1.84847	63.8	0	0
Amycolatopsis mediterranei U32	Terrabacteria group;Actinobacteria	4	NC_014318.1	10.2367	71.3	23	2.24682
Bifidobacterium bifidum PRL2010	Terrabacteria group;Actinobacteria	13	NC_014638.1	2.21466	62.7	5	2.25768
Bifidobacterium longum NCC2705	Terrabacteria group;Actinobacteria	14	NC_004307.2	2.26027	60.1075	2	0.88485
Brachybacterium faecium DSM 4810	Terrabacteria group;Actinobacteria	19	NC_013172.1	3.61499	72	18	4.97927
Corynebacterium glutamicum ATCC 13032	Terrabacteria group;Actinobacteria	38	NC_003450.3	3.3094	53.8	1	0.30217
Gardnerella vaginalis ATCC 14019	Terrabacteria group;Actinobacteria	55	NC_014644.1	1.66735	41.4	2	1.19951
Mycobacterium bovis AF2122/97	Terrabacteria group;Actinobacteria	75	NC_002945.4	4.3499	65.6	28	6.43693
Mycobacterium leprae TN	Terrabacteria group;Actinobacteria	76	NC_002677.1	3.2682	57.8	3	0.917936
Mycobacterium tuberculosis H37Rv	Terrabacteria group;Actinobacteria	77	NC_000962.3	4.41153	65.6	22	4.98693
Mycobacteroides abscessus ATCC 19977	Terrabacteria group;Actinobacteria	78	NC_010397.1	5.09049	64.1174	4	0.785779
Mycolicibacterium smegmatis MC2 155	Terrabacteria group;Actinobacteria	79	NC_008596.1	6.98821	67.4	4	0.572393
Streptomyces coelicolor A3(2)	Terrabacteria group;Actinobacteria	110	NC_003888.3	9.05485	71.982	38	4.19665
Chloroflexus aurantiacus J-10-fl	Terrabacteria group;Chloroflexi	33	NC_010175.1	5.25854	56.7	76	14.4527
Gloeobacter violaceus PCC 7421	Terrabacteria group;Cyanobacteria/Melainabacteria group	57	NC_005125.1	4.65902	62	12	2.57565
Prochlorococcus marinus subsp. marinus str. CCMP1375	Terrabacteria group;Cyanobacteria/Melainabacteria group	84	NC_005042.1	1.75108	36.4	6	3.42646
Thermosynechococcus elongatus BP-1	Terrabacteria group;Cyanobacteria/Melainabacteria group	113	NC_004113.1	2.59386	53.9	2	0.771052
Deinococcus radiodurans R1 chrI	Terrabacteria group;Deinococcus-Thermus	40	NC_001263.1	2.64864	66.6067	1	0.377552
Deinococcus radiodurans R1 chrII	Terrabacteria group;Deinococcus-Thermus	41	NC_001264.1	0.41235	66.6067	0	0
Thermus thermophilus HB8	Terrabacteria group;Deinococcus-Thermus	115	NC_006461.1	2.11606	69.4857	0	0
Bacillus anthracis str. Ames	Terrabacteria group;Firmicutes	6	NC_003997.3	5.22729	35.4	19	3.63477
Bacillus anthracis str. Sterne	Terrabacteria group;Firmicutes	7	NC_005945.1	5.22866	35.4	19	3.63382
Bacillus cereus ATCC 14579	Terrabacteria group;Firmicutes	8	NC_004722.1	5.42708	35.3076	25	4.60653
Bacillus subtilis subsp. subtilis str. 168	Terrabacteria group;Firmicutes	9	NC_000964.3	4.21561	43.5	1	0.237214
Bacillus thuringiensis serovar konkukian str. 97-27	Terrabacteria group;Firmicutes	10	NC_005957.1	5.31479	35.3594	28	5.26832
Clostridioides difficile 630	Terrabacteria group;Firmicutes	34	NC_009089.1	4.29813	29.0978	40	9.30637
Clostridium acetobutylicum ATCC 824	Terrabacteria group;Firmicutes	35	NC_003030.1	4.13288	30.9	6	1.45177
Clostridium botulinum A str. ATCC 3502	Terrabacteria group;Firmicutes	36	NC_009495.1	3.90326	28.1941	6	1.53718
Clostridium botulinum A str. Hall	Terrabacteria group;Firmicutes	37	NC_009698.1	3.76056	28.2	8	2.12734
Enterococcus faecalis V583	Terrabacteria group;Firmicutes	45	NC_004668.1	3.35997	37.3546	4	1.19049
Enterococcus faecium DO	Terrabacteria group;Firmicutes	46	NC_017960.1	3.05257	37.9158	2	0.655186
Lactobacillus acidophilus NCFM	Terrabacteria group;Firmicutes	63	NC_006814.3	1.99356	34.7	1	0.501615
Lactobacillus paracasei ATCC 334	Terrabacteria group;Firmicutes	64	NC_008526.1	2.92433	46.5563	3	1.02588
Lactobacillus plantarum WCFS1	Terrabacteria group;Firmicutes	65	NC_004567.2	3.34862	44.4501	9	2.68767
Lactobacillus salivarius UCC118	Terrabacteria group;Firmicutes	66	NC_007929.1	2.13398	33.0066	2	0.937216
Lactococcus lactis subsp. lactis Il1403	Terrabacteria group;Firmicutes	67	NC_002662.1	2.36559	35.3	5	2.11364
Listeria monocytogenes EGD-e	Terrabacteria group;Firmicutes	71	NC_003210.1	2.94453	38	5	1.69806
Moorella thermoacetica ATCC 39073	Terrabacteria group;Firmicutes	74	NC_007644.1	2.62878	55.8	2	0.760809
Staphylococcus aureus subsp. aureus NCTC 8325	Terrabacteria group;Firmicutes	101	NC_007795.1	2.82136	32.9	11	3.89883
Staphylococcus epidermidis ATCC 12228	Terrabacteria group;Firmicutes	102	NC_004461.1	2.56461	32.0512	3	1.16977
Streptococcus agalactiae 2603V/R	Terrabacteria group;Firmicutes	103	NC_004116.1	2.16027	35.6	3	1.38872
Streptococcus mitis B6	Terrabacteria group;Firmicutes	104	NC_013853.1	2.14661	40	9	4.19266
Streptococcus mutans UA159	Terrabacteria group;Firmicutes	105	NC_004350.2	2.03293	36.8	2	0.983802
Streptococcus pneumoniae R6	Terrabacteria group;Firmicutes	106	NC_003098.1	2.03862	39.7	8	3.92422
Streptococcus pyogenes M1 GAS	Terrabacteria group;Firmicutes	107	NC_002737.2	1.85243	38.5	1	0.539831
Streptococcus sanguinis SK36	Terrabacteria group;Firmicutes	108	NC_009009.1	2.38843	43.4	4	1.67474
Streptococcus suis BM407	Terrabacteria group;Firmicutes	109	NC_012926.1	2.17081	41.0468	1	0.460658
Mesoplasma florum L1	Terrabacteria group;Tenericutes	72	NC_006055.1	0.793224	27	3	3.78203
Mycoplasma mycoides subsp. mycoides SC str. PG1	Terrabacteria group;Tenericutes	80	NC_005364.2	1.2117	24	1	0.825287
Mycoplasma pneumoniae M129	Terrabacteria group;Tenericutes	81	NC_000912.1	0.816394	40	6	7.34939
Thermotoga maritima MSB8	Thermotogae;Thermotogae	114	NC_000853.1	1.86072	46.2	2	1.07485
