# Supplementary material for: Satellites in the prokaryote world
Source: BMC Evol Biol. 2019 Sep 18;19:181. doi: 10.1186/s12862-019-1504-2 (PMC6749651; doi:10.1186/s12862-019-1504-2)
Supplement: Supplementary file 2 — Table S2. Nucleotide sequence and properties of all satellites in every species. Archaeal satellites are given first, followed by bacterial satellites. (FA 822 kb) [file 12862_2019_1504_MOESM2_ESM.fa]

Table S2. Satellite list
 
>arqueas_representatives_NC_015518.1_Acidianus_hospitalis_W1:378316-378837 Satlength=522 Nr of Repeats=8 RepeatLength=63 seed=GTTGCATCCC Num.seqs=5 Similarity=0.403333
GTTGCATCCCAAAAGGGATTGAAAGnagaTtnagannagtagTanctgnnctTnatgtcggttn
>arqueas_representatives_NC_015518.1_Acidianus_hospitalis_W1:1587941-1588615 Satlength=675 Nr of Repeats=5 RepeatLength=65 seed=TCTACTATAG Num.seqs=3 Similarity=0.420970
TCTACTATAGAATTGAAAGaaagtTnnnaGaagAnTtTAattacCatTccgcntgAtgacGATAA
>arqueas_representatives_CP001742.1_Acidilobus_saccharovorans_345-15:648896-649001 Satlength=106 Nr of Repeats=5 RepeatLength=21 seed=ACAACCTGTG Num.seqs=5 Similarity=1.000000
ACAACCTGTGGAACGCGACTA
>arqueas_representatives_NC_013926.1_Aciduliprofundum_boonei_T469:977727-978257 Satlength=531 Nr of Repeats=8 RepeatLength=66 seed=ACCACATGGT Num.seqs=5 Similarity=0.588263
ACCACATGGTACTTCTTCTACtgAtntGaaaAngAnAtAnGntaAagTganagAAatnGTTTCCAC
>arqueas_representatives_NC_021169.1_Archaeoglobus_sulfaticallidus_PM70-1:178676-178790 Satlength=115 Nr of Repeats=4 RepeatLength=30 seed=GTTGGGGTTG Num.seqs=3 Similarity=0.749104
GTTGGaGTTGGgGTTGGtGTttCTTCTgGa
>arqueas_representatives_NC_021169.1_Archaeoglobus_sulfaticallidus_PM70-1:1677823-1678719 Satlength=897 Nr of Repeats=6 RepeatLength=27 seed=GGAGTTGGGG Num.seqs=5 Similarity=1.000000
GGAGTTGGGGTAACCGGTGGCTTGGTT
>arqueas_representatives_NC_021169.1_Archaeoglobus_sulfaticallidus_PM70-1:1761080-1761652 Satlength=573 Nr of Repeats=11 RepeatLength=52 seed=CATATGAAAT Num.seqs=11 Similarity=1.000000
CATATGAAATTATGTTTAGAAGCAGATCTTAGGAACCTAATTTTCTAAGTTA
>arqueas_representatives_NC_019791.1_Caldisphaera_lagunensis_DSM_15908:1016105-1017212 Satlength=1108 Nr of Repeats=9 RepeatLength=120 seed=TATGATCCTG Num.seqs=8 Similarity=0.680762
TATGATCCTGagAATGGgTATATGTATGTtaCAaACTttGgTTCtaATACaGTtTCtGTaATcTCtAATAcaTcAGTaATTgaAAAtaTtAaTGTTGGgaaTggaCCtaTAgGTATTGCT
>arqueas_representatives_NC_019791.1_Caldisphaera_lagunensis_DSM_15908:1088117-1088231 Satlength=115 Nr of Repeats=5 RepeatLength=21 seed=GATGAGACTG Num.seqs=4 Similarity=0.830688
GATGAGACTGTgGaACTTAag
>arqueas_representatives_NC_019791.1_Caldisphaera_lagunensis_DSM_15908:1088344-1088548 Satlength=205 Nr of Repeats=5 RepeatLength=54 seed=TAGGGATGAT Num.seqs=3 Similarity=0.761616
TAGGGATGATATctgtGATtctAATGtgGAGTtAaCGTTTGATAGTGAAGTGct
>arqueas_representatives_NZ_LT719092.1_Cuniculiplasma_divulgatum__PM4_(=JCM_30641;=VKM_B-2940)_genome_assembly,_chromosome:_I:1390175-1390223 Satlength=49 Nr of Repeats=4 RepeatLength=12 seed=GAAGAAACCG Num.seqs=4 Similarity=1.000000
GAAGAAACCGAT
>arqueas_representatives_NZ_CP011267.1_Geoglobus_ahangari__234:586484-586822 Satlength=339 Nr of Repeats=5 RepeatLength=68 seed=ATCTTAGTCT Num.seqs=3 Similarity=0.513514
ATCTTAGTCTGATTTTAACgGCgngcAnCgAGntcaaGatcgtcAAggnaGgAgAngCTTTCAATCCT
>arqueas_representatives_NC_014297.1_Halalkalicoccus_jeotgali_B3:2083871-2083964 Satlength=94 Nr of Repeats=4 RepeatLength=27 seed=GCCGCCCATC Num.seqs=3 Similarity=0.387205
GCCGCCCATgcCgcCnGGgcCGccnnn
>arqueas_representatives_NZ_CP008874.1_Halanaeroarchaeum_sulfurireducens__HSR2:62579-62655 Satlength=77 Nr of Repeats=4 RepeatLength=19 seed=CCGCTCCACC Num.seqs=4 Similarity=1.000000
CCGCTCCACCTACTCCACC
>arqueas_representatives_NZ_CP008874.1_Halanaeroarchaeum_sulfurireducens__HSR2:183717-183867 Satlength=151 Nr of Repeats=5 RepeatLength=30 seed=CTCGCCAAAC Num.seqs=5 Similarity=0.866667
CTCGCCAAACcCTCAACcGACaaCcATCTA
>arqueas_representatives_NZ_CP008874.1_Halanaeroarchaeum_sulfurireducens__HSR2:286061-286253 Satlength=193 Nr of Repeats=4 RepeatLength=48 seed=GGTTCCACGA Num.seqs=4 Similarity=0.986111
GGTTCCACGAGCCCCCgCTCGCAGGCTCGCGGGGACGCCGTAGAACAC
>arqueas_representatives_NZ_CP008874.1_Halanaeroarchaeum_sulfurireducens__HSR2:346776-346944 Satlength=169 Nr of Repeats=4 RepeatLength=42 seed=GACGACACCT Num.seqs=4 Similarity=0.804233
GACGACACCTTCGAgGaGAcGGCaaCGGaaACGGTCaCcGAG
>arqueas_representatives_NZ_CP008874.1_Halanaeroarchaeum_sulfurireducens__HSR2:434615-435050 Satlength=436 Nr of Repeats=7 RepeatLength=27 seed=CCGCCGACGA Num.seqs=6 Similarity=1.000000
CCGCCGACGAGCCGTCCCATGCTTCGA
>arqueas_representatives_NZ_CP008874.1_Halanaeroarchaeum_sulfurireducens__HSR2:444489-444678 Satlength=190 Nr of Repeats=7 RepeatLength=27 seed=CTTCCCCACT Num.seqs=7 Similarity=1.000000
CTTCCCCACTCTTCACTTCTCCCGCCT
>arqueas_representatives_NZ_CP008874.1_Halanaeroarchaeum_sulfurireducens__HSR2:448804-448921 Satlength=118 Nr of Repeats=5 RepeatLength=24 seed=CGACGCCGAC Num.seqs=4 Similarity=1.000000
CGACGCCGACTGAGGAGCCGGAGC
>arqueas_representatives_NZ_CP008874.1_Halanaeroarchaeum_sulfurireducens__HSR2:657039-657159 Satlength=121 Nr of Repeats=7 RepeatLength=15 seed=CGAAGACGAC Num.seqs=6 Similarity=0.840000
CGAAGaCGACAcCGa
>arqueas_representatives_NZ_CP008874.1_Halanaeroarchaeum_sulfurireducens__HSR2:1254535-1254657 Satlength=123 Nr of Repeats=5 RepeatLength=24 seed=GAACGGATCG Num.seqs=4 Similarity=0.972222
GAACGGATCGGGGGAACGGTAGGt
>arqueas_representatives_NZ_CP008874.1_Halanaeroarchaeum_sulfurireducens__HSR2:1258915-1259289 Satlength=375 Nr of Repeats=4 RepeatLength=30 seed=GTGGTCGAAC Num.seqs=3 Similarity=0.703704
GTGGTCGAACGgAtgGtAGatgGACcGgcA
>arqueas_representatives_NZ_CP008874.1_Halanaeroarchaeum_sulfurireducens__HSR2:1381830-1381922 Satlength=93 Nr of Repeats=4 RepeatLength=23 seed=CGGTCAGGTG Num.seqs=4 Similarity=1.000000
CGGTCAGGTGCGGGTGCGTCTGG
>arqueas_representatives_NZ_CP008874.1_Halanaeroarchaeum_sulfurireducens__HSR2:1510444-1510714 Satlength=271 Nr of Repeats=10 RepeatLength=27 seed=AGGCCGACAG Num.seqs=10 Similarity=1.000000
AGGCCGACAGGCGAGAGTGAAATACAC
>arqueas_representatives_NZ_CP008874.1_Halanaeroarchaeum_sulfurireducens__HSR2:1738946-1739090 Satlength=145 Nr of Repeats=5 RepeatLength=30 seed=GCGGAGGCGA Num.seqs=4 Similarity=1.000000
GCGGAGGCGAAGGCGAAGGAGAATGCAGAT
>arqueas_representatives_NZ_CP008874.1_Halanaeroarchaeum_sulfurireducens__HSR2:2044591-2044786 Satlength=196 Nr of Repeats=5 RepeatLength=39 seed=GGGGTGTGTC Num.seqs=5 Similarity=1.000000
GGGGTGTGTCGGGGCGGGGCCGAGCGGCGTGGGCTCGAT
>arqueas_representatives_NC_015948.1_Haloarcula_hispanica_ATCC_33960_chromosome_I:1533549-1533684 Satlength=136 Nr of Repeats=4 RepeatLength=27 seed=TCACTGTCCG Num.seqs=3 Similarity=0.835391
TCACTGTCCGTtGGTtCtTCgGTcTCC
>arqueas_representatives_NC_015948.1_Haloarcula_hispanica_ATCC_33960_chromosome_I:1923729-1923789 Satlength=61 Nr of Repeats=5 RepeatLength=12 seed=CAGGCGTGTC Num.seqs=5 Similarity=0.866667
CaGGCGTGTCct
>arqueas_representatives_NC_015948.1_Haloarcula_hispanica_ATCC_33960_chromosome_I:2037559-2037958 Satlength=400 Nr of Repeats=6 RepeatLength=66 seed=CGTCAGTGTC Num.seqs=5 Similarity=0.452444
CGTCaGTgTCnGCgnCtGTCGGgTtcgTgCCnatggacagcTCncgcccGTCggnnAcccCgTCgn
>arqueas_representatives_NC_015948.1_Haloarcula_hispanica_ATCC_33960_chromosome_I:2814487-2814655 Satlength=169 Nr of Repeats=7 RepeatLength=24 seed=TCGGTTTCGT Num.seqs=7 Similarity=0.775132
TCgGTTTCGTtCGCnGGcGGtTCt
>arqueas_representatives_NZ_LN831302.1_Halobacterium_hubeiense__JI20-1_genome_assembly,_chromosome:_I:639949-640039 Satlength=91 Nr of Repeats=5 RepeatLength=15 seed=TGATTCGGTG Num.seqs=4 Similarity=0.911111
TGATTCGGTGGTgGg
>arqueas_representatives_NC_010364.1_Halobacterium_salinarum_R1:1269995-1270226 Satlength=232 Nr of Repeats=6 RepeatLength=33 seed=CGTCGAAGGT Num.seqs=5 Similarity=0.681481
CGTCgAAgGTCGCAtccccGAAGAnCGCCgTaT
>arqueas_representatives_NZ_CP019285.1_Halobiforma_lacisalsi_AJ5:339355-339445 Satlength=91 Nr of Repeats=7 RepeatLength=12 seed=GAACGGGAAC Num.seqs=6 Similarity=1.000000
GAACGGGAACGG
>arqueas_representatives_NZ_CP019285.1_Halobiforma_lacisalsi_AJ5:795667-795968 Satlength=302 Nr of Repeats=21 RepeatLength=14 seed=CGTTCCCCGT Num.seqs=20 Similarity=0.915789
CGTTCCcCGTTCCc
>arqueas_representatives_NZ_CP019285.1_Halobiforma_lacisalsi_AJ5:1145781-1145853 Satlength=73 Nr of Repeats=6 RepeatLength=12 seed=CCGCCGCTCG Num.seqs=6 Similarity=1.000000
CCGCCGCTCGTT
>arqueas_representatives_NZ_CP019285.1_Halobiforma_lacisalsi_AJ5:2043707-2043779 Satlength=73 Nr of Repeats=6 RepeatLength=12 seed=CTCGTGTTCG Num.seqs=6 Similarity=1.000000
CTCGTGTTCGTG
>arqueas_representatives_NZ_CP019285.1_Halobiforma_lacisalsi_AJ5:2212439-2212520 Satlength=82 Nr of Repeats=5 RepeatLength=27 seed=GAGAACGGTG Num.seqs=3 Similarity=0.934156
GAGAACGGTGAGAACGGtGAGAACGGc
>arqueas_representatives_NZ_CP019285.1_Halobiforma_lacisalsi_AJ5:2311040-2311084 Satlength=45 Nr of Repeats=4 RepeatLength=11 seed=GCTTCGGTGC Num.seqs=4 Similarity=1.000000
GCTTCGGTGCC
>arqueas_representatives_NZ_CP019285.1_Halobiforma_lacisalsi_AJ5:2332154-2332262 Satlength=109 Nr of Repeats=4 RepeatLength=15 seed=TCGTCCTCGT Num.seqs=3 Similarity=1.000000
TCGTCCTCGTCCGCG
>arqueas_representatives_NZ_CP019285.1_Halobiforma_lacisalsi_AJ5:3557199-3557424 Satlength=226 Nr of Repeats=4 RepeatLength=45 seed=TGGACGTCTC Num.seqs=3 Similarity=0.782716
TGGACGTCTCCGggaCGACGGTcCCGATCCAGgaaGACacCgCtC
>arqueas_representatives_NZ_CP019285.1_Halobiforma_lacisalsi_AJ5:3562933-3562981 Satlength=49 Nr of Repeats=4 RepeatLength=12 seed=TCTCGTTCTC Num.seqs=4 Similarity=1.000000
TCTCGTTCTCGC
>arqueas_representatives_NZ_CP019285.1_Halobiforma_lacisalsi_AJ5:3885554-3885677 Satlength=124 Nr of Repeats=5 RepeatLength=18 seed=TTCCTCCTCT Num.seqs=4 Similarity=0.901235
TTCCTCCTCTTCaGCCgG
>arqueas_representatives_NZ_CP019285.1_Halobiforma_lacisalsi_AJ5:3955753-3955816 Satlength=64 Nr of Repeats=4 RepeatLength=14 seed=GCGTCCCGCG Num.seqs=3 Similarity=0.873016
GCGTCCCgCGTCCt
>arqueas_representatives_NZ_CP016070.1_Halodesulfurarchaeum_formicicum__HTSR1:22280-22445 Satlength=166 Nr of Repeats=6 RepeatLength=12 seed=TCGACGGTCT Num.seqs=4 Similarity=0.796296
TCGACgGTCTgt
>arqueas_representatives_NZ_CP016070.1_Halodesulfurarchaeum_formicicum__HTSR1:843107-843302 Satlength=196 Nr of Repeats=5 RepeatLength=45 seed=GATGAGGACG Num.seqs=4 Similarity=0.960494
GATGAGGACGCTGAAGAcGAGGAAAGCAgCGAGGACGACGACAGC
>arqueas_representatives_NZ_CP016070.1_Halodesulfurarchaeum_formicicum__HTSR1:1578977-1579085 Satlength=109 Nr of Repeats=4 RepeatLength=27 seed=CCATGGCGAC Num.seqs=4 Similarity=1.000000
CCATGGCGACCACGAACACGGACACGG
>arqueas_representatives_NC_017941.2_Haloferax_mediterranei_ATCC_33500:99865-99985 Satlength=121 Nr of Repeats=5 RepeatLength=24 seed=CCGTCAGTCC Num.seqs=5 Similarity=1.000000
CCGTCAGTCCGGACATCGTTCCCA
>arqueas_representatives_NC_017941.2_Haloferax_mediterranei_ATCC_33500:662923-662983 Satlength=61 Nr of Repeats=4 RepeatLength=15 seed=GACCGGACCA Num.seqs=4 Similarity=0.896296
GACCGGACCAACaCc
>arqueas_representatives_NC_017941.2_Haloferax_mediterranei_ATCC_33500:945533-945628 Satlength=96 Nr of Repeats=4 RepeatLength=24 seed=TCGTACAACT Num.seqs=3 Similarity=1.000000
TCGTACAACTACCCCGACCCCACG
>arqueas_representatives_NC_017941.2_Haloferax_mediterranei_ATCC_33500:995237-995311 Satlength=75 Nr of Repeats=6 RepeatLength=12 seed=AGAGGAAGGG Num.seqs=4 Similarity=0.925926
AGAGGAAGGGGa
>arqueas_representatives_NC_017941.2_Haloferax_mediterranei_ATCC_33500:1045761-1045883 Satlength=123 Nr of Repeats=5 RepeatLength=28 seed=CCAACCGCTA Num.seqs=3 Similarity=1.000000
CCAACCGCTAGTCTCACAACTGCTCTGA
>arqueas_representatives_NC_017941.2_Haloferax_mediterranei_ATCC_33500:1330657-1331215 Satlength=559 Nr of Repeats=7 RepeatLength=12 seed=GGTTCCGGCT Num.seqs=5 Similarity=0.866667
GGTTCcGgCTCt
>arqueas_representatives_NC_017941.2_Haloferax_mediterranei_ATCC_33500:1466337-1466472 Satlength=136 Nr of Repeats=8 RepeatLength=10 seed=ACCTTACCTC Num.seqs=5 Similarity=0.920000
ACCTTACCTc
>arqueas_representatives_NC_017941.2_Haloferax_mediterranei_ATCC_33500:2013785-2013953 Satlength=169 Nr of Repeats=6 RepeatLength=28 seed=ACGACCGAGG Num.seqs=6 Similarity=0.984127
ACGACCGAGGTGCGTCGGTTAAGGACAT
>arqueas_representatives_NC_017941.2_Haloferax_mediterranei_ATCC_33500:2033644-2033732 Satlength=89 Nr of Repeats=4 RepeatLength=22 seed=TCGTGATGTG Num.seqs=4 Similarity=1.000000
TCGTGATGTGGTTGTGAGGGGG
>arqueas_representatives_NC_017941.2_Haloferax_mediterranei_ATCC_33500:2052674-2053106 Satlength=433 Nr of Repeats=4 RepeatLength=18 seed=GCCCGACTCG Num.seqs=3 Similarity=0.901235
GCCCGaCTCGCCTGCTCc
>arqueas_representatives_NC_017941.2_Haloferax_mediterranei_ATCC_33500:2351265-2351341 Satlength=77 Nr of Repeats=4 RepeatLength=19 seed=GTAGAGAAGG Num.seqs=4 Similarity=1.000000
GTAGAGAAGGGTGGGTAGA
>arqueas_representatives_NC_017941.2_Haloferax_mediterranei_ATCC_33500:2480427-2480552 Satlength=126 Nr of Repeats=5 RepeatLength=25 seed=CTATGAGACG Num.seqs=5 Similarity=1.000000
CTATGAGACGCCAACGAACGAAGAA
>arqueas_representatives_NC_017941.2_Haloferax_mediterranei_ATCC_33500:2552573-2552627 Satlength=55 Nr of Repeats=4 RepeatLength=12 seed=TCCAAGTCCA Num.seqs=3 Similarity=1.000000
TCCAAGTCCAAG
>arqueas_representatives_NC_014729.1_Halogeometricum_borinquense_DSM_11551:31705-31801 Satlength=97 Nr of Repeats=4 RepeatLength=24 seed=CGATTCCGGA Num.seqs=4 Similarity=1.000000
CGATTCCGGAACTGACGCAGAAGA
>arqueas_representatives_NC_014729.1_Halogeometricum_borinquense_DSM_11551:190752-190800 Satlength=49 Nr of Repeats=4 RepeatLength=12 seed=AATAACAATA Num.seqs=4 Similarity=1.000000
AATAACAATAAC
>arqueas_representatives_NC_014729.1_Halogeometricum_borinquense_DSM_11551:192757-192853 Satlength=97 Nr of Repeats=4 RepeatLength=24 seed=CGATAACTGA Num.seqs=4 Similarity=0.888889
CGATAACTGACTGcTGTtcGAGTt
>arqueas_representatives_NC_014729.1_Halogeometricum_borinquense_DSM_11551:486346-486418 Satlength=73 Nr of Repeats=4 RepeatLength=18 seed=GCCGTACTCG Num.seqs=4 Similarity=1.000000
GCCGTACTCGTTGTTACT
>arqueas_representatives_NC_014729.1_Halogeometricum_borinquense_DSM_11551:756382-756622 Satlength=241 Nr of Repeats=8 RepeatLength=30 seed=CACGACCACT Num.seqs=8 Similarity=0.966667
CACGACCACTCTCACGGCGCAGGCCACACG
>arqueas_representatives_NC_014729.1_Halogeometricum_borinquense_DSM_11551:838758-839088 Satlength=331 Nr of Repeats=5 RepeatLength=66 seed=CCACAAGGGT Num.seqs=3 Similarity=0.478519
CCACAAGGGTTCGTCTGTAACtaCggtGAggacGtGnaccGAtnnCgtnCGaCgntGCTTCAACC
>arqueas_representatives_NC_014729.1_Halogeometricum_borinquense_DSM_11551:851306-851414 Satlength=109 Nr of Repeats=4 RepeatLength=27 seed=ATGCTGAATG Num.seqs=4 Similarity=0.868313
ATGCTGAATGGTCCcGCGacGAGTCAc
>arqueas_representatives_NC_014729.1_Halogeometricum_borinquense_DSM_11551:921706-921976 Satlength=271 Nr of Repeats=5 RepeatLength=54 seed=TCGCCGTCCT Num.seqs=5 Similarity=0.787654
TCGCCGTCCTtGGTTCGAACatCGgCGTcnCCtGTcGTcTtGcGGGCggTgGCg
>arqueas_representatives_NC_014729.1_Halogeometricum_borinquense_DSM_11551:1913934-1914042 Satlength=109 Nr of Repeats=4 RepeatLength=27 seed=GGCGAACACG Num.seqs=4 Similarity=0.950617
GGCGAACACGaCGGCCACAGCCACCAc
>arqueas_representatives_NC_014729.1_Halogeometricum_borinquense_DSM_11551:1983410-1983495 Satlength=86 Nr of Repeats=5 RepeatLength=17 seed=TCATCCGTTC Num.seqs=5 Similarity=0.921569
TCATCCGTTCgAGCGCa
>arqueas_representatives_NC_014729.1_Halogeometricum_borinquense_DSM_11551:2379543-2379638 Satlength=96 Nr of Repeats=4 RepeatLength=19 seed=CAAACGCAGA Num.seqs=3 Similarity=1.000000
CAAACGCAGAGAGATGGAG
>arqueas_representatives_NC_014729.1_Halogeometricum_borinquense_DSM_11551:2668766-2669033 Satlength=268 Nr of Repeats=5 RepeatLength=28 seed=CTGCTCTCCG Num.seqs=3 Similarity=1.000000
CTGCTCTCCGATAAGAGGCGACGTGTCT
>arqueas_representatives_NC_013202.1_Halomicrobium_mukohataei_DSM_12286:54443-54602 Satlength=160 Nr of Repeats=8 RepeatLength=21 seed=GTCCGTCGGC Num.seqs=7 Similarity=0.939531
GTCCGTCGGCGTgTCCGGcTC
>arqueas_representatives_NC_013202.1_Halomicrobium_mukohataei_DSM_12286:139255-140011 Satlength=757 Nr of Repeats=40 RepeatLength=12 seed=GTGTCAGTCG Num.seqs=25 Similarity=0.857037
GTGTCaGTCGGn
>arqueas_representatives_NC_013202.1_Halomicrobium_mukohataei_DSM_12286:222439-222685 Satlength=247 Nr of Repeats=6 RepeatLength=41 seed=CGATCCGGCT Num.seqs=6 Similarity=0.989160
CGATCCGGCTCGCTTGACTCACGCCGGATCGGTGGAGATGT
>arqueas_representatives_NC_013202.1_Halomicrobium_mukohataei_DSM_12286:737486-737720 Satlength=235 Nr of Repeats=19 RepeatLength=12 seed=GAGGGCGAGG Num.seqs=18 Similarity=0.987654
GAGGGCGAGGGC
>arqueas_representatives_NC_013202.1_Halomicrobium_mukohataei_DSM_12286:819062-819989 Satlength=928 Nr of Repeats=6 RepeatLength=154 seed=CCGTACGTCT Num.seqs=5 Similarity=0.993074
CCGTACGTCTCGTCGAGGTACTCGACGATGTCAGACCCACCTTTTCCTCCTCGGGTTCGGTCaCTCCGTTCCCGAACCACTCGTCGCAAAACGTGGGCGAAAAGACCGcCCACTCGCTTCGCTCGTGGACGAAGAGAACCCTTACGCTACGGTT
>arqueas_representatives_NC_013202.1_Halomicrobium_mukohataei_DSM_12286:1068221-1068704 Satlength=484 Nr of Repeats=5 RepeatLength=69 seed=CTCGACGACG Num.seqs=4 Similarity=0.755869
CTCGACGACGGTtCcGAAGTcgACgAGCtCgGgACgGatcCAGtgGtCGCcGAcACGGACGatGAcGGT
>arqueas_representatives_NC_013202.1_Halomicrobium_mukohataei_DSM_12286:1242296-1243047 Satlength=752 Nr of Repeats=8 RepeatLength=18 seed=CGGCGTGTCG Num.seqs=5 Similarity=0.859259
CGGcGTGTCGGTgGgcGT
>arqueas_representatives_NC_013202.1_Halomicrobium_mukohataei_DSM_12286:1297715-1298018 Satlength=304 Nr of Repeats=6 RepeatLength=30 seed=GGCTGATCTG Num.seqs=4 Similarity=1.000000
GGCTGATCTGGCGTGTCAGTTGGCGTGTCG
>arqueas_representatives_NC_013202.1_Halomicrobium_mukohataei_DSM_12286:1739347-1739483 Satlength=137 Nr of Repeats=8 RepeatLength=17 seed=CGCGATCACC Num.seqs=8 Similarity=0.910364
CGCGATCACCAcGTcAC
>arqueas_representatives_NC_013202.1_Halomicrobium_mukohataei_DSM_12286:2555367-2555707 Satlength=341 Nr of Repeats=5 RepeatLength=68 seed=CCCTCGCTTC Num.seqs=5 Similarity=0.976471
CCCTCGCTTCGCTCGGCatGCCCTTCGCTGCTCGCGTGTCGCTACGCTCCCGCTCGCAAAAACGAGAC
>arqueas_representatives_NC_013202.1_Halomicrobium_mukohataei_DSM_12286:2591726-2592010 Satlength=285 Nr of Repeats=4 RepeatLength=71 seed=CCCGCTCGCC Num.seqs=4 Similarity=1.000000
CCCGCTCGCCCTTTCGCGGCCCGCTGCTCGCTTCGCTCCCAGCGCGCCGCGCTACTCACGGATCGTTCCTC
>arqueas_representatives_NC_015954.1_Halophilic_archaeon_DL31:95231-95748 Satlength=518 Nr of Repeats=5 RepeatLength=71 seed=GCGGGCGACG Num.seqs=3 Similarity=1.000000
GCGGGCGACGCCATGTCGCTCGCTCGGAGACTATGCCGTGGCTGTGTGTAGCCGAACGTGGCACACGACCA
>arqueas_representatives_NC_015954.1_Halophilic_archaeon_DL31:813195-813347 Satlength=153 Nr of Repeats=4 RepeatLength=38 seed=TGGACCGTTG Num.seqs=4 Similarity=0.900585
TGGACCGTTGTCCCAGTGcGGTTGTCaaTCACCGCCCa
>arqueas_representatives_NC_015954.1_Halophilic_archaeon_DL31:1105458-1105594 Satlength=137 Nr of Repeats=4 RepeatLength=34 seed=CGTTCAGCCG Num.seqs=4 Similarity=1.000000
CGTTCAGCCGAGTCGTCTGTTCGATGCGACTCGA
>arqueas_representatives_NC_015954.1_Halophilic_archaeon_DL31:1370904-1371594 Satlength=691 Nr of Repeats=4 RepeatLength=33 seed=TCCAACGCGC Num.seqs=3 Similarity=0.838384
TCCaACGCGCCTGtTCGGgcCGCGTcGCCgTCG
>arqueas_representatives_NC_015954.1_Halophilic_archaeon_DL31:1495867-1495999 Satlength=133 Nr of Repeats=4 RepeatLength=33 seed=GACGGCGCGG Num.seqs=4 Similarity=1.000000
GACGGCGCGGACCGAGCAGGCGCGCCGGGCGAA
>arqueas_representatives_NC_015954.1_Halophilic_archaeon_DL31:1585879-1586359 Satlength=481 Nr of Repeats=7 RepeatLength=35 seed=GGCGGCGTCG Num.seqs=6 Similarity=0.979683
GGCGGCGTCGACAGAcGGGACGCCGGCACCTCTCA
>arqueas_representatives_NC_015954.1_Halophilic_archaeon_DL31:1823779-1823927 Satlength=149 Nr of Repeats=4 RepeatLength=37 seed=CGGGGCGTAT Num.seqs=4 Similarity=0.981982
CGGGGCGTATTCTTCCACCACCCCGGCTGTcCGGTGC
>arqueas_representatives_NC_015954.1_Halophilic_archaeon_DL31:2382615-2382759 Satlength=145 Nr of Repeats=4 RepeatLength=36 seed=GGTCAGCCGG Num.seqs=4 Similarity=0.870370
GGTCAGCCGGCGaTGTCgGGAGTaGAAGCCGaCaAc
>arqueas_representatives_NC_015666.1_Halopiger_xanaduensis_SH-6:983279-983414 Satlength=136 Nr of Repeats=5 RepeatLength=27 seed=CAACCAGACG Num.seqs=5 Similarity=0.861728
CAAcCAGACGCCgCCcGGtCAaGCtGg
>arqueas_representatives_NC_015666.1_Halopiger_xanaduensis_SH-6:1655129-1655189 Satlength=61 Nr of Repeats=4 RepeatLength=15 seed=TCGGAGCCGC Num.seqs=4 Similarity=1.000000
TCGGAGCCGCTGTCC
>arqueas_representatives_NC_015666.1_Halopiger_xanaduensis_SH-6:1888317-1888425 Satlength=109 Nr of Repeats=4 RepeatLength=27 seed=CAGTCTCGGC Num.seqs=4 Similarity=1.000000
CAGTCTCGGCATCCAACTCATCGGACA
>arqueas_representatives_NC_015666.1_Halopiger_xanaduensis_SH-6:2945725-2945773 Satlength=49 Nr of Repeats=4 RepeatLength=12 seed=TCGGATTCGG Num.seqs=4 Similarity=0.925926
TCGGATTCGGAg
>arqueas_representatives_NC_008212.1_Haloquadratum_walsbyi_DSM_16790_:104673-104763 Satlength=91 Nr of Repeats=6 RepeatLength=12 seed=CTACTGCCAC Num.seqs=4 Similarity=0.851852
CTAcTGCCACcA
>arqueas_representatives_NC_008212.1_Haloquadratum_walsbyi_DSM_16790_:104937-105336 Satlength=400 Nr of Repeats=8 RepeatLength=57 seed=GAGTCGTCAC Num.seqs=6 Similarity=0.959454
GAGTCGTCACCaCTATCCTGGTTCGAGGAGTTATCACCgTCGTCGTTTTGACTCGAa
>arqueas_representatives_NC_008212.1_Haloquadratum_walsbyi_DSM_16790_:931122-931440 Satlength=319 Nr of Repeats=4 RepeatLength=12 seed=ATTCAGATTC Num.seqs=3 Similarity=1.000000
ATTCAGATTCAG
>arqueas_representatives_NC_008212.1_Haloquadratum_walsbyi_DSM_16790_:1261534-1261588 Satlength=55 Nr of Repeats=4 RepeatLength=12 seed=GTGTCGGTGT Num.seqs=3 Similarity=1.000000
GTGTCGGTGTCG
>arqueas_representatives_NC_008212.1_Haloquadratum_walsbyi_DSM_16790_:2044825-2044933 Satlength=109 Nr of Repeats=9 RepeatLength=12 seed=TGGGTTTGGG Num.seqs=9 Similarity=1.000000
TGGGTTTGGGTT
>arqueas_representatives_NC_008212.1_Haloquadratum_walsbyi_DSM_16790_:2045213-2045273 Satlength=61 Nr of Repeats=5 RepeatLength=12 seed=CTCATACTCA Num.seqs=5 Similarity=0.888889
CTCAtaCTCATA
>arqueas_representatives_NC_008212.1_Haloquadratum_walsbyi_DSM_16790_:2979593-2979653 Satlength=61 Nr of Repeats=4 RepeatLength=15 seed=CATCGCCACC Num.seqs=4 Similarity=0.940741
CATCGCCACCGTCAc
>arqueas_representatives_NC_021921.1_Halorhabdus_tiamatea_SARL4B:126951-127311 Satlength=361 Nr of Repeats=15 RepeatLength=24 seed=AACGAGACCA Num.seqs=15 Similarity=0.954497
AACGAGACCAGTacTGACGATCTG
>arqueas_representatives_NC_021921.1_Halorhabdus_tiamatea_SARL4B:521635-521779 Satlength=145 Nr of Repeats=5 RepeatLength=21 seed=CGACGGCGGC Num.seqs=3 Similarity=0.957672
CGACGaCGGCGGCGAACAGAC
>arqueas_representatives_NC_021921.1_Halorhabdus_tiamatea_SARL4B:873079-873214 Satlength=136 Nr of Repeats=4 RepeatLength=27 seed=CGTAGGGACT Num.seqs=3 Similarity=0.690476
CGTAGGGACTgTCgGTnGnaATgCCCt
>arqueas_representatives_NC_021921.1_Halorhabdus_tiamatea_SARL4B:948828-949008 Satlength=181 Nr of Repeats=4 RepeatLength=45 seed=ACGTCGAACA Num.seqs=4 Similarity=1.000000
ACGTCGAACACGAGGTGTTCCATCGACTCGAGAACTACGGGCACG
>arqueas_representatives_NC_021921.1_Halorhabdus_tiamatea_SARL4B:1514263-1514803 Satlength=541 Nr of Repeats=6 RepeatLength=24 seed=AACGAGACGG Num.seqs=4 Similarity=0.851852
AACGAGACGGcCGAaGAcGGCcTC
>arqueas_representatives_NC_021921.1_Halorhabdus_tiamatea_SARL4B:1948465-1948585 Satlength=121 Nr of Repeats=5 RepeatLength=24 seed=CTCGTCGGCG Num.seqs=5 Similarity=0.866667
CTCgTCGGCGGTGgAgCCGTCTGt
>arqueas_representatives_NC_021921.1_Halorhabdus_tiamatea_SARL4B:2135635-2135731 Satlength=97 Nr of Repeats=4 RepeatLength=18 seed=ACCGAGACGC Num.seqs=3 Similarity=1.000000
ACCGAGACGCCGACGGAA
>arqueas_representatives_NC_021921.1_Halorhabdus_tiamatea_SARL4B:2396230-2396386 Satlength=157 Nr of Repeats=5 RepeatLength=39 seed=CACGAGACGA Num.seqs=3 Similarity=0.954416
CACGAGACGATAAtGCGGCGGAGACGAACGCGAGTACGc
>arqueas_representatives_NC_013158.1_Halorhabdus_utahensis_DSM_12940:592456-593500 Satlength=1045 Nr of Repeats=6 RepeatLength=174 seed=CTGTCGCCAT Num.seqs=6 Similarity=0.536775
CTGTCGCCATCatCaGGgGTGAGtTTGGCcTGcTGaCtCCAgGAtcCGtcnTcGGCcTcGAAcAcGTAcGCCGAgCCcGCctccTCGCCgTTGGaGgTCtTcGTCgactgTgGGCnCcgATaATnGCAGTgGtcCCgTCACTcGAcAttGCCaCTGacnnGCCaAAcCaGTCttcA
>arqueas_representatives_NC_013158.1_Halorhabdus_utahensis_DSM_12940:1277926-1278016 Satlength=91 Nr of Repeats=4 RepeatLength=24 seed=ACACACCGAC Num.seqs=3 Similarity=0.568376
ACACaCCGACggaaACnGACaCGn
>arqueas_representatives_NC_013158.1_Halorhabdus_utahensis_DSM_12940:1339845-1340025 Satlength=181 Nr of Repeats=4 RepeatLength=45 seed=CAACAACTAC Num.seqs=4 Similarity=0.985185
CAACAACTACtGTAGAACCGACTACCACTCAAACAACCGAAACCA
>arqueas_representatives_NC_013158.1_Halorhabdus_utahensis_DSM_12940:1508461-1508671 Satlength=211 Nr of Repeats=6 RepeatLength=30 seed=CATCGTCTCG Num.seqs=5 Similarity=0.937778
CATCGTCTCGTTCtCCATCGACCCaTCgTC
>arqueas_representatives_NC_013158.1_Halorhabdus_utahensis_DSM_12940:1554182-1554452 Satlength=271 Nr of Repeats=5 RepeatLength=54 seed=CCGCGAGGTC Num.seqs=5 Similarity=0.920988
CCGCGAGGTCGAcCAgcGgGAGAcCTCGgAaCGaGCGAGCGGTGAAACCGTGAG
>arqueas_representatives_NC_013158.1_Halorhabdus_utahensis_DSM_12940:1808947-1809055 Satlength=109 Nr of Repeats=4 RepeatLength=27 seed=TCCCGATCGA Num.seqs=4 Similarity=1.000000
TCCCGATCGATGATTTCGCGTGTGGGC
>arqueas_representatives_NC_013158.1_Halorhabdus_utahensis_DSM_12940:2120866-2121087 Satlength=222 Nr of Repeats=4 RepeatLength=27 seed=GAAGACGACG Num.seqs=3 Similarity=0.934156
GAAGACGACGGTGACACCaCCACTGAt
>arqueas_representatives_NC_013158.1_Halorhabdus_utahensis_DSM_12940:2436431-2436539 Satlength=109 Nr of Repeats=5 RepeatLength=24 seed=GAGACGCCGA Num.seqs=3 Similarity=0.962963
GAGACGCCGACgGACACTGAAACC
>arqueas_representatives_NC_013158.1_Halorhabdus_utahensis_DSM_12940:2793075-2793210 Satlength=136 Nr of Repeats=5 RepeatLength=27 seed=TGGGACTGGG Num.seqs=5 Similarity=0.891358
TGGGACTGGGGAGACagTGACAGCaGt
>arqueas_representatives_NC_012029.1_Halorubrum_lacusprofundi_ATCC_49239_chromosome_1:97673-97785 Satlength=113 Nr of Repeats=4 RepeatLength=28 seed=TCACCTCCGC Num.seqs=4 Similarity=0.976190
TCACCTCCGCTTCTCGCAGTCACCTcGT
>arqueas_representatives_NC_012029.1_Halorubrum_lacusprofundi_ATCC_49239_chromosome_1:369245-369314 Satlength=70 Nr of Repeats=4 RepeatLength=15 seed=ACGACGGCGA Num.seqs=3 Similarity=1.000000
ACGACGGCGACAGGA
>arqueas_representatives_NC_012029.1_Halorubrum_lacusprofundi_ATCC_49239_chromosome_1:376212-376504 Satlength=293 Nr of Repeats=4 RepeatLength=73 seed=CCCCGCGAGT Num.seqs=4 Similarity=1.000000
CCCCGCGAGTCCACTCCTCTCACTTCGTTCGAGTTGTTTCCTCGCTTGCCCCCGCTCGCTTCGCTCGCGGGGA
>arqueas_representatives_NC_012029.1_Halorubrum_lacusprofundi_ATCC_49239_chromosome_1:391075-391794 Satlength=720 Nr of Repeats=4 RepeatLength=21 seed=CGATCGTCGT Num.seqs=3 Similarity=1.000000
CGATCGTCGTCGATGTCGGAC
>arqueas_representatives_NC_012029.1_Halorubrum_lacusprofundi_ATCC_49239_chromosome_1:466233-466449 Satlength=217 Nr of Repeats=4 RepeatLength=54 seed=CCAAAGCCCC Num.seqs=4 Similarity=0.987654
CCAAAGCCCCAGCCGCTCGGTAGTACGTGATCGAcGACTCCGCGGTGAACACCG
>arqueas_representatives_NC_012029.1_Halorubrum_lacusprofundi_ATCC_49239_chromosome_1:468952-469036 Satlength=85 Nr of Repeats=5 RepeatLength=14 seed=GGCAGGTCGT Num.seqs=4 Similarity=0.936508
GGCAGGTCGTAaGC
>arqueas_representatives_NC_012029.1_Halorubrum_lacusprofundi_ATCC_49239_chromosome_1:572469-572793 Satlength=325 Nr of Repeats=8 RepeatLength=12 seed=CGTCGTCGCG Num.seqs=6 Similarity=0.866667
CGTCGTCGcGcT
>arqueas_representatives_NC_012029.1_Halorubrum_lacusprofundi_ATCC_49239_chromosome_1:784885-785039 Satlength=155 Nr of Repeats=7 RepeatLength=22 seed=GCGGTGGACG Num.seqs=7 Similarity=0.884058
GCGGTGGACGGAGAtCGTgAAG
>arqueas_representatives_NC_012029.1_Halorubrum_lacusprofundi_ATCC_49239_chromosome_1:1029818-1029886 Satlength=69 Nr of Repeats=6 RepeatLength=11 seed=TGGCAGCGAG Num.seqs=4 Similarity=1.000000
TGGCAGCGAGG
>arqueas_representatives_NC_012029.1_Halorubrum_lacusprofundi_ATCC_49239_chromosome_1:1395806-1396109 Satlength=304 Nr of Repeats=7 RepeatLength=19 seed=CGACGACCCG Num.seqs=5 Similarity=0.752381
CGACGACCCGccAcCGGTc
>arqueas_representatives_NC_012029.1_Halorubrum_lacusprofundi_ATCC_49239_chromosome_1:1648675-1648849 Satlength=175 Nr of Repeats=4 RepeatLength=21 seed=CGTCGGTCGC Num.seqs=3 Similarity=0.873016
CGTCGGTCgCGTTCGTcGGgT
>arqueas_representatives_NC_012029.1_Halorubrum_lacusprofundi_ATCC_49239_chromosome_1:1667811-1667916 Satlength=106 Nr of Repeats=5 RepeatLength=21 seed=GTCGGGAGTG Num.seqs=5 Similarity=1.000000
GTCGGGAGTGTCTGTGCCGTT
>arqueas_representatives_NC_012029.1_Halorubrum_lacusprofundi_ATCC_49239_chromosome_1:1697930-1698110 Satlength=181 Nr of Repeats=4 RepeatLength=45 seed=GCTCTCTTCG Num.seqs=4 Similarity=1.000000
GCTCTCTTCGGTCGCCCACATCGCTCGCGGCGTCCCTCGCGCGGC
>arqueas_representatives_NC_012029.1_Halorubrum_lacusprofundi_ATCC_49239_chromosome_1:1742097-1742241 Satlength=145 Nr of Repeats=6 RepeatLength=24 seed=GACGATGAGG Num.seqs=6 Similarity=0.981481
GACGATGAGGGCGAAAGCGACGGT
>arqueas_representatives_NC_012029.1_Halorubrum_lacusprofundi_ATCC_49239_chromosome_1:1788152-1788416 Satlength=265 Nr of Repeats=13 RepeatLength=24 seed=GAGGACGAGG Num.seqs=9 Similarity=1.000000
GAGGACGAGGAAGAGGACAATGAG
>arqueas_representatives_NC_012029.1_Halorubrum_lacusprofundi_ATCC_49239_chromosome_1:1788152-1788746 Satlength=595 Nr of Repeats=15 RepeatLength=24 seed=GAGGACGAGG Num.seqs=10 Similarity=0.820988
GAGGACGAGGAAGAGGACAATGAG
>arqueas_representatives_NC_012029.1_Halorubrum_lacusprofundi_ATCC_49239_chromosome_1:1906470-1906545 Satlength=76 Nr of Repeats=5 RepeatLength=15 seed=CCGACCTGCG Num.seqs=5 Similarity=0.928889
CCGACCTGCgAGAGa
>arqueas_representatives_NC_012029.1_Halorubrum_lacusprofundi_ATCC_49239_chromosome_1:2075644-2075842 Satlength=199 Nr of Repeats=11 RepeatLength=15 seed=CGCCGTTCTC Num.seqs=9 Similarity=0.820023
CGCCGTTCTCcTCtt
>arqueas_representatives_NC_012029.1_Halorubrum_lacusprofundi_ATCC_49239_chromosome_1:2075867-2075975 Satlength=109 Nr of Repeats=4 RepeatLength=27 seed=CTCCTCCCCA Num.seqs=4 Similarity=1.000000
CTCCTCCCCATTCTCTTCCTCTCCATT
>arqueas_representatives_NC_012029.1_Halorubrum_lacusprofundi_ATCC_49239_chromosome_1:2158278-2158368 Satlength=91 Nr of Repeats=5 RepeatLength=18 seed=CCCCTCCGAC Num.seqs=5 Similarity=0.955556
CCCCTCCGACTCTCCGCc
>arqueas_representatives_NC_012029.1_Halorubrum_lacusprofundi_ATCC_49239_chromosome_1:2326887-2326959 Satlength=73 Nr of Repeats=4 RepeatLength=18 seed=TCGCTTCCGT Num.seqs=4 Similarity=0.839506
TCGCTTCCGTCaCTgCCa
>arqueas_representatives_NC_012029.1_Halorubrum_lacusprofundi_ATCC_49239_chromosome_1:2453730-2453835 Satlength=106 Nr of Repeats=5 RepeatLength=21 seed=CGACGCCGAG Num.seqs=5 Similarity=0.949206
CGACGCCGAGGGGgGTaTGGA
>arqueas_representatives_NC_012029.1_Halorubrum_lacusprofundi_ATCC_49239_chromosome_1:2639654-2639714 Satlength=61 Nr of Repeats=4 RepeatLength=15 seed=TCCGGCCGAT Num.seqs=4 Similarity=0.940741
TCCGGCCGATCGCTc
>arqueas_representatives_NC_012029.1_Halorubrum_lacusprofundi_ATCC_49239_chromosome_1:2733003-2733227 Satlength=225 Nr of Repeats=13 RepeatLength=14 seed=AGTGGGGAGC Num.seqs=10 Similarity=0.835309
AGTGGGGAGCaGGGa
>arqueas_representatives_NC_012028.1_Halorubrum_lacusprofundi_ATCC_49239_chromosome_2:236757-236898 Satlength=142 Nr of Repeats=7 RepeatLength=18 seed=GAGGACGACT Num.seqs=6 Similarity=0.723457
GAgGACGACTCctCCAcc
>arqueas_representatives_NZ_CP007055.1_Halostagnicola_larsenii_XH-48:657217-657709 Satlength=493 Nr of Repeats=5 RepeatLength=21 seed=AACGAGACGG Num.seqs=3 Similarity=0.788360
AACGAgACGGCgACTGCtGac
>arqueas_representatives_NZ_CP007055.1_Halostagnicola_larsenii_XH-48:893830-894061 Satlength=232 Nr of Repeats=5 RepeatLength=33 seed=CCCCAGTCGG Num.seqs=3 Similarity=0.690236
CCCCAGTCGGTgACngtaTCGAcGgTGTCgccg
>arqueas_representatives_NZ_CP007055.1_Halostagnicola_larsenii_XH-48:916113-916344 Satlength=232 Nr of Repeats=5 RepeatLength=33 seed=CCCCAGTCGG Num.seqs=3 Similarity=0.690236
CCCCAGTCGGTgACngtaTCGAcGgTGTCgccg
>arqueas_representatives_NZ_CP019327.1_Haloterrigena_daqingensis__JX313:147926-147989 Satlength=64 Nr of Repeats=5 RepeatLength=12 seed=TCGTCATCAT Num.seqs=4 Similarity=0.851852
TCGTCATCaTCa
>arqueas_representatives_NZ_CP019327.1_Haloterrigena_daqingensis__JX313:1021435-1021503 Satlength=69 Nr of Repeats=4 RepeatLength=17 seed=ACCTCCGCTC Num.seqs=4 Similarity=0.843137
ACCTCcGCTCgTACTGc
>arqueas_representatives_NZ_CP019327.1_Haloterrigena_daqingensis__JX313:1028148-1028224 Satlength=77 Nr of Repeats=4 RepeatLength=19 seed=CTGATTCGTG Num.seqs=4 Similarity=1.000000
CTGATTCGTGTGCTCGAGA
>arqueas_representatives_NZ_CP019327.1_Haloterrigena_daqingensis__JX313:1286168-1286288 Satlength=121 Nr of Repeats=8 RepeatLength=15 seed=AACGGCGAGA Num.seqs=8 Similarity=0.939683
AACGGCGAGAACGAt
>arqueas_representatives_NZ_CP019327.1_Haloterrigena_daqingensis__JX313:2059975-2060067 Satlength=93 Nr of Repeats=4 RepeatLength=23 seed=CATCTATCTT Num.seqs=4 Similarity=0.845411
CATCTATCTTCGTACGaCccAAc
>arqueas_representatives_NZ_CP019327.1_Haloterrigena_daqingensis__JX313:2996194-2996282 Satlength=89 Nr of Repeats=4 RepeatLength=22 seed=TTGTTCGGCG Num.seqs=4 Similarity=1.000000
TTGTTCGGCGGTTGTTGGCCGG
>arqueas_representatives_NZ_CP019327.1_Haloterrigena_daqingensis__JX313:3083547-3083663 Satlength=117 Nr of Repeats=4 RepeatLength=29 seed=GTCAGCGATC Num.seqs=4 Similarity=0.877395
GTCAGCGATCGAGaacCaGgACGTACCGC
>arqueas_representatives_NZ_CP019327.1_Haloterrigena_daqingensis__JX313:3342986-3343098 Satlength=113 Nr of Repeats=4 RepeatLength=28 seed=CGGTGGAGTG Num.seqs=4 Similarity=0.904762
CGGTGGAGTGGGtaGCAGGCTGgTTTGg
>arqueas_representatives_NC_013743.1_Haloterrigena_turkmenica_DSM_5511:331246-331402 Satlength=157 Nr of Repeats=6 RepeatLength=21 seed=TGTCGTTGTC Num.seqs=4 Similarity=0.642677
TGTCGTTgtCaGcGgacTCGg
>arqueas_representatives_NC_013743.1_Haloterrigena_turkmenica_DSM_5511:750188-750560 Satlength=373 Nr of Repeats=4 RepeatLength=18 seed=TCTCGTTGGC Num.seqs=3 Similarity=0.950617
TCTCGTTGGCGCTGGCGc
>arqueas_representatives_NC_013743.1_Haloterrigena_turkmenica_DSM_5511:1015031-1015952 Satlength=922 Nr of Repeats=6 RepeatLength=42 seed=TCTTCGTCCT Num.seqs=4 Similarity=1.000000
TCTTCGTCCTCTGCTTCCTCCTCCTCAGCCTCTTCTTCAGTC
>arqueas_representatives_NC_013743.1_Haloterrigena_turkmenica_DSM_5511:1447666-1447879 Satlength=214 Nr of Repeats=4 RepeatLength=21 seed=GCCGTCGTCC Num.seqs=3 Similarity=0.915344
GCCGTCGTCCGCgGATGGtTC
>arqueas_representatives_NZ_CP006867.1_Ignicoccus_islandicus_DSM_13165:1150536-1150710 Satlength=175 Nr of Repeats=5 RepeatLength=33 seed=TCATCTATCC Num.seqs=3 Similarity=0.552381
TCATCTATCCTcctgTTtAgccTngCTtCAaCn
>arqueas_representatives_CP002656.1_Metallosphaera_cuprina_Ar-4:1394533-1394953 Satlength=421 Nr of Repeats=10 RepeatLength=42 seed=GGGTCCAGGG Num.seqs=10 Similarity=1.000000
GGGTCCAGGGAGTAGACAACTCTCCTCAGAGGGTAGACAACA
>arqueas_representatives_NC_009440.1_Metallosphaera_sedula_DSM_5348:1253127-1253859 Satlength=733 Nr of Repeats=6 RepeatLength=120 seed=CCTTCCAATG Num.seqs=4 Similarity=0.612477
CCTTCCAATGGTTACGTgTAtGTaacGaacttacaTtcaaATnAcAgTcTCTgTTATcTCaGGTAcTAatGTTgTAGctAAcGTccCTGTTGGtgTtGgcccganctatgctcttTACGAc
>arqueas_representatives_NC_009440.1_Metallosphaera_sedula_DSM_5348:1799102-1799606 Satlength=505 Nr of Repeats=8 RepeatLength=63 seed=GAGGCACAGA Num.seqs=8 Similarity=1.000000
GAGGCACAGAAGAGAAGCGAGGAGAGACTAACTAGACTCGAGTCCGCGGTTGAGAAACTAGCC
>arqueas_representatives_NZ_LT607756.1_Methanobacterium_congolense_isolate_Buetzberg_genome_assembly,_chromosome:_I:1094072-1094369 Satlength=298 Nr of Repeats=4 RepeatLength=72 seed=ATAGCTCCAC Num.seqs=3 Similarity=0.494152
ATaGCTCCACCnactGtTgCggTGTtgtTGTngAATgtACtGTTagTtAcaaTtAAAgtTccAtnAtTcgcTn
>arqueas_representatives_NZ_LT607756.1_Methanobacterium_congolense_isolate_Buetzberg_genome_assembly,_chromosome:_I:1351068-1351524 Satlength=457 Nr of Repeats=6 RepeatLength=75 seed=CCACAGTCAA Num.seqs=4 Similarity=0.767094
CCACAGTCAAAcTAcCAccaTTgcAGATaGCaCCACCAcTaacATcGGCTTTaTTACCcGTGAATGtACTaTTAc
>arqueas_representatives_NZ_LT607756.1_Methanobacterium_congolense_isolate_Buetzberg_genome_assembly,_chromosome:_I:1982437-1982533 Satlength=97 Nr of Repeats=6 RepeatLength=12 seed=TGTACTTCCA Num.seqs=5 Similarity=1.000000
TGTACTTCCATG
>arqueas_representatives_NZ_LT607756.1_Methanobacterium_congolense_isolate_Buetzberg_genome_assembly,_chromosome:_I:1982575-1982635 Satlength=61 Nr of Repeats=5 RepeatLength=12 seed=AGGACTTGTA Num.seqs=5 Similarity=0.866667
AgGACTTGTAgt
>arqueas_representatives_NZ_LT607756.1_Methanobacterium_congolense_isolate_Buetzberg_genome_assembly,_chromosome:_I:2105112-2105304 Satlength=193 Nr of Repeats=4 RepeatLength=48 seed=AAAAAGAAAT Num.seqs=4 Similarity=0.916667
AAAAAGAAATACAAGAACAAATAAAAGGAAAAATCCaaaCcGAAaTTc
>arqueas_representatives_NZ_LT607756.1_Methanobacterium_congolense_isolate_Buetzberg_genome_assembly,_chromosome:_I:2312757-2312847 Satlength=91 Nr of Repeats=8 RepeatLength=10 seed=GATTTGGAAT Num.seqs=7 Similarity=1.000000
GATTTGGAAT
>arqueas_representatives_NZ_CP006933.1_Methanobacterium_formicicum__BRM9:309754-309820 Satlength=67 Nr of Repeats=6 RepeatLength=11 seed=ATCGGGATTG Num.seqs=6 Similarity=1.000000
ATCGGGATTGG
>arqueas_representatives_NZ_CP006933.1_Methanobacterium_formicicum__BRM9:688589-688823 Satlength=235 Nr of Repeats=5 RepeatLength=42 seed=AACCAAGAAA Num.seqs=3 Similarity=1.000000
AACCAAGAAAAAACAAACAAATTCATAGAAAAATACGAACAC
>arqueas_representatives_NZ_CP006933.1_Methanobacterium_formicicum__BRM9:1189641-1189737 Satlength=97 Nr of Repeats=8 RepeatLength=12 seed=TGTTTCTGGT Num.seqs=8 Similarity=1.000000
TGTTTCTGGTTT
>arqueas_representatives_NZ_CP006933.1_Methanobacterium_formicicum__BRM9:1477404-1484553 Satlength=7150 Nr of Repeats=109 RepeatLength=66 seed=ACTAAAATCA Num.seqs=75 Similarity=0.156029
ACTAAAATCAGACCATTTTGGGATTGAAACtnantnanannatntnnAgnnnnTnnattnann
>arqueas_representatives_NZ_CP006933.1_Methanobacterium_formicicum__BRM9:1868757-1869027 Satlength=271 Nr of Repeats=18 RepeatLength=15 seed=GAACTAAACT Num.seqs=18 Similarity=1.000000
GAACTAAACTAACTA
>arqueas_representatives_NZ_CP006933.1_Methanobacterium_formicicum__BRM9:1869409-1869569 Satlength=161 Nr of Repeats=15 RepeatLength=10 seed=TATCCTAAAA Num.seqs=14 Similarity=1.000000
TATCCTAAAA
>arqueas_representatives_NZ_CP006933.1_Methanobacterium_formicicum__BRM9:1973895-1974021 Satlength=127 Nr of Repeats=7 RepeatLength=18 seed=ACACCAGAAA Num.seqs=7 Similarity=0.936508
ACACCAGAAAACAACCAA
>arqueas_representatives_NZ_CP006933.1_Methanobacterium_formicicum__BRM9:2248156-2248204 Satlength=49 Nr of Repeats=4 RepeatLength=11 seed=AAAAAGAATT Num.seqs=3 Similarity=1.000000
AAAAAGAATTA
>arqueas_representatives_NZ_CP006933.1_Methanobacterium_formicicum__BRM9:2323706-2323811 Satlength=106 Nr of Repeats=5 RepeatLength=21 seed=GTTGGTTGTA Num.seqs=5 Similarity=0.974603
GTTGGTTGTAAATGCCCAAGa
>arqueas_representatives_NC_015216.1_Methanobacterium_lacus__AL-21:672847-673021 Satlength=175 Nr of Repeats=5 RepeatLength=33 seed=AAATCTAAAG Num.seqs=3 Similarity=0.562092
AAATCTAAAgCcgAaGAtaTntctgaaGATGTn
>arqueas_representatives_NC_015216.1_Methanobacterium_lacus__AL-21:785855-785946 Satlength=92 Nr of Repeats=6 RepeatLength=14 seed=TACTAAATAC Num.seqs=5 Similarity=1.000000
TACTAAATACTAAA
>arqueas_representatives_NC_015216.1_Methanobacterium_lacus__AL-21:1220683-1220851 Satlength=169 Nr of Repeats=4 RepeatLength=42 seed=TTGTCTTTTT Num.seqs=4 Similarity=0.968254
TTGTCTTTTTGTAGGGTTTctATTTGATTATTGAGCTTATTT
>arqueas_representatives_NC_015216.1_Methanobacterium_lacus__AL-21:1832709-1833204 Satlength=496 Nr of Repeats=33 RepeatLength=15 seed=CACCAGAATC Num.seqs=33 Similarity=0.867740
CACCAGAATCATCAg
>arqueas_representatives_NC_015216.1_Methanobacterium_lacus__AL-21:1870016-1870200 Satlength=185 Nr of Repeats=11 RepeatLength=16 seed=CTTAACAACT Num.seqs=10 Similarity=1.000000
CTTAACAACTTAACAA
>arqueas_representatives_NC_015216.1_Methanobacterium_lacus__AL-21:2510047-2510143 Satlength=97 Nr of Repeats=8 RepeatLength=12 seed=CCAGGACCAT Num.seqs=8 Similarity=1.000000
CCAGGACCATCA
>arqueas_representatives_NC_015216.1_Methanobacterium_lacus__AL-21:2538670-2538766 Satlength=97 Nr of Repeats=5 RepeatLength=15 seed=CCATTACCAT Num.seqs=3 Similarity=0.822222
CCaTTACCATTgTtT
>arqueas_representatives_NC_015574.1_Methanobacterium_paludis__SWAN1:44732-44840 Satlength=109 Nr of Repeats=6 RepeatLength=18 seed=ATATCATCAA Num.seqs=6 Similarity=1.000000
ATATCATCAATTGAAATT
>arqueas_representatives_NC_015574.1_Methanobacterium_paludis__SWAN1:476087-476207 Satlength=121 Nr of Repeats=8 RepeatLength=15 seed=TTTAAGTAAT Num.seqs=8 Similarity=0.903646
TTTAAGTAATCTAAT
>arqueas_representatives_NC_015574.1_Methanobacterium_paludis__SWAN1:528000-528563 Satlength=564 Nr of Repeats=15 RepeatLength=11 seed=AATTTTGAAC Num.seqs=14 Similarity=1.000000
AATTTTGAACT
>arqueas_representatives_NC_015574.1_Methanobacterium_paludis__SWAN1:557259-557343 Satlength=85 Nr of Repeats=4 RepeatLength=21 seed=GTTTTAGATT Num.seqs=4 Similarity=0.968254
GTTTTAGATTTCTCTAATTCa
>arqueas_representatives_NC_015574.1_Methanobacterium_paludis__SWAN1:628951-629051 Satlength=101 Nr of Repeats=9 RepeatLength=10 seed=TAAAAAGGAT Num.seqs=8 Similarity=1.000000
TAAAAAGGAT
>arqueas_representatives_NC_015574.1_Methanobacterium_paludis__SWAN1:787677-788391 Satlength=715 Nr of Repeats=6 RepeatLength=102 seed=GTTATGATAA Num.seqs=5 Similarity=0.558255
GTTATGATAagGCTTTaGAgaTngATCCnAantaTTtTnatgcaTGGtttaatAaaGGatatgCntTagcngagCTTggaaAatATttaGAaGCAtTagAAn
>arqueas_representatives_NC_015574.1_Methanobacterium_paludis__SWAN1:826195-826382 Satlength=188 Nr of Repeats=17 RepeatLength=11 seed=GTTTGCACTC Num.seqs=17 Similarity=1.000000
GTTTGCACTCA
>arqueas_representatives_NC_015574.1_Methanobacterium_paludis__SWAN1:1053619-1053772 Satlength=154 Nr of Repeats=6 RepeatLength=27 seed=TGTTGTTGTG Num.seqs=5 Similarity=0.851852
TGTTGTTGTGGCTGGTGTtGAcGcaGt
>arqueas_representatives_NC_015574.1_Methanobacterium_paludis__SWAN1:1055623-1055785 Satlength=163 Nr of Repeats=9 RepeatLength=18 seed=CTGAGGTTCC Num.seqs=9 Similarity=1.000000
CTGAGGTTCCAGCTCCGA
>arqueas_representatives_NC_015574.1_Methanobacterium_paludis__SWAN1:1056639-1058487 Satlength=1849 Nr of Repeats=20 RepeatLength=69 seed=TTTGCGAATA Num.seqs=12 Similarity=0.649808
TTTGCGAATATGaaGtTgtnTtcgATttcGgTGaaGtcaGATCcgTaTAcgCTTAtTCCGTcATcTtCG
>arqueas_representatives_NC_015574.1_Methanobacterium_paludis__SWAN1:1187479-1187574 Satlength=96 Nr of Repeats=5 RepeatLength=19 seed=CCTGAATGAG Num.seqs=5 Similarity=1.000000
CCTGAATGAGTAATTAACT
>arqueas_representatives_NC_015574.1_Methanobacterium_paludis__SWAN1:1265081-1265201 Satlength=121 Nr of Repeats=10 RepeatLength=12 seed=TGTTCTGATT Num.seqs=10 Similarity=1.000000
TGTTCTGATTCA
>arqueas_representatives_NC_015574.1_Methanobacterium_paludis__SWAN1:1296783-1297448 Satlength=666 Nr of Repeats=35 RepeatLength=19 seed=ATTAGGGGAT Num.seqs=35 Similarity=0.991980
ATTAGGGGATTTAAGATAA
>arqueas_representatives_NC_015574.1_Methanobacterium_paludis__SWAN1:1392529-1392716 Satlength=188 Nr of Repeats=17 RepeatLength=11 seed=ACAATCAAAC Num.seqs=17 Similarity=1.000000
ACAATCAAACT
>arqueas_representatives_NC_015574.1_Methanobacterium_paludis__SWAN1:1531133-1536366 Satlength=5234 Nr of Repeats=80 RepeatLength=66 seed=TCTGATTCTA Num.seqs=49 Similarity=0.195644
TCTGATTCTAACnntTaAnntnnntnannanntnnAnntntaannnaATTTCAATCCTAAAATAG
>arqueas_representatives_NC_015574.1_Methanobacterium_paludis__SWAN1:1942247-1942367 Satlength=121 Nr of Repeats=8 RepeatLength=15 seed=TTAGTAGCAC Num.seqs=8 Similarity=0.977778
TTAGTAGCACTCTTC
>arqueas_representatives_NC_015574.1_Methanobacterium_paludis__SWAN1:2106411-2106526 Satlength=116 Nr of Repeats=5 RepeatLength=23 seed=AGCCAGATGT Num.seqs=5 Similarity=1.000000
AGCCAGATGTTTATAGCTAACCC
>arqueas_representatives_NC_015574.1_Methanobacterium_paludis__SWAN1:2191053-2191257 Satlength=205 Nr of Repeats=4 RepeatLength=51 seed=GAAAAAGAAA Num.seqs=4 Similarity=0.768162
GAAAAAGAAATACAagaaCAAATAAGaGgAATgtTAAacaGaGGCgAACTc
>arqueas_representatives_NC_015574.1_Methanobacterium_paludis__SWAN1:2362706-2362811 Satlength=106 Nr of Repeats=5 RepeatLength=21 seed=GTTCTGTTTT Num.seqs=5 Similarity=0.961905
GTTCTGTTTTAGAAGTTTGTg
>arqueas_representatives_NC_015574.1_Methanobacterium_paludis__SWAN1:2387146-2387236 Satlength=91 Nr of Repeats=6 RepeatLength=15 seed=TTGGGTCTTC Num.seqs=6 Similarity=1.000000
TTGGGTCTTCTTGGT
>arqueas_representatives_NZ_CP011266.1_Methanobrevibacter_millerae__SM9:46892-47018 Satlength=127 Nr of Repeats=5 RepeatLength=24 seed=TTCCTGAGAC Num.seqs=3 Similarity=0.851852
TTCCTGtGACTCCgGAgAATCCTg
>arqueas_representatives_NZ_CP011266.1_Methanobrevibacter_millerae__SM9:331094-332126 Satlength=1033 Nr of Repeats=4 RepeatLength=258 seed=ATGTATTATC Num.seqs=4 Similarity=0.580041
ATGTATTATCGTGAcGGaaCaAacTAcActaTcAcatTgAAAaAcacgaaagGAacacCActaactAAtGccgATgTaAcaTTcAcaaTcaAtaatgaAaACTACacaAGAacaACtaATaaaaAtGGTaTcGCAtccATtacAATcAACcTgcCggaAGGAAcATAcacaATAAaagCAACaTAtAaAaAcgCaTCAACaACcAAtAAAatTatTGTTAAAGAcTAcgaaCCaGTAATcACtGGaaaaGAtgTgGAA
>arqueas_representatives_NZ_CP011266.1_Methanobrevibacter_millerae__SM9:339896-340080 Satlength=185 Nr of Repeats=8 RepeatLength=23 seed=TACTTTACAA Num.seqs=8 Similarity=1.000000
TACTTTACAATTTTTCCAATTTT
>arqueas_representatives_NZ_CP011266.1_Methanobrevibacter_millerae__SM9:969976-970066 Satlength=91 Nr of Repeats=6 RepeatLength=15 seed=TTCTGGTGGT Num.seqs=6 Similarity=0.893333
TTCTGGTGGTAGTac
>arqueas_representatives_NZ_CP011266.1_Methanobrevibacter_millerae__SM9:991219-991642 Satlength=424 Nr of Repeats=10 RepeatLength=24 seed=GGTATTGAGG Num.seqs=9 Similarity=0.916667
GGTATTGAGGAAGGTAGaTTgGAa
>arqueas_representatives_NZ_CP011266.1_Methanobrevibacter_millerae__SM9:1293929-1294061 Satlength=133 Nr of Repeats=6 RepeatLength=22 seed=AGTTTGTTAC Num.seqs=4 Similarity=0.797980
AGTgTGTTACGaGTaTGccACG
>arqueas_representatives_NZ_CP011266.1_Methanobrevibacter_millerae__SM9:1398152-1398776 Satlength=625 Nr of Repeats=13 RepeatLength=39 seed=CCGTCACCGT Num.seqs=10 Similarity=0.367876
CCGTCACCGTcnGTgTCagatnctgcagtaTCaacgTag
>arqueas_representatives_NZ_CP011266.1_Methanobrevibacter_millerae__SM9:1974748-1975210 Satlength=463 Nr of Repeats=6 RepeatLength=87 seed=GACAACCACA Num.seqs=4 Similarity=1.000000
GACAACCACAATCCGGATCAGAACAAGAATCCTCATCCTCATGCCCATGATGATGCTCATGCTCGTGCCCATGGCCATGCTCATCAT
>arqueas_representatives_NZ_CP011266.1_Methanobrevibacter_millerae__SM9:2069449-2069785 Satlength=337 Nr of Repeats=8 RepeatLength=33 seed=AACGGAACCA Num.seqs=7 Similarity=0.653680
AAcGGAACcAGtaTAgACaTatcnAGtcTATTn
>arqueas_representatives_NZ_CP011266.1_Methanobrevibacter_millerae__SM9:2309545-2310036 Satlength=492 Nr of Repeats=8 RepeatLength=12 seed=AGGAAGAGAA Num.seqs=5 Similarity=0.774359
AGGAAgAgAAgA
>arqueas_representatives_NZ_CP014265.1_Methanobrevibacter_olleyae__YLM1:7663-7771 Satlength=109 Nr of Repeats=5 RepeatLength=20 seed=TTTTTATTTT Num.seqs=3 Similarity=0.911111
TtTTTATTTTTATTAGTTAa
>arqueas_representatives_NZ_CP014265.1_Methanobrevibacter_olleyae__YLM1:63329-63426 Satlength=98 Nr of Repeats=5 RepeatLength=21 seed=TATTTAATAA Num.seqs=3 Similarity=0.767677
TATTTAAaAACtAaAAATAgA
>arqueas_representatives_NZ_CP014265.1_Methanobrevibacter_olleyae__YLM1:66687-66922 Satlength=236 Nr of Repeats=6 RepeatLength=45 seed=ATTAGTTTTT Num.seqs=5 Similarity=0.952593
AtTAGTTTTTTAaAATgAAAAAATTAAGATAGCTATTTTTATATT
>arqueas_representatives_NZ_CP014265.1_Methanobrevibacter_olleyae__YLM1:82131-82188 Satlength=58 Nr of Repeats=4 RepeatLength=13 seed=TTTATTAAAT Num.seqs=3 Similarity=0.931624
TTTATTAAATTAt
>arqueas_representatives_NZ_CP014265.1_Methanobrevibacter_olleyae__YLM1:137521-137636 Satlength=116 Nr of Repeats=5 RepeatLength=23 seed=TATAAAATAA Num.seqs=5 Similarity=0.816667
TATAAAATAAATanGaTGAAAAG
>arqueas_representatives_NZ_CP014265.1_Methanobrevibacter_olleyae__YLM1:156508-156586 Satlength=79 Nr of Repeats=5 RepeatLength=15 seed=TTATTTTTAT Num.seqs=4 Similarity=0.800347
TTATTTTTATTacTT
>arqueas_representatives_NZ_CP014265.1_Methanobrevibacter_olleyae__YLM1:168864-168968 Satlength=105 Nr of Repeats=5 RepeatLength=22 seed=TTATTATTTT Num.seqs=3 Similarity=0.919192
TTATTATTTTATAGTATcAgTC
>arqueas_representatives_NZ_CP014265.1_Methanobrevibacter_olleyae__YLM1:198304-198464 Satlength=161 Nr of Repeats=15 RepeatLength=10 seed=TTAATTTTTA Num.seqs=14 Similarity=0.934066
TTAATTtTTA
>arqueas_representatives_NZ_CP014265.1_Methanobrevibacter_olleyae__YLM1:233779-233896 Satlength=118 Nr of Repeats=4 RepeatLength=29 seed=GTTTTTTATT Num.seqs=3 Similarity=0.846743
GTTTTTTATTaTTTAAATgGGaAATgTGa
>arqueas_representatives_NZ_CP014265.1_Methanobrevibacter_olleyae__YLM1:290683-290736 Satlength=54 Nr of Repeats=4 RepeatLength=13 seed=ATTAATTTTA Num.seqs=3 Similarity=0.931624
ATTAATTTTATAt
>arqueas_representatives_NZ_CP014265.1_Methanobrevibacter_olleyae__YLM1:301218-301318 Satlength=101 Nr of Repeats=4 RepeatLength=20 seed=AAATATTTTA Num.seqs=3 Similarity=0.711111
AAATATTTTagnccTATTTt
>arqueas_representatives_NZ_CP014265.1_Methanobrevibacter_olleyae__YLM1:331003-331075 Satlength=73 Nr of Repeats=4 RepeatLength=18 seed=TATATTTGTT Num.seqs=4 Similarity=0.814815
TATATTTgTTATctTgAt
>arqueas_representatives_NZ_CP014265.1_Methanobrevibacter_olleyae__YLM1:368901-369210 Satlength=310 Nr of Repeats=4 RepeatLength=78 seed=AAAAGAACAA Num.seqs=3 Similarity=0.620027
AAAAGAACAAgcaCTtaAaAcAccAtTAgcACtAtnCcAAtAAAcAGCAccACCAnAcTnATTaGCAtgGTTATTggC
>arqueas_representatives_NZ_CP014265.1_Methanobrevibacter_olleyae__YLM1:379306-379493 Satlength=188 Nr of Repeats=4 RepeatLength=47 seed=GTTTTTTAAT Num.seqs=3 Similarity=0.930556
GTTTTTTAATAATTtGAAATAATATTAATTTTTATTTTTAATTAGGt
>arqueas_representatives_NZ_CP014265.1_Methanobrevibacter_olleyae__YLM1:396932-396984 Satlength=53 Nr of Repeats=4 RepeatLength=11 seed=ATTATATTCT Num.seqs=3 Similarity=0.919192
ATTATATTCTa
>arqueas_representatives_NZ_CP014265.1_Methanobrevibacter_olleyae__YLM1:422020-422145 Satlength=126 Nr of Repeats=5 RepeatLength=25 seed=TTATAAATAT Num.seqs=5 Similarity=1.000000
TTATAAATATGAATAGATTTAGTTT
>arqueas_representatives_NZ_CP014265.1_Methanobrevibacter_olleyae__YLM1:425811-425901 Satlength=91 Nr of Repeats=5 RepeatLength=15 seed=AAATTAGTTT Num.seqs=4 Similarity=0.837037
AAATTaGTTTTAtcT
>arqueas_representatives_NZ_CP014265.1_Methanobrevibacter_olleyae__YLM1:517824-517936 Satlength=113 Nr of Repeats=4 RepeatLength=28 seed=TTATTTTAAA Num.seqs=4 Similarity=0.944444
TTATTTTAAAaGAATATTATTATATTGg
>arqueas_representatives_NZ_CP014265.1_Methanobrevibacter_olleyae__YLM1:550480-550560 Satlength=81 Nr of Repeats=7 RepeatLength=10 seed=ATTTTAATTA Num.seqs=6 Similarity=0.928889
ATTTTAATtA
>arqueas_representatives_NZ_CP014265.1_Methanobrevibacter_olleyae__YLM1:575306-575768 Satlength=463 Nr of Repeats=6 RepeatLength=78 seed=GCACCACCAT Num.seqs=4 Similarity=0.675214
GCACCaCCATaaTAccCTGCATGGTTgTTggtAAAGGAaGAATctCtTAAaataCtATTatctCCatacCAatcAAtg
>arqueas_representatives_NZ_CP014265.1_Methanobrevibacter_olleyae__YLM1:579722-580015 Satlength=294 Nr of Repeats=4 RepeatLength=45 seed=TGATTCTTTT Num.seqs=3 Similarity=1.000000
TGATTCTTTTTTTTTAAAATTGTTTTTAATATTTAATCACTATTC
>arqueas_representatives_NZ_CP014265.1_Methanobrevibacter_olleyae__YLM1:583238-583541 Satlength=304 Nr of Repeats=4 RepeatLength=75 seed=AGCACCACCA Num.seqs=3 Similarity=0.810370
AGCACCACCATAcTctGCATGaTTATTGACAAAAGAaCAAtCctTTAAAgTACcATTAgcACCAtcCCAAtaAAC
>arqueas_representatives_NZ_CP014265.1_Methanobrevibacter_olleyae__YLM1:597299-597454 Satlength=156 Nr of Repeats=4 RepeatLength=40 seed=AAGTTATATA Num.seqs=3 Similarity=0.977778
AAGTTATATAAaCAAGTATCTTTACTAATTGTTTATAAGA
>arqueas_representatives_NZ_CP014265.1_Methanobrevibacter_olleyae__YLM1:601494-601584 Satlength=91 Nr of Repeats=5 RepeatLength=20 seed=TATTTTTTAA Num.seqs=4 Similarity=0.933333
TATTTTTTAATATAagTTAA
>arqueas_representatives_NZ_CP014265.1_Methanobrevibacter_olleyae__YLM1:618826-618898 Satlength=73 Nr of Repeats=6 RepeatLength=12 seed=CTTTAAGATA Num.seqs=6 Similarity=0.844444
CTTTAAGATAtt
>arqueas_representatives_NZ_CP014265.1_Methanobrevibacter_olleyae__YLM1:714950-715481 Satlength=532 Nr of Repeats=5 RepeatLength=44 seed=TTTTTAAAGT Num.seqs=4 Similarity=0.959596
TTTTTAAAGTTAATTagATTTAAAAAGGATTAATTAAGTTTTCT
>arqueas_representatives_NZ_CP014265.1_Methanobrevibacter_olleyae__YLM1:717371-717440 Satlength=70 Nr of Repeats=4 RepeatLength=17 seed=ATATATATTT Num.seqs=3 Similarity=0.843137
AtATATATTTatATAAA
>arqueas_representatives_NZ_CP014265.1_Methanobrevibacter_olleyae__YLM1:735295-735473 Satlength=179 Nr of Repeats=5 RepeatLength=31 seed=TTAATTTAAA Num.seqs=4 Similarity=0.854167
TTAATTTAAAGTaAcTAAAAATTATAAaTcAg
>arqueas_representatives_NZ_CP014265.1_Methanobrevibacter_olleyae__YLM1:736175-736250 Satlength=76 Nr of Repeats=5 RepeatLength=15 seed=ATTTATTTTT Num.seqs=5 Similarity=0.946667
ATTTATTTTTAAGTc
>arqueas_representatives_NZ_CP014265.1_Methanobrevibacter_olleyae__YLM1:742375-742918 Satlength=544 Nr of Repeats=6 RepeatLength=78 seed=TAATAACCAT Num.seqs=4 Similarity=0.651389
TAATAACCATGctaattAttatGGaGGTGCTgTtaaTTgGtcgGgTgAtAATgGtacTTTAAGTgcTTGtTcTTTTac
>arqueas_representatives_NZ_CP014265.1_Methanobrevibacter_olleyae__YLM1:750086-750772 Satlength=687 Nr of Repeats=5 RepeatLength=48 seed=AAAAAATAGG Num.seqs=3 Similarity=1.000000
AAAAAATAGGCGAATTTTATTTTTGTTTATTTAAACTTTAAGAAAAGG
>arqueas_representatives_NZ_CP014265.1_Methanobrevibacter_olleyae__YLM1:753353-753610 Satlength=258 Nr of Repeats=8 RepeatLength=26 seed=TTTTATTTTT Num.seqs=5 Similarity=0.642857
TTTTAaTTTTAAAAntAaTGATaaaa
>arqueas_representatives_NZ_CP014265.1_Methanobrevibacter_olleyae__YLM1:762786-762846 Satlength=61 Nr of Repeats=5 RepeatLength=10 seed=AACTATTTTT Num.seqs=4 Similarity=0.933333
AACTATTTTt
>arqueas_representatives_NZ_CP014265.1_Methanobrevibacter_olleyae__YLM1:775259-775637 Satlength=379 Nr of Repeats=5 RepeatLength=75 seed=AGCACCACCA Num.seqs=4 Similarity=0.706871
AGCACCACCAtacTctGCATGGTTATTgaCAAAAGAaCAaTcatTTAaAgTACCATtAgcaCcAtcCCAatnaAc
>arqueas_representatives_NZ_CP014265.1_Methanobrevibacter_olleyae__YLM1:785077-785237 Satlength=161 Nr of Repeats=4 RepeatLength=37 seed=ATTTTCTTAT Num.seqs=3 Similarity=1.000000
ATTTTCTTATTTTAACAAATCATATTTATTTTATTTA
>arqueas_representatives_NZ_CP014265.1_Methanobrevibacter_olleyae__YLM1:807921-808934 Satlength=1014 Nr of Repeats=11 RepeatLength=23 seed=TATTTATATA Num.seqs=8 Similarity=0.910973
TATTTATATAcTTTtTATTTtAG
>arqueas_representatives_NZ_CP014265.1_Methanobrevibacter_olleyae__YLM1:843855-844520 Satlength=666 Nr of Repeats=5 RepeatLength=14 seed=TAAAATAATA Num.seqs=3 Similarity=0.777778
TAtAATAATAAntT
>arqueas_representatives_NZ_CP014265.1_Methanobrevibacter_olleyae__YLM1:844940-845059 Satlength=120 Nr of Repeats=5 RepeatLength=22 seed=TTTAATTTTA Num.seqs=3 Similarity=0.855072
TTTAATTTTATATTAAATcAAg
>arqueas_representatives_NZ_CP014265.1_Methanobrevibacter_olleyae__YLM1:909900-910597 Satlength=698 Nr of Repeats=4 RepeatLength=39 seed=TTAAATAAAT Num.seqs=3 Similarity=0.954416
TTAAATAAATGAGATATTCcTTTTTTATATGgAAAATCT
>arqueas_representatives_NZ_CP014265.1_Methanobrevibacter_olleyae__YLM1:960110-960674 Satlength=565 Nr of Repeats=5 RepeatLength=36 seed=ATCTTTAGAC Num.seqs=3 Similarity=0.950617
ATCTTTAGACCTGTCTTTcCtAGATTTATTAAAATT
>arqueas_representatives_NZ_CP014265.1_Methanobrevibacter_olleyae__YLM1:967500-968142 Satlength=643 Nr of Repeats=5 RepeatLength=36 seed=AATTTAAAAT Num.seqs=3 Similarity=1.000000
AATTTAAAATATTTATACTTAATAAGTTTTTTAAAG
>arqueas_representatives_NZ_CP014265.1_Methanobrevibacter_olleyae__YLM1:986748-986898 Satlength=151 Nr of Repeats=6 RepeatLength=24 seed=ATGCTCATGC Num.seqs=5 Similarity=1.000000
ATGCTCATGCTCATGCTCCTGATG
>arqueas_representatives_NZ_CP014265.1_Methanobrevibacter_olleyae__YLM1:1020444-1020669 Satlength=226 Nr of Repeats=5 RepeatLength=45 seed=CCTAATTTAG Num.seqs=5 Similarity=0.970370
CCTAATTTAGTTTTtAAAAATATTATAAAATTTAATTTTAATTAg
>arqueas_representatives_NZ_CP014265.1_Methanobrevibacter_olleyae__YLM1:1049372-1049762 Satlength=391 Nr of Repeats=5 RepeatLength=78 seed=AAAAGAACAA Num.seqs=5 Similarity=0.617886
AAAAGAACAAnCActTAAAaaAccATTagnAccatcCcAAtagAtAGCACCACCatnntnAttAgCAngAtTATTAac
>arqueas_representatives_NZ_CP014265.1_Methanobrevibacter_olleyae__YLM1:1058925-1059090 Satlength=166 Nr of Repeats=5 RepeatLength=33 seed=CAGCTACAGA Num.seqs=5 Similarity=0.870707
CAGCTACAGAACcCcgAACATCctCcAAATCAC
>arqueas_representatives_NZ_CP014265.1_Methanobrevibacter_olleyae__YLM1:1090530-1090595 Satlength=66 Nr of Repeats=4 RepeatLength=16 seed=TTTAATAAAT Num.seqs=3 Similarity=0.777778
TTTAATAAAtATAAnT
>arqueas_representatives_NZ_CP014265.1_Methanobrevibacter_olleyae__YLM1:1098279-1098392 Satlength=114 Nr of Repeats=4 RepeatLength=28 seed=AAAAAAGAAA Num.seqs=3 Similarity=1.000000
AAAAAAGAAATAGAAAATATAGAAAGAT
>arqueas_representatives_NZ_CP014265.1_Methanobrevibacter_olleyae__YLM1:1125782-1125935 Satlength=154 Nr of Repeats=4 RepeatLength=45 seed=AAGATAATCT Num.seqs=3 Similarity=1.000000
AAGATAATCTTAAAATAATTTAAAATCTTATAAATTAAGAATTAA
>arqueas_representatives_NZ_CP014265.1_Methanobrevibacter_olleyae__YLM1:1137439-1137600 Satlength=162 Nr of Repeats=7 RepeatLength=23 seed=ATTAAAAAAT Num.seqs=7 Similarity=0.884058
ATTAAAAAATAAcCTAATaTTAa
>arqueas_representatives_NZ_CP014265.1_Methanobrevibacter_olleyae__YLM1:1167541-1167720 Satlength=180 Nr of Repeats=7 RepeatLength=26 seed=ATTTATAAAT Num.seqs=6 Similarity=1.000000
ATTTATAAATTCTAATTTCTTAATTA
>arqueas_representatives_NZ_CP014265.1_Methanobrevibacter_olleyae__YLM1:1178089-1178690 Satlength=602 Nr of Repeats=10 RepeatLength=14 seed=TTCTTTAATA Num.seqs=6 Similarity=0.755556
TTCTTTaATAaTTa
>arqueas_representatives_NZ_CP014265.1_Methanobrevibacter_olleyae__YLM1:1182076-1182216 Satlength=141 Nr of Repeats=4 RepeatLength=35 seed=AAATATAATA Num.seqs=4 Similarity=0.923810
AAATATAATAAAACTAAATAGccCATTaAGTATTC
>arqueas_representatives_NZ_CP014265.1_Methanobrevibacter_olleyae__YLM1:1202271-1202663 Satlength=393 Nr of Repeats=5 RepeatLength=43 seed=TTTATAATAT Num.seqs=3 Similarity=1.000000
TTTATAATATTTTACTAAAACAAACTAACATTATGTAAACATA
>arqueas_representatives_NZ_CP014265.1_Methanobrevibacter_olleyae__YLM1:1206426-1206939 Satlength=514 Nr of Repeats=8 RepeatLength=21 seed=AGAAGCACCA Num.seqs=5 Similarity=0.513889
AGAAGcACcaGattncACCtt
>arqueas_representatives_NZ_CP014265.1_Methanobrevibacter_olleyae__YLM1:1208048-1208206 Satlength=159 Nr of Repeats=5 RepeatLength=38 seed=AAAATTAAAA Num.seqs=3 Similarity=1.000000
AAAATTAAAAAATTAAAAATAATATACTATAAAAATAG
>arqueas_representatives_NZ_CP014265.1_Methanobrevibacter_olleyae__YLM1:1220511-1220648 Satlength=138 Nr of Repeats=5 RepeatLength=25 seed=TATTTAAAAA Num.seqs=3 Similarity=1.000000
TATTTAAAAAATAAAAAACTTAGAA
>arqueas_representatives_NZ_CP014265.1_Methanobrevibacter_olleyae__YLM1:1241284-1241388 Satlength=105 Nr of Repeats=4 RepeatLength=26 seed=TTAATAAATA Num.seqs=4 Similarity=1.000000
TTAATAAATAAACATTAGCAAATAAG
>arqueas_representatives_NC_013790.1_Methanobrevibacter_ruminantium_M1:5982-6939 Satlength=958 Nr of Repeats=14 RepeatLength=39 seed=TCTGTCCAGT Num.seqs=9 Similarity=0.734259
TCTGTCCAGTTGAntGTtAgGCTgTCTCcnCCtAatAGg
>arqueas_representatives_NC_013790.1_Methanobrevibacter_ruminantium_M1:45896-46638 Satlength=743 Nr of Repeats=4 RepeatLength=31 seed=ATCAATCCAT Num.seqs=3 Similarity=0.971326
ATCAATCCATGTCTACTTAAGAAATGCTATt
>arqueas_representatives_NC_013790.1_Methanobrevibacter_ruminantium_M1:55878-56013 Satlength=136 Nr of Repeats=4 RepeatLength=36 seed=TTCTTTATTG Num.seqs=3 Similarity=0.975309
TTCTTTATTGGaGGTTATGGTTGTGTTCTTGTTTTC
>arqueas_representatives_NC_013790.1_Methanobrevibacter_ruminantium_M1:73444-73585 Satlength=142 Nr of Repeats=5 RepeatLength=29 seed=TTTTTATACT Num.seqs=3 Similarity=0.846743
TTTTTATACTAAACnCTAgTTAGTATAnt
>arqueas_representatives_NC_013790.1_Methanobrevibacter_ruminantium_M1:97945-98121 Satlength=177 Nr of Repeats=4 RepeatLength=44 seed=GTTTTGTTAT Num.seqs=4 Similarity=0.898990
GTTTTGTTATgACTTAcCTATtaCTTTATAgTTGcTTAATGGTA
>arqueas_representatives_NC_013790.1_Methanobrevibacter_ruminantium_M1:98303-98677 Satlength=375 Nr of Repeats=21 RepeatLength=11 seed=TTATAGTTTA Num.seqs=14 Similarity=0.857476
TTaTAGTTTAg
>arqueas_representatives_NC_013790.1_Methanobrevibacter_ruminantium_M1:103500-103607 Satlength=108 Nr of Repeats=4 RepeatLength=24 seed=TTGATTTTGA Num.seqs=3 Similarity=1.000000
TTGATTTTGAATTTGACTTAAATG
>arqueas_representatives_NC_013790.1_Methanobrevibacter_ruminantium_M1:105996-106125 Satlength=130 Nr of Repeats=5 RepeatLength=24 seed=TGATTCTAAT Num.seqs=4 Similarity=1.000000
TGATTCTAATCCAAAACTTGATGC
>arqueas_representatives_NC_013790.1_Methanobrevibacter_ruminantium_M1:265702-265857 Satlength=156 Nr of Repeats=5 RepeatLength=31 seed=AAAAAAAGAT Num.seqs=3 Similarity=0.827957
AaAAAAAGATAaTTGGgtGTAgTTTcTATTT
>arqueas_representatives_NC_013790.1_Methanobrevibacter_ruminantium_M1:318393-318488 Satlength=96 Nr of Repeats=5 RepeatLength=19 seed=TCAATTTTAC Num.seqs=5 Similarity=0.547619
TCAATTTTAcAttTnnta
>arqueas_representatives_NC_013790.1_Methanobrevibacter_ruminantium_M1:385182-385444 Satlength=263 Nr of Repeats=5 RepeatLength=52 seed=TTGTTTTGTA Num.seqs=3 Similarity=1.000000
TTGTTTTGTAATGAGTTTTGGTATGGTTTTTTTTAGTTGTTTGGGGATTTGT
>arqueas_representatives_NC_013790.1_Methanobrevibacter_ruminantium_M1:433667-434369 Satlength=703 Nr of Repeats=7 RepeatLength=78 seed=TTACAGCTTC Num.seqs=5 Similarity=0.655696
TTACAGCTTCAagACGaACantcnaAtcagnatcaTTTTTAgcAAnAtnnncTAaAACAGanTnATCatTtATcTTCC
>arqueas_representatives_NC_013790.1_Methanobrevibacter_ruminantium_M1:472171-472281 Satlength=111 Nr of Repeats=6 RepeatLength=20 seed=ATTTTTACTT Num.seqs=5 Similarity=0.788889
ATTTTTAcTTAttTTTaTTc
>arqueas_representatives_NC_013790.1_Methanobrevibacter_ruminantium_M1:505660-505737 Satlength=78 Nr of Repeats=5 RepeatLength=16 seed=AATTATATTT Num.seqs=3 Similarity=0.888889
AATTATATTTTCTaAa
>arqueas_representatives_NC_013790.1_Methanobrevibacter_ruminantium_M1:541780-542597 Satlength=818 Nr of Repeats=10 RepeatLength=16 seed=TAATCTTTTT Num.seqs=6 Similarity=0.730719
TaATCTTTTTaaATCnT
>arqueas_representatives_NC_013790.1_Methanobrevibacter_ruminantium_M1:565319-565436 Satlength=118 Nr of Repeats=4 RepeatLength=29 seed=AAATTATTTT Num.seqs=3 Similarity=0.648148
AAATTATTTTTtaAaTAatTAATnttAAt
>arqueas_representatives_NC_013790.1_Methanobrevibacter_ruminantium_M1:577272-577987 Satlength=716 Nr of Repeats=9 RepeatLength=20 seed=TTTATCCTTT Num.seqs=8 Similarity=0.971429
TTTATCCTTTTTTTAAtTCT
>arqueas_representatives_NC_013790.1_Methanobrevibacter_ruminantium_M1:592407-593028 Satlength=622 Nr of Repeats=7 RepeatLength=78 seed=TTGTTTATTA Num.seqs=5 Similarity=0.607500
TTGTTTATTATctcTcCacTncTctactnTtAtGntgAtgGCnCCTCCTcngTaggAtGCgntGTTGtTTttgAaTGTg
>arqueas_representatives_NC_013790.1_Methanobrevibacter_ruminantium_M1:602956-603092 Satlength=137 Nr of Repeats=4 RepeatLength=34 seed=CATTGGAGTG Num.seqs=4 Similarity=0.824074
CATTGGAGTGTAATAAAAaAGGtGAtTTTTATTa
>arqueas_representatives_NC_013790.1_Methanobrevibacter_ruminantium_M1:707384-707555 Satlength=172 Nr of Repeats=7 RepeatLength=19 seed=ATATCAATTT Num.seqs=5 Similarity=1.000000
ATATCAATTTTACACTTTC
>arqueas_representatives_NC_013790.1_Methanobrevibacter_ruminantium_M1:747163-747790 Satlength=628 Nr of Repeats=5 RepeatLength=41 seed=ATTATTCCAA Num.seqs=3 Similarity=0.978320
ATTATTCCAATCATTTTTAAGAGTATTTCAGAGGCATTTTt
>arqueas_representatives_NC_013790.1_Methanobrevibacter_ruminantium_M1:790420-790492 Satlength=73 Nr of Repeats=4 RepeatLength=18 seed=TGGAATTATT Num.seqs=4 Similarity=1.000000
TGGAATTATTTGGTTAAG
>arqueas_representatives_NC_013790.1_Methanobrevibacter_ruminantium_M1:843913-844068 Satlength=156 Nr of Repeats=4 RepeatLength=31 seed=TGTGGCTTTT Num.seqs=3 Similarity=0.756944
TGTGGcTTTTAtTtTTTTGGgcATTATAtGt
>arqueas_representatives_NC_013790.1_Methanobrevibacter_ruminantium_M1:849714-849810 Satlength=97 Nr of Repeats=5 RepeatLength=10 seed=TTTTTGGCAC Num.seqs=3 Similarity=1.000000
TTTTTGGCAC
>arqueas_representatives_NC_013790.1_Methanobrevibacter_ruminantium_M1:862367-862451 Satlength=85 Nr of Repeats=4 RepeatLength=21 seed=GGTTCTGTTC Num.seqs=4 Similarity=0.862434
GGTTCTGTTCAATTGGCtaAc
>arqueas_representatives_NC_013790.1_Methanobrevibacter_ruminantium_M1:957849-957957 Satlength=109 Nr of Repeats=8 RepeatLength=12 seed=TTATTTATCA Num.seqs=7 Similarity=0.936508
TTATTTATCAAT
>arqueas_representatives_NC_013790.1_Methanobrevibacter_ruminantium_M1:964509-964668 Satlength=160 Nr of Repeats=4 RepeatLength=40 seed=AGTTTATTTT Num.seqs=3 Similarity=0.955556
AGTTTATTTTACTTTAATTACTCTCTATTTTTcTAAAATc
>arqueas_representatives_NC_013790.1_Methanobrevibacter_ruminantium_M1:968886-969121 Satlength=236 Nr of Repeats=7 RepeatLength=34 seed=TTATTTTTTT Num.seqs=6 Similarity=0.937255
TTATTTTTTTATCCAATCTTTTATATacTaTTGG
>arqueas_representatives_NC_013790.1_Methanobrevibacter_ruminantium_M1:993090-993153 Satlength=64 Nr of Repeats=4 RepeatLength=13 seed=TTTTATTTAT Num.seqs=3 Similarity=0.863248
TTTTATTTaTTcA
>arqueas_representatives_NC_013790.1_Methanobrevibacter_ruminantium_M1:1148037-1148189 Satlength=153 Nr of Repeats=5 RepeatLength=30 seed=GGATTGATTA Num.seqs=3 Similarity=0.940741
GGATTGATTAGGTGATCATGTTcTTTTATg
>arqueas_representatives_NC_013790.1_Methanobrevibacter_ruminantium_M1:1173349-1173393 Satlength=45 Nr of Repeats=4 RepeatLength=11 seed=TAGTTATTTT Num.seqs=4 Similarity=1.000000
TAGTTATTTTA
>arqueas_representatives_NC_013790.1_Methanobrevibacter_ruminantium_M1:1260611-1261232 Satlength=622 Nr of Repeats=7 RepeatLength=21 seed=TCTTTTGCTT Num.seqs=5 Similarity=0.860317
TCTtTTGcTTGTATTTcTTCc
>arqueas_representatives_NC_013790.1_Methanobrevibacter_ruminantium_M1:1270923-1271091 Satlength=169 Nr of Repeats=4 RepeatLength=42 seed=CTAATTCATA Num.seqs=4 Similarity=0.857143
CTAATTCATATAATGATTTaAGtgttggcTTTGAATCTGATg
>arqueas_representatives_NC_013790.1_Methanobrevibacter_ruminantium_M1:1320559-1320791 Satlength=233 Nr of Repeats=5 RepeatLength=48 seed=TAAAATAAGT Num.seqs=3 Similarity=0.808889
TAAAATAAGTAAAAtGTCTActTTaTTAATTAATGAAGTATAAaGccT
>arqueas_representatives_NC_013790.1_Methanobrevibacter_ruminantium_M1:1367749-1367805 Satlength=57 Nr of Repeats=4 RepeatLength=14 seed=TTATTTTAAT Num.seqs=4 Similarity=1.000000
TTATTTTAATTTAT
>arqueas_representatives_NC_013790.1_Methanobrevibacter_ruminantium_M1:1394502-1394791 Satlength=290 Nr of Repeats=5 RepeatLength=60 seed=TTTTTAATGT Num.seqs=3 Similarity=1.000000
TTTTTAATGTTTGATTTGTTTTTGTAATTTATTTATTTTTTTTCTTCTTTTCTTTTTCAT
>arqueas_representatives_NC_013790.1_Methanobrevibacter_ruminantium_M1:1404943-1405153 Satlength=211 Nr of Repeats=5 RepeatLength=42 seed=AGAAATTAAG Num.seqs=5 Similarity=0.732558
AGAAATTAAGtgATGcctTaGagaaTAGTGaAAagGAaCGGc
>arqueas_representatives_NC_013790.1_Methanobrevibacter_ruminantium_M1:1428002-1428201 Satlength=200 Nr of Repeats=5 RepeatLength=40 seed=TTTCTAAAAT Num.seqs=4 Similarity=0.983333
TTTCTAAAATTAGTTAATATTTTTTTTATTTAGATTAtTT
>arqueas_representatives_NC_013790.1_Methanobrevibacter_ruminantium_M1:1434791-1435015 Satlength=225 Nr of Repeats=12 RepeatLength=16 seed=TTTTGTGTTT Num.seqs=8 Similarity=0.746849
TTtTGTGTTTTTTcac
>arqueas_representatives_NC_013790.1_Methanobrevibacter_ruminantium_M1:1478778-1479260 Satlength=483 Nr of Repeats=4 RepeatLength=10 seed=TATTTTTTTC Num.seqs=3 Similarity=1.000000
TATTTTTTTC
>arqueas_representatives_NC_013790.1_Methanobrevibacter_ruminantium_M1:1487059-1487362 Satlength=304 Nr of Repeats=5 RepeatLength=61 seed=TAAAAAGAAA Num.seqs=4 Similarity=1.000000
TAAAAAGAAATAGTGTTTTTTAGTTAAATAAGGTGAAAATTGTTATTTTTAATTAAAAAGT
>arqueas_representatives_NC_013790.1_Methanobrevibacter_ruminantium_M1:1491737-1491877 Satlength=141 Nr of Repeats=4 RepeatLength=36 seed=AATTAAAACT Num.seqs=3 Similarity=0.950617
AATTAAAACTAGAATTAAGTGAAAttTGAATAATTC
>arqueas_representatives_NC_013790.1_Methanobrevibacter_ruminantium_M1:1495824-1495989 Satlength=166 Nr of Repeats=4 RepeatLength=42 seed=GTCTTTTCAG Num.seqs=3 Similarity=0.692506
GTCTTTTCAgTgTtGaCtTTngCTGAACTGTTtGTaGtgTTa
>arqueas_representatives_NC_013790.1_Methanobrevibacter_ruminantium_M1:1553046-1553769 Satlength=724 Nr of Repeats=10 RepeatLength=72 seed=TTTTAGTAGA Num.seqs=7 Similarity=0.459596
TTTTAGTAGATTAGCTTTTGCAATacanTagantaaAcAtnnnaAAtGagngnAnAatGTCGCAATCCTTg
>arqueas_representatives_NC_013790.1_Methanobrevibacter_ruminantium_M1:1580150-1580301 Satlength=152 Nr of Repeats=4 RepeatLength=38 seed=TAATAAATAG Num.seqs=3 Similarity=0.976608
TAATAAATAGTAAACCAaGCTTCCACTTAAAAAATTTC
>arqueas_representatives_NC_013790.1_Methanobrevibacter_ruminantium_M1:1612577-1612672 Satlength=96 Nr of Repeats=4 RepeatLength=19 seed=TCAATTTCAC Num.seqs=3 Similarity=0.906433
TCAATTTCACATtTTCAtA
>arqueas_representatives_NC_013790.1_Methanobrevibacter_ruminantium_M1:1690663-1690807 Satlength=145 Nr of Repeats=5 RepeatLength=30 seed=AATAAATTTA Num.seqs=3 Similarity=0.652778
AATAAATTTATTATnaatTgTTTTTAtgtg
>arqueas_representatives_NC_013790.1_Methanobrevibacter_ruminantium_M1:1750459-1750605 Satlength=147 Nr of Repeats=5 RepeatLength=32 seed=AATCCATTAT Num.seqs=3 Similarity=1.000000
AATCCATTATTTCATAATTTAACCACTAAAAG
>arqueas_representatives_NC_013790.1_Methanobrevibacter_ruminantium_M1:1753725-1753801 Satlength=77 Nr of Repeats=4 RepeatLength=19 seed=GTAAAATTGA Num.seqs=4 Similarity=0.600000
GTaAAATTGActTgaAtcTc
>arqueas_representatives_NC_013790.1_Methanobrevibacter_ruminantium_M1:1797843-1797991 Satlength=149 Nr of Repeats=5 RepeatLength=30 seed=ATAGTTAAAA Num.seqs=3 Similarity=1.000000
ATAGTTAAAAACTAAATGAATACTAATTAA
>arqueas_representatives_NC_013790.1_Methanobrevibacter_ruminantium_M1:1876953-1877045 Satlength=93 Nr of Repeats=7 RepeatLength=13 seed=GTTAAAAAAA Num.seqs=6 Similarity=1.000000
GTTAAAAAAAGTG
>arqueas_representatives_NC_013790.1_Methanobrevibacter_ruminantium_M1:1905293-1905378 Satlength=86 Nr of Repeats=4 RepeatLength=17 seed=AAACTAAAAA Num.seqs=3 Similarity=0.895425
AAACTAAAAAcTCAAAg
>arqueas_representatives_NC_013790.1_Methanobrevibacter_ruminantium_M1:1918672-1918822 Satlength=151 Nr of Repeats=5 RepeatLength=30 seed=AAAGATAAAA Num.seqs=5 Similarity=0.964444
AAAGATAAAAaGAATtAAAATAATTAAAAG
>arqueas_representatives_NC_013790.1_Methanobrevibacter_ruminantium_M1:1951352-1951731 Satlength=380 Nr of Repeats=5 RepeatLength=48 seed=ATAAAAATAA Num.seqs=3 Similarity=0.793333
AtAAAAATAAAacCTAAAATagAACaaAAaAAAAGATTCAAAAACTGA
>arqueas_representatives_NC_013790.1_Methanobrevibacter_ruminantium_M1:1970508-1970720 Satlength=213 Nr of Repeats=5 RepeatLength=29 seed=TTATTTAAAA Num.seqs=4 Similarity=1.000000
TTATTTAAAACTAGTTAAACTTTTATAAC
>arqueas_representatives_NC_013790.1_Methanobrevibacter_ruminantium_M1:2023180-2023232 Satlength=53 Nr of Repeats=4 RepeatLength=13 seed=AAAAATAGAA Num.seqs=4 Similarity=0.948718
AAAAATAGAAATg
>arqueas_representatives_NC_013790.1_Methanobrevibacter_ruminantium_M1:2067508-2067601 Satlength=94 Nr of Repeats=5 RepeatLength=13 seed=AATAAACTAA Num.seqs=3 Similarity=0.931624
AATAAAgTAAATA
>arqueas_representatives_NC_013790.1_Methanobrevibacter_ruminantium_M1:2075478-2075569 Satlength=92 Nr of Repeats=6 RepeatLength=13 seed=AATAAAAAGA Num.seqs=4 Similarity=0.880342
AAtAAAAAGAaCT
>arqueas_representatives_NC_013790.1_Methanobrevibacter_ruminantium_M1:2087745-2087952 Satlength=208 Nr of Repeats=7 RepeatLength=33 seed=ACAAAAGAAA Num.seqs=5 Similarity=0.983838
ACAAAAGAAAAACTAGACCACAGAATAGACAAc
>arqueas_representatives_NC_013790.1_Methanobrevibacter_ruminantium_M1:2102487-2102755 Satlength=269 Nr of Repeats=5 RepeatLength=19 seed=TTTAAAACTT Num.seqs=3 Similarity=0.906433
TTTAAAACTTTcTAAAgTG
>arqueas_representatives_NC_013790.1_Methanobrevibacter_ruminantium_M1:2148093-2148264 Satlength=172 Nr of Repeats=9 RepeatLength=19 seed=AAAGTTTTAA Num.seqs=9 Similarity=0.817593
AAAGTTTTAAACTcATaAG
>arqueas_representatives_NC_013790.1_Methanobrevibacter_ruminantium_M1:2198876-2199061 Satlength=186 Nr of Repeats=6 RepeatLength=38 seed=TTAAACTTTT Num.seqs=4 Similarity=1.000000
TTAAACTTTTAAAACTGATTAAATTCTTGAATAATTAT
>arqueas_representatives_NC_013790.1_Methanobrevibacter_ruminantium_M1:2206972-2207087 Satlength=116 Nr of Repeats=5 RepeatLength=14 seed=TAAAAAAATT Num.seqs=3 Similarity=1.000000
TAAAAAAATTTGAA
>arqueas_representatives_NC_013790.1_Methanobrevibacter_ruminantium_M1:2207849-2207942 Satlength=94 Nr of Repeats=4 RepeatLength=24 seed=ACTGCTTCTT Num.seqs=3 Similarity=0.777778
ACTGCTTCTTCAGaagaTTCcTCa
>arqueas_representatives_NC_013790.1_Methanobrevibacter_ruminantium_M1:2353247-2353346 Satlength=100 Nr of Repeats=5 RepeatLength=11 seed=AATAAGTAAA Num.seqs=3 Similarity=0.797980
AATAAGTAAan
>arqueas_representatives_NC_013790.1_Methanobrevibacter_ruminantium_M1:2422116-2422221 Satlength=106 Nr of Repeats=5 RepeatLength=19 seed=ATTAAAATAA Num.seqs=4 Similarity=0.871345
ATTAAAATAAaGcTAAAtA
>arqueas_representatives_NC_013790.1_Methanobrevibacter_ruminantium_M1:2441971-2442118 Satlength=148 Nr of Repeats=4 RepeatLength=37 seed=AAAGAATAAA Num.seqs=3 Similarity=0.975976
AAAGAATAAAAAATATTCTcTAAAAATGTTTAAAACT
>arqueas_representatives_NC_013790.1_Methanobrevibacter_ruminantium_M1:2455512-2455556 Satlength=45 Nr of Repeats=4 RepeatLength=11 seed=TTGATAAAAA Num.seqs=4 Similarity=1.000000
TTGATAAAAAA
>arqueas_representatives_NC_013790.1_Methanobrevibacter_ruminantium_M1:2462489-2462598 Satlength=110 Nr of Repeats=9 RepeatLength=10 seed=ATAAAATAAG Num.seqs=8 Similarity=0.895238
ATAaAATAAG
>arqueas_representatives_NC_013790.1_Methanobrevibacter_ruminantium_M1:2475984-2476184 Satlength=201 Nr of Repeats=11 RepeatLength=18 seed=AAAAGAATAA Num.seqs=10 Similarity=0.960494
AAAAGAATAAAGAAACTa
>arqueas_representatives_NC_013790.1_Methanobrevibacter_ruminantium_M1:2556502-2556598 Satlength=97 Nr of Repeats=5 RepeatLength=19 seed=CTAGTAAAAA Num.seqs=4 Similarity=1.000000
CTAGTAAAAAAAGAATATG
>arqueas_representatives_NC_013790.1_Methanobrevibacter_ruminantium_M1:2560252-2560336 Satlength=85 Nr of Repeats=6 RepeatLength=10 seed=ATAATTAACA Num.seqs=4 Similarity=1.000000
ATAATTAACA
>arqueas_representatives_NC_013790.1_Methanobrevibacter_ruminantium_M1:2605720-2605972 Satlength=253 Nr of Repeats=10 RepeatLength=21 seed=CCATTACCAC Num.seqs=8 Similarity=0.780045
CCaTTACCACcaGGannAGTA
>arqueas_representatives_NC_013790.1_Methanobrevibacter_ruminantium_M1:2666262-2666473 Satlength=212 Nr of Repeats=4 RepeatLength=53 seed=AAATAAAAAA Num.seqs=3 Similarity=1.000000
AAATAAAAAATTAGATTAAATTCCTAAGGTAAAAAATACCAATATAGGAATTA
>arqueas_representatives_NC_013790.1_Methanobrevibacter_ruminantium_M1:2677989-2678094 Satlength=106 Nr of Repeats=7 RepeatLength=15 seed=AACTTTAAGT Num.seqs=7 Similarity=1.000000
AACTTTAAGTTGGGG
>arqueas_representatives_NC_013790.1_Methanobrevibacter_ruminantium_M1:2700710-2700762 Satlength=53 Nr of Repeats=4 RepeatLength=13 seed=AGCTAACTAA Num.seqs=4 Similarity=1.000000
AGCTAACTAAGGA
>arqueas_representatives_NC_013790.1_Methanobrevibacter_ruminantium_M1:2749544-2749734 Satlength=191 Nr of Repeats=4 RepeatLength=51 seed=ATAAAGATTT Num.seqs=3 Similarity=1.000000
ATAAAGATTTAGAAAAATAGTTTAAAAAAAATAACTAAAATAACTTAAATT
>arqueas_representatives_NC_013790.1_Methanobrevibacter_ruminantium_M1:2804810-2804935 Satlength=126 Nr of Repeats=6 RepeatLength=21 seed=GTTTAAACAA Num.seqs=5 Similarity=0.809524
GTTtAAACAAgaatATCTaaT
>arqueas_representatives_NC_013790.1_Methanobrevibacter_ruminantium_M1:2834147-2834295 Satlength=149 Nr of Repeats=4 RepeatLength=37 seed=AAAAACATGA Num.seqs=4 Similarity=1.000000
AAAAACATGAAACACCAGAAAAAATCACAATGCCCCA
>arqueas_representatives_NC_013790.1_Methanobrevibacter_ruminantium_M1:2864148-2864223 Satlength=76 Nr of Repeats=4 RepeatLength=18 seed=ATTCTAAAAA Num.seqs=3 Similarity=0.851852
ATTCTAAAAAgGAgTTTg
>arqueas_representatives_NC_013790.1_Methanobrevibacter_ruminantium_M1:2866560-2866668 Satlength=109 Nr of Repeats=6 RepeatLength=18 seed=AGTTAGAACT Num.seqs=6 Similarity=0.925926
AGTTAGAACTAGAATTAG
>arqueas_representatives_NC_013790.1_Methanobrevibacter_ruminantium_M1:2882800-2883004 Satlength=205 Nr of Repeats=5 RepeatLength=46 seed=AAAAATTAAT Num.seqs=3 Similarity=0.980676
AAAAATTAATGAAATTATGATTGAAGGAATAAaAAAATTTTATCTA
>arqueas_representatives_NC_013790.1_Methanobrevibacter_ruminantium_M1:2916405-2916503 Satlength=99 Nr of Repeats=4 RepeatLength=19 seed=ACAATTTTAC Num.seqs=3 Similarity=0.661376
ACAATTTTACGAagcCAcg
>arqueas_representatives_NC_009515.1_Methanobrevibacter_smithii_ATCC_35061:656806-657093 Satlength=288 Nr of Repeats=8 RepeatLength=12 seed=AAAAGAAGGA Num.seqs=6 Similarity=0.925926
AAAAGAAGGAAT
>arqueas_representatives_NC_009515.1_Methanobrevibacter_smithii_ATCC_35061:1105439-1105517 Satlength=79 Nr of Repeats=6 RepeatLength=12 seed=TCAGGTTCCG Num.seqs=5 Similarity=0.866667
TCAGGTTCtGGa
>arqueas_representatives_NC_009515.1_Methanobrevibacter_smithii_ATCC_35061:1246119-1246238 Satlength=120 Nr of Repeats=5 RepeatLength=14 seed=ATAAGTTATA Num.seqs=3 Similarity=0.714286
ATnAGTTAtaAgTT
>arqueas_representatives_NC_009515.1_Methanobrevibacter_smithii_ATCC_35061:1285476-1286316 Satlength=841 Nr of Repeats=4 RepeatLength=255 seed=GATGAAAACG Num.seqs=3 Similarity=0.517142
GATGAAAACGGTActGcnAGATTaaacATTTggTTacatCCnGGCAgcTAtaTtaTAAcTgcTtAnAATccAanTAaTaaTGAAgcaannncAAacAAtgTaactGTTtTaTCnAcaaTTaaTgcAAAaGatgTtAcantAtAnTAcAAaatGGtActcAntATTatgCAgTTgTttTaGAcgGTcAaGGtAatgCTTTAGcTAATcAgACTGTTAAAtTnAATaTtAATGGTGTaTTcTAtActAaAActACT
>arqueas_representatives_NC_009515.1_Methanobrevibacter_smithii_ATCC_35061:1844344-1844932 Satlength=589 Nr of Repeats=5 RepeatLength=34 seed=AAAATAGTAT Num.seqs=3 Similarity=0.843137
AAAATAGTATAgGAGTATATAAAggcTTATAcgA
>arqueas_representatives_NZ_CP009149.1_Methanocaldococcus_bathoardescens__JH146:1386557-1387055 Satlength=499 Nr of Repeats=5 RepeatLength=12 seed=TCTTCTTTCT Num.seqs=3 Similarity=0.675214
TCTTcTTTcTTc
>arqueas_representatives_NC_013156.1_Methanocaldococcus_fervens_AG86:657152-657613 Satlength=462 Nr of Repeats=4 RepeatLength=15 seed=GAGAAGAAAG Num.seqs=3 Similarity=0.881481
GAGAAgAAAGAaGAA
>arqueas_representatives_NC_013156.1_Methanocaldococcus_fervens_AG86:760021-760550 Satlength=530 Nr of Repeats=8 RepeatLength=67 seed=GTTAAAATAA Num.seqs=5 Similarity=0.502008
GTTAAAATAAGACCGTCTCGGTATCTAATAcaaaaAnTncTcAtAgctTngatTnCgtCtttaaTt
>arqueas_representatives_NC_014122.1_Methanocaldococcus_infernus_ME:595662-596127 Satlength=466 Nr of Repeats=5 RepeatLength=102 seed=CTTTTTCATA Num.seqs=3 Similarity=1.000000
CTTTTTCATATCTCTCTAATTTATATAACGAATCTGCTTTATAATACCAAGCGGCTGGATTATTTGGATCGAGTTTTATTGCTTTATCAAAACATTCTATCG
>arqueas_representatives_NC_014122.1_Methanocaldococcus_infernus_ME:834710-835053 Satlength=344 Nr of Repeats=5 RepeatLength=68 seed=AAAATAACGC Num.seqs=3 Similarity=0.467836
AAAATAACGCCCCTAAGGGGATGGAAACatnaTctcncnTcTtcacAAcATnCaannTgTtgtatTnc
>arqueas_representatives_NC_014122.1_Methanocaldococcus_infernus_ME:911006-911421 Satlength=416 Nr of Repeats=5 RepeatLength=12 seed=AAGAGGAGAA Num.seqs=3 Similarity=0.743590
AAGAGaAGAAAg
>arqueas_representatives_NC_013407.1_Methanocaldococcus_vulcanius_M7:953395-954266 Satlength=872 Nr of Repeats=67 RepeatLength=13 seed=TAATTTATCT Num.seqs=67 Similarity=1.000000
TAATTTATCTATC
>arqueas_representatives_NC_013407.1_Methanocaldococcus_vulcanius_M7:1596311-1596791 Satlength=481 Nr of Repeats=6 RepeatLength=15 seed=CTTCTTCTTT Num.seqs=4 Similarity=0.881481
CTTCcTCTTTcTTCT
>arqueas_representatives_NC_009464.1_Methanocella_arvoryzae_MRE50_complete_genome:108822-108997 Satlength=176 Nr of Repeats=5 RepeatLength=35 seed=TTCACCACAG Num.seqs=5 Similarity=0.984762
TTCACCACAGAGGCACAGAGGGACACAGAGAAcGG
>arqueas_representatives_NC_009464.1_Methanocella_arvoryzae_MRE50_complete_genome:185530-186235 Satlength=706 Nr of Repeats=5 RepeatLength=141 seed=TATATGTTGC Num.seqs=5 Similarity=0.726620
TATATGTTGCCagcGcCATCaACcGCaATACCnnanGgtcGatcgAATTgTCCtGGcTcGntgcCAttGCTtCCcaTTgtTgTCCAGGTgTTtgtGGtTTTGTTCCATACCTGAATcCTgTnATTaaaGgtgTCGgcTACg
>arqueas_representatives_NC_009464.1_Methanocella_arvoryzae_MRE50_complete_genome:187977-188682 Satlength=706 Nr of Repeats=5 RepeatLength=141 seed=TACGTATATG Num.seqs=5 Similarity=0.798592
TACGTATATGTTGCCCGtatCATCaACtGCAATACCAgAcGnnTgntcGAATTGTCCtGgtTCgtcgCCAtgGCTGCCcATTgtTGTCCAGGTgTttgTgGCTTTgTtCCATACCTGAATCCTnTGATTAAntgTgTCGGt
>arqueas_representatives_NC_009464.1_Methanocella_arvoryzae_MRE50_complete_genome:468337-468478 Satlength=142 Nr of Repeats=5 RepeatLength=27 seed=GGCTGCTGGA Num.seqs=3 Similarity=0.753086
GGCTGCTGGAAaGCCTGcTGcccCAgn
>arqueas_representatives_NC_009464.1_Methanocella_arvoryzae_MRE50_complete_genome:468681-468957 Satlength=277 Nr of Repeats=14 RepeatLength=15 seed=CTGAGTACCC Num.seqs=9 Similarity=1.000000
CTGAGTACCCGGAGC
>arqueas_representatives_NC_009464.1_Methanocella_arvoryzae_MRE50_complete_genome:526867-527242 Satlength=376 Nr of Repeats=5 RepeatLength=75 seed=GGTGAACGTA Num.seqs=5 Similarity=0.989333
GGTGAACGTACACGAACGCTGCGCTGTACCGGCTATCACATTACTATGATACTCTCAAACtGTTATCTCTGTGGA
>arqueas_representatives_NC_009464.1_Methanocella_arvoryzae_MRE50_complete_genome:681448-681560 Satlength=113 Nr of Repeats=8 RepeatLength=14 seed=CTGAGGGAGA Num.seqs=8 Similarity=0.976190
CTGAGGGAGAGAGC
>arqueas_representatives_NC_009464.1_Methanocella_arvoryzae_MRE50_complete_genome:697496-697680 Satlength=185 Nr of Repeats=8 RepeatLength=23 seed=GAGCCTGCAC Num.seqs=8 Similarity=1.000000
GAGCCTGCACTCAGGCTATATAA
>arqueas_representatives_NC_009464.1_Methanocella_arvoryzae_MRE50_complete_genome:1363475-1363667 Satlength=193 Nr of Repeats=6 RepeatLength=32 seed=TAACCACAAC Num.seqs=6 Similarity=1.000000
TAACCACAACGGCACTACGGCACGGCGATTGG
>arqueas_representatives_NC_009464.1_Methanocella_arvoryzae_MRE50_complete_genome:1749557-1756521 Satlength=6965 Nr of Repeats=114 RepeatLength=61 seed=GTTCACCCCC Num.seqs=99 Similarity=0.140764
GTTCACCCCCACGCCTGTGGGGACTTTntcnnnnnngnnanngnntnnnctgnnncntnCG
>arqueas_representatives_NC_009464.1_Methanocella_arvoryzae_MRE50_complete_genome:2409198-2409330 Satlength=133 Nr of Repeats=4 RepeatLength=35 seed=AGAGGCACAG Num.seqs=3 Similarity=1.000000
AGAGGCACAGAGGTGCACAGAGAACTGGTAACCAC
>arqueas_representatives_NC_017034.1_Methanocella_conradii_HZ254:16040-16124 Satlength=85 Nr of Repeats=4 RepeatLength=21 seed=CCACTGTCCT Num.seqs=4 Similarity=0.834596
CCACTGTCCTCCaCCacCCAT
>arqueas_representatives_NC_017034.1_Methanocella_conradii_HZ254:588154-588763 Satlength=610 Nr of Repeats=29 RepeatLength=21 seed=TCATGCCATA Num.seqs=29 Similarity=1.000000
TCATGCCATAAAATAACATGG
>arqueas_representatives_NC_017034.1_Methanocella_conradii_HZ254:1012743-1012883 Satlength=141 Nr of Repeats=4 RepeatLength=35 seed=CACAGAGGTC Num.seqs=4 Similarity=1.000000
CACAGAGGTCACAGAGGAATTTTACCACGGAGGTT
>arqueas_representatives_NC_017034.1_Methanocella_conradii_HZ254:1189260-1189400 Satlength=141 Nr of Repeats=4 RepeatLength=35 seed=CACAGAGGAC Num.seqs=4 Similarity=1.000000
CACAGAGGACACAGAGGATATTTACCACGGAGGTT
>arqueas_representatives_NC_017034.1_Methanocella_conradii_HZ254:1420999-1421216 Satlength=218 Nr of Repeats=7 RepeatLength=31 seed=CCACAGAGGA Num.seqs=7 Similarity=0.934460
CCACAGAGGACACAGAGgAATTAGATAAtCA
>arqueas_representatives_NC_017034.1_Methanocella_conradii_HZ254:1428993-1429252 Satlength=260 Nr of Repeats=7 RepeatLength=37 seed=CTCTGTGTCC Num.seqs=7 Similarity=1.000000
CTCTGTGTCCTTTGTGGACCTCTGTGGTGAATATAAT
>arqueas_representatives_NC_017034.1_Methanocella_conradii_HZ254:1553798-1554464 Satlength=667 Nr of Repeats=18 RepeatLength=37 seed=TTCACCACGG Num.seqs=18 Similarity=1.000000
TTCACCACGGAGGTTCACAGAGGTCACAGAGAGGATT
>arqueas_representatives_NC_017034.1_Methanocella_conradii_HZ254:1722946-1723555 Satlength=610 Nr of Repeats=29 RepeatLength=21 seed=AGCGCTCCGC Num.seqs=29 Similarity=1.000000
AGCGCTCCGCGCGGTTACTAG
>arqueas_representatives_NC_017034.1_Methanocella_conradii_HZ254:1772547-1772919 Satlength=373 Nr of Repeats=10 RepeatLength=37 seed=AGGACACAGA Num.seqs=9 Similarity=1.000000
AGGACACAGAGATCATATTCACCACAGAGGTTCACAA
>arqueas_representatives_NC_017034.1_Methanocella_conradii_HZ254:2199352-2200084 Satlength=733 Nr of Repeats=12 RepeatLength=61 seed=GAAGCCCCCC Num.seqs=12 Similarity=1.000000
GAAGCCCCCCTTCAGTCACTAGATTTAGAAGATGTGGTGTTTAACCATCCATTATCTCAAA
>arqueas_representatives_NC_017034.1_Methanocella_conradii_HZ254:2251445-2251643 Satlength=199 Nr of Repeats=6 RepeatLength=33 seed=TCGGTTAGAT Num.seqs=6 Similarity=0.884175
TCGGTTAGATGATTTTTAATATGAAAGCAaTGC
>arqueas_representatives_NC_007955.1_Methanococcoides_burtonii_DSM_6242:503701-503749 Satlength=49 Nr of Repeats=4 RepeatLength=12 seed=CTTGCGCGGT Num.seqs=4 Similarity=1.000000
CTTGCGCGGTAG
>arqueas_representatives_NC_007955.1_Methanococcoides_burtonii_DSM_6242:610797-614701 Satlength=3905 Nr of Repeats=64 RepeatLength=61 seed=GAGTTCCCCA Num.seqs=64 Similarity=0.189158
GAGTTCCCCATGCATGTGGGGATAAACCGnnnatnncatnnnancnnncnnannnntn
>arqueas_representatives_NC_007955.1_Methanococcoides_burtonii_DSM_6242:1212581-1213961 Satlength=1381 Nr of Repeats=21 RepeatLength=66 seed=TTAAAATCAG Num.seqs=13 Similarity=0.291005
TTAAAATCAGACCTTAGAGGGATTGAAACnnananntnaannttnnagnnnnTgnacAtnatnG
>arqueas_representatives_NC_007955.1_Methanococcoides_burtonii_DSM_6242:1335412-1335652 Satlength=241 Nr of Repeats=5 RepeatLength=48 seed=CAATTAATGA Num.seqs=5 Similarity=0.877778
CAATTAATGAAgaTGAATTTACAGcAaCTGAggAaCCTGTgTTCCCAt
>arqueas_representatives_NC_007955.1_Methanococcoides_burtonii_DSM_6242:1771012-1771138 Satlength=127 Nr of Repeats=7 RepeatLength=18 seed=TCATCGACTA Num.seqs=7 Similarity=0.929453
TCATCGACTACTaCGTCg
>arqueas_representatives_NC_007955.1_Methanococcoides_burtonii_DSM_6242:1809711-1810056 Satlength=346 Nr of Repeats=4 RepeatLength=69 seed=CAGCAGAAAA Num.seqs=3 Similarity=0.749206
CAGCAGAAAATaaATttgAAnAngCAACAaAATaTGcAgTgATgGCATTGGGTcAAAtTGGGGAAAAAg
>arqueas_representatives_NC_007955.1_Methanococcoides_burtonii_DSM_6242:2046049-2046322 Satlength=274 Nr of Repeats=8 RepeatLength=39 seed=CGCCGCTGCT Num.seqs=6 Similarity=1.000000
CGCCGCTGCTTCCACCACTGCTACGGTCGCTGCTTCTTC
>arqueas_representatives_NC_007955.1_Methanococcoides_burtonii_DSM_6242:2361235-2362045 Satlength=811 Nr of Repeats=15 RepeatLength=54 seed=GATTCTCCTT Num.seqs=15 Similarity=0.842744
GATTCTCCTTTaaTgTCTGATtCtGTCAtTTCtCCTTCCTTACCTGATCCatTg
>arqueas_representatives_NC_007955.1_Methanococcoides_burtonii_DSM_6242:2447759-2448473 Satlength=715 Nr of Repeats=7 RepeatLength=102 seed=TCTATCGCTT Num.seqs=7 Similarity=0.830945
TCTATCGCTTCATtGTACcTTTCAAGaTTAcAAAGTGCATcGCCCTTGTTATTnCAATAtgaACtAAAATCtGGatCTATCTCAAtTGCTTTATCATAGCAC
>arqueas_representatives_NC_007955.1_Methanococcoides_burtonii_DSM_6242:2502869-2502947 Satlength=79 Nr of Repeats=6 RepeatLength=13 seed=ATTTAATAAT Num.seqs=6 Similarity=1.000000
ATTTAATAATGCT
>arqueas_representatives_NZ_CP009518.1_Methanococcoides_methylutens_MM1:47386-47478 Satlength=93 Nr of Repeats=4 RepeatLength=23 seed=CAGAAGCGCT Num.seqs=4 Similarity=1.000000
CAGAAGCGCTGATCTGGCGTATG
>arqueas_representatives_NZ_CP009518.1_Methanococcoides_methylutens_MM1:902945-902989 Satlength=45 Nr of Repeats=4 RepeatLength=11 seed=CTCTTCTTCT Num.seqs=4 Similarity=1.000000
CTCTTCTTCTT
>arqueas_representatives_NZ_CP009518.1_Methanococcoides_methylutens_MM1:910761-910905 Satlength=145 Nr of Repeats=4 RepeatLength=36 seed=CTGCTGATTC Num.seqs=4 Similarity=0.913580
CTGCTGATTCcGaTGACATTGTTGAATCtGTTGATg
>arqueas_representatives_NZ_CP009518.1_Methanococcoides_methylutens_MM1:1220128-1220800 Satlength=673 Nr of Repeats=8 RepeatLength=84 seed=CTACAACAGG Num.seqs=8 Similarity=0.947279
CTACAACAGGAGGAaCTTCAGaAGGTTCATCTGATGCATCATCAACAGAAGATGTGATTTCAACAGATTCCTCTGAcACATCAt
>arqueas_representatives_NZ_CP009518.1_Methanococcoides_methylutens_MM1:1276320-1276572 Satlength=253 Nr of Repeats=6 RepeatLength=42 seed=TTCTAGATTC Num.seqs=6 Similarity=0.864550
TTCTAGATTCCgAAgcTGAAGCTGaTTTTGGTAaCGACATaA
>arqueas_representatives_NZ_CP009518.1_Methanococcoides_methylutens_MM1:1447325-1447435 Satlength=111 Nr of Repeats=5 RepeatLength=22 seed=CCAGATCACG Num.seqs=5 Similarity=1.000000
CCAGATCACGCTTCTGGACGCG
>arqueas_representatives_NC_009635.1_Methanococcus_aeolicus_Nankai-3:419338-419419 Satlength=82 Nr of Repeats=4 RepeatLength=21 seed=TTGTTTTCTG Num.seqs=3 Similarity=0.957672
TTGTTTTCTGATATGGGAGAc
>arqueas_representatives_NC_009635.1_Methanococcus_aeolicus_Nankai-3:594067-594121 Satlength=55 Nr of Repeats=4 RepeatLength=12 seed=ATATACATAT Num.seqs=3 Similarity=1.000000
ATATACATATAC
>arqueas_representatives_NC_009635.1_Methanococcus_aeolicus_Nankai-3:667852-667936 Satlength=85 Nr of Repeats=4 RepeatLength=21 seed=TTTATTATTG Num.seqs=4 Similarity=1.000000
TTTATTATTGTGTCTTGTCCC
>arqueas_representatives_NC_009635.1_Methanococcus_aeolicus_Nankai-3:791042-791800 Satlength=759 Nr of Repeats=7 RepeatLength=108 seed=GCTTTATCGT Num.seqs=5 Similarity=0.799388
GCTTTATCGTATTCTTCtTtTaAnnGATaACAgAAaCcCAnATTgTtATttATcTgCCATTTtTctTtATCgGGGCTGATTTCCAGTGCTTTCTTATaaTatTtaATG
>arqueas_representatives_NC_009635.1_Methanococcus_aeolicus_Nankai-3:1303497-1303593 Satlength=97 Nr of Repeats=4 RepeatLength=24 seed=CACAGAAGAC Num.seqs=4 Similarity=1.000000
CACAGAAGACCAACCAGGAGAACA
>arqueas_representatives_NC_009637.1_Methanococcus_maripaludis_C7:21429-21693 Satlength=265 Nr of Repeats=4 RepeatLength=66 seed=TTATTCCAGA Num.seqs=4 Similarity=0.451389
TTATtCCAGAaTCnGttAagtAgtATcggagAAtnaTgCtTTtaaaAAtAATaaaTtAAcaggcaTAa
>arqueas_representatives_NC_009637.1_Methanococcus_maripaludis_C7:132141-133362 Satlength=1222 Nr of Repeats=10 RepeatLength=102 seed=TTCTTCGTAT Num.seqs=6 Similarity=0.577362
TTCTTCGTATCTTTCaAGTtctgaaAaAGaATatCCTTTgTTaTTccAgaATTacTcaTTaTTaGaATcTAtTTCtAAaGCcTTATCaaAaCAtTCtATgGC
>arqueas_representatives_NC_009637.1_Methanococcus_maripaludis_C7:450418-450919 Satlength=502 Nr of Repeats=8 RepeatLength=18 seed=GATACAGGAG Num.seqs=6 Similarity=1.000000
GATACAGGAGATACTGGT
>arqueas_representatives_NC_009637.1_Methanococcus_maripaludis_C7:677808-678048 Satlength=241 Nr of Repeats=10 RepeatLength=24 seed=TACGGATAGT Num.seqs=10 Similarity=1.000000
TACGGATAGTTCATCTGAAGATAC
>arqueas_representatives_NC_009637.1_Methanococcus_maripaludis_C7:678156-678306 Satlength=151 Nr of Repeats=10 RepeatLength=15 seed=AGAAGAACCA Num.seqs=10 Similarity=1.000000
AGAAGAACCAGTGGT
>arqueas_representatives_NC_009637.1_Methanococcus_maripaludis_C7:1245978-1246482 Satlength=505 Nr of Repeats=21 RepeatLength=24 seed=GGAACTGAAG Num.seqs=21 Similarity=1.000000
GGAACTGAAGACACTACAGATACA
>arqueas_representatives_NC_009637.1_Methanococcus_maripaludis_C7:1624893-1625931 Satlength=1039 Nr of Repeats=12 RepeatLength=66 seed=GGAATAACCA Num.seqs=10 Similarity=0.606886
GGAATAACCAaAcTcttcAaCtggTTaTntgAaAAaGCaCCTCtnCcaATAcTagTtACnGAaTcT
>arqueas_representatives_NC_009637.1_Methanococcus_maripaludis_C7:1747485-1747557 Satlength=73 Nr of Repeats=6 RepeatLength=12 seed=AAGACCCAAG Num.seqs=6 Similarity=1.000000
AAGACCCAAGTC
>arqueas_representatives_NC_015847.1_Methanococcus_maripaludis_X1:690772-690865 Satlength=94 Nr of Repeats=4 RepeatLength=11 seed=AATTAAAAAA Num.seqs=3 Similarity=1.000000
AATTAAAAAAG
>arqueas_representatives_NC_015847.1_Methanococcus_maripaludis_X1:1269078-1269540 Satlength=463 Nr of Repeats=5 RepeatLength=27 seed=ACAGGGGATA Num.seqs=4 Similarity=1.000000
ACAGGGGATACTGGAGATACCGGTGAC
>arqueas_representatives_NC_015847.1_Methanococcus_maripaludis_X1:1493930-1494005 Satlength=76 Nr of Repeats=5 RepeatLength=15 seed=GAACCAGTAG Num.seqs=5 Similarity=1.000000
GAACCAGTAGTAGAA
>arqueas_representatives_NC_009634.1_Methanococcus_vannielii_SB:50295-50405 Satlength=111 Nr of Repeats=10 RepeatLength=10 seed=ATTTATTAAA Num.seqs=9 Similarity=1.000000
ATTTATTAAA
>arqueas_representatives_NC_009634.1_Methanococcus_vannielii_SB:81516-81576 Satlength=61 Nr of Repeats=5 RepeatLength=12 seed=AGCAAGATAC Num.seqs=5 Similarity=1.000000
AGCAAGATACCC
>arqueas_representatives_NC_009634.1_Methanococcus_vannielii_SB:791238-791358 Satlength=121 Nr of Repeats=8 RepeatLength=15 seed=CCTAAAGTAG Num.seqs=8 Similarity=1.000000
CCTAAAGTAGAAGAA
>arqueas_representatives_NC_009634.1_Methanococcus_vannielii_SB:974825-974895 Satlength=71 Nr of Repeats=5 RepeatLength=14 seed=TTAAATATGC Num.seqs=5 Similarity=1.000000
TTAAATATGCTAAA
>arqueas_representatives_NC_009634.1_Methanococcus_vannielii_SB:999014-999135 Satlength=122 Nr of Repeats=11 RepeatLength=11 seed=ATTTATCTAA Num.seqs=11 Similarity=1.000000
ATTTATCTAAG
>arqueas_representatives_NC_009634.1_Methanococcus_vannielii_SB:1314211-1314421 Satlength=211 Nr of Repeats=10 RepeatLength=21 seed=ATCCTATAAA Num.seqs=10 Similarity=1.000000
ATCCTATAAACAATACAGTAG
>arqueas_representatives_NC_009634.1_Methanococcus_vannielii_SB:1314476-1314566 Satlength=91 Nr of Repeats=6 RepeatLength=15 seed=AGAAAATAAC Num.seqs=6 Similarity=1.000000
AGAAAATAACACAGA
>arqueas_representatives_NC_009634.1_Methanococcus_vannielii_SB:1330895-1331600 Satlength=706 Nr of Repeats=5 RepeatLength=120 seed=TAAATCCTGA Num.seqs=3 Similarity=0.594982
TAAATCCTGACGGAACAGAAAAATGGAgaTTTaataCgggaaAgtcGaTtgatTCaactCCnGcnaTTgnAAAaGATGgtaCAATcTATtTtggtTCanaTGAtGgtaATTTATATGCCA
>arqueas_representatives_NC_009634.1_Methanococcus_vannielii_SB:1402345-1403605 Satlength=1261 Nr of Repeats=12 RepeatLength=98 seed=AAAAATAGCG Num.seqs=11 Similarity=0.991095
AAAAATAGCGAGGAGAAGTTCCAAACGAAAGGGCTACGCCCCTTTCAACCCTAGCGGGATAACAAGTTATCCCACTGGTAAAGTTTTAAGTTTTACAA
>arqueas_representatives_NC_014222.1_Methanococcus_voltae_A3:45240-45283 Satlength=44 Nr of Repeats=4 RepeatLength=11 seed=TAATATAAAA Num.seqs=3 Similarity=0.919192
TAATATAAAAa
>arqueas_representatives_NC_014222.1_Methanococcus_voltae_A3:55779-56557 Satlength=779 Nr of Repeats=5 RepeatLength=15 seed=AATAATAATT Num.seqs=3 Similarity=1.000000
AATAATAATTAATAA
>arqueas_representatives_NC_014222.1_Methanococcus_voltae_A3:60486-60606 Satlength=121 Nr of Repeats=6 RepeatLength=13 seed=TATTATCTTA Num.seqs=5 Similarity=1.000000
TATTATCTTATTT
>arqueas_representatives_NC_014222.1_Methanococcus_voltae_A3:109496-109539 Satlength=44 Nr of Repeats=4 RepeatLength=11 seed=TAATATAAAA Num.seqs=3 Similarity=0.919192
TAATATAAAAa
>arqueas_representatives_NC_014222.1_Methanococcus_voltae_A3:120035-120813 Satlength=779 Nr of Repeats=5 RepeatLength=15 seed=AATAATAATT Num.seqs=3 Similarity=1.000000
AATAATAATTAATAA
>arqueas_representatives_NC_014222.1_Methanococcus_voltae_A3:124742-124862 Satlength=121 Nr of Repeats=6 RepeatLength=13 seed=TATTATCTTA Num.seqs=5 Similarity=1.000000
TATTATCTTATTT
>arqueas_representatives_NC_014222.1_Methanococcus_voltae_A3:137658-137746 Satlength=89 Nr of Repeats=8 RepeatLength=11 seed=AAATAATAGA Num.seqs=8 Similarity=1.000000
AAATAATAGAA
>arqueas_representatives_NC_014222.1_Methanococcus_voltae_A3:148398-148446 Satlength=49 Nr of Repeats=4 RepeatLength=12 seed=TTATTATTAG Num.seqs=4 Similarity=0.888889
TTATTATTAGga
>arqueas_representatives_NC_014222.1_Methanococcus_voltae_A3:212495-212627 Satlength=133 Nr of Repeats=11 RepeatLength=12 seed=ACTAAAAATA Num.seqs=11 Similarity=1.000000
ACTAAAAATAAA
>arqueas_representatives_NC_014222.1_Methanococcus_voltae_A3:221276-221328 Satlength=53 Nr of Repeats=4 RepeatLength=13 seed=ATAAAATAAT Num.seqs=4 Similarity=1.000000
ATAAAATAATAAG
>arqueas_representatives_NC_014222.1_Methanococcus_voltae_A3:237714-237770 Satlength=57 Nr of Repeats=4 RepeatLength=14 seed=TTATAAGTTA Num.seqs=4 Similarity=0.904762
TTATAAGTTATAct
>arqueas_representatives_NC_014222.1_Methanococcus_voltae_A3:273112-273256 Satlength=145 Nr of Repeats=8 RepeatLength=12 seed=AATAAAAATA Num.seqs=6 Similarity=0.822222
AATAAtAAtaAA
>arqueas_representatives_NC_014222.1_Methanococcus_voltae_A3:282335-282383 Satlength=49 Nr of Repeats=4 RepeatLength=12 seed=TTAATAGTTT Num.seqs=4 Similarity=0.944444
TTAATAGTTTAg
>arqueas_representatives_NC_014222.1_Methanococcus_voltae_A3:314947-315068 Satlength=122 Nr of Repeats=9 RepeatLength=11 seed=TATTAAATAA Num.seqs=8 Similarity=0.948052
TATTAAATAAc
>arqueas_representatives_NC_014222.1_Methanococcus_voltae_A3:363324-363440 Satlength=117 Nr of Repeats=7 RepeatLength=17 seed=AATAATAAAA Num.seqs=6 Similarity=1.000000
AATAATAAAATAAAAAG
>arqueas_representatives_NC_014222.1_Methanococcus_voltae_A3:484583-484661 Satlength=79 Nr of Repeats=6 RepeatLength=13 seed=TTTACCTTCA Num.seqs=6 Similarity=1.000000
TTTACCTTCAGTA
>arqueas_representatives_NC_014222.1_Methanococcus_voltae_A3:503496-503640 Satlength=145 Nr of Repeats=8 RepeatLength=18 seed=TTGTTCTGAT Num.seqs=8 Similarity=1.000000
TTGTTCTGATTCTTATTA
>arqueas_representatives_NC_014222.1_Methanococcus_voltae_A3:714511-715274 Satlength=764 Nr of Repeats=7 RepeatLength=11 seed=TATTATTTTA Num.seqs=5 Similarity=0.808333
TATTATTTTaT
>arqueas_representatives_NC_014222.1_Methanococcus_voltae_A3:718564-718618 Satlength=55 Nr of Repeats=4 RepeatLength=11 seed=AATTATTAAA Num.seqs=3 Similarity=1.000000
AATTATTAAAG
>arqueas_representatives_NC_014222.1_Methanococcus_voltae_A3:747798-747870 Satlength=73 Nr of Repeats=6 RepeatLength=12 seed=ATAATAATAC Num.seqs=6 Similarity=0.962963
ATAATAATACGA
>arqueas_representatives_NC_014222.1_Methanococcus_voltae_A3:749638-749686 Satlength=49 Nr of Repeats=4 RepeatLength=12 seed=TTTATTTTTA Num.seqs=4 Similarity=0.743590
TTTATtTTTAcTn
>arqueas_representatives_NC_014222.1_Methanococcus_voltae_A3:760465-760520 Satlength=56 Nr of Repeats=5 RepeatLength=11 seed=TATTATTAAT Num.seqs=5 Similarity=0.927273
TATTATTAATc
>arqueas_representatives_NC_014222.1_Methanococcus_voltae_A3:764687-764754 Satlength=68 Nr of Repeats=6 RepeatLength=11 seed=TAAAAATAAA Num.seqs=5 Similarity=0.927273
TAAAAATAAAa
>arqueas_representatives_NC_014222.1_Methanococcus_voltae_A3:844658-844708 Satlength=51 Nr of Repeats=4 RepeatLength=10 seed=TTTTTAAGTA Num.seqs=3 Similarity=0.911111
TTTTTAAtTA
>arqueas_representatives_NC_014222.1_Methanococcus_voltae_A3:856390-856438 Satlength=49 Nr of Repeats=4 RepeatLength=12 seed=TAATAGTAAT Num.seqs=4 Similarity=0.944444
TAATAaTAATAG
>arqueas_representatives_NC_014222.1_Methanococcus_voltae_A3:860588-860690 Satlength=103 Nr of Repeats=7 RepeatLength=15 seed=CTACTAAAAA Num.seqs=6 Similarity=0.756250
CTACTAAaAAaACtAg
>arqueas_representatives_NC_014222.1_Methanococcus_voltae_A3:873193-873253 Satlength=61 Nr of Repeats=5 RepeatLength=12 seed=TATTATTCTT Num.seqs=5 Similarity=1.000000
TATTATTCTTAG
>arqueas_representatives_NC_014222.1_Methanococcus_voltae_A3:876892-876952 Satlength=61 Nr of Repeats=4 RepeatLength=15 seed=AAAAATAAAA Num.seqs=4 Similarity=1.000000
AAAAATAAAAATACT
>arqueas_representatives_NC_014222.1_Methanococcus_voltae_A3:878257-878326 Satlength=70 Nr of Repeats=5 RepeatLength=14 seed=TTATATTTTA Num.seqs=3 Similarity=1.000000
TTATATTTTATATT
>arqueas_representatives_NC_014222.1_Methanococcus_voltae_A3:889325-889385 Satlength=61 Nr of Repeats=4 RepeatLength=12 seed=TATTAGTATT Num.seqs=3 Similarity=0.851852
TATTAgTATTAg
>arqueas_representatives_NC_014222.1_Methanococcus_voltae_A3:912918-913013 Satlength=96 Nr of Repeats=5 RepeatLength=19 seed=TTTTATTATT Num.seqs=3 Similarity=1.000000
TTTTATATTTTATTATTTA
>arqueas_representatives_NC_014222.1_Methanococcus_voltae_A3:913022-913070 Satlength=49 Nr of Repeats=4 RepeatLength=12 seed=TTATTTTTTA Num.seqs=4 Similarity=1.000000
TTATTTTTTAAG
>arqueas_representatives_NC_014222.1_Methanococcus_voltae_A3:956693-956781 Satlength=89 Nr of Repeats=8 RepeatLength=11 seed=TATTTTATTC Num.seqs=8 Similarity=1.000000
TATTTTATTCT
>arqueas_representatives_NC_014222.1_Methanococcus_voltae_A3:988540-988720 Satlength=181 Nr of Repeats=11 RepeatLength=16 seed=TTATTATTTT Num.seqs=9 Similarity=0.962963
TTATTATTTTATTAGG
>arqueas_representatives_NC_014222.1_Methanococcus_voltae_A3:1001861-1001939 Satlength=79 Nr of Repeats=6 RepeatLength=13 seed=TTATTTTACT Num.seqs=6 Similarity=1.000000
TTATTTTACTTTA
>arqueas_representatives_NC_014222.1_Methanococcus_voltae_A3:1034613-1034731 Satlength=119 Nr of Repeats=5 RepeatLength=11 seed=AAAATAATTA Num.seqs=3 Similarity=1.000000
AAAATAATTAT
>arqueas_representatives_NC_014222.1_Methanococcus_voltae_A3:1083733-1084322 Satlength=590 Nr of Repeats=5 RepeatLength=12 seed=TATTATTAGT Num.seqs=3 Similarity=0.925926
TATTATTATTAg
>arqueas_representatives_NC_014222.1_Methanococcus_voltae_A3:1112528-1112572 Satlength=45 Nr of Repeats=4 RepeatLength=11 seed=AATATTAAAA Num.seqs=4 Similarity=0.919192
AATATTAAAAa
>arqueas_representatives_NC_014222.1_Methanococcus_voltae_A3:1131791-1131841 Satlength=51 Nr of Repeats=4 RepeatLength=10 seed=AAAATAATAT Num.seqs=3 Similarity=1.000000
AAAATAATAT
>arqueas_representatives_NC_014222.1_Methanococcus_voltae_A3:1252128-1252188 Satlength=61 Nr of Repeats=5 RepeatLength=12 seed=TTTTATTATT Num.seqs=3 Similarity=0.925926
TtTTATTATTAT
>arqueas_representatives_NC_014222.1_Methanococcus_voltae_A3:1415454-1415506 Satlength=53 Nr of Repeats=4 RepeatLength=13 seed=ATATACTAAC Num.seqs=4 Similarity=1.000000
ATATACTAACTAA
>arqueas_representatives_NC_014222.1_Methanococcus_voltae_A3:1731120-1731168 Satlength=49 Nr of Repeats=4 RepeatLength=12 seed=CATTATCATT Num.seqs=4 Similarity=0.925926
CATTATCATTAg
>arqueas_representatives_NC_014222.1_Methanococcus_voltae_A3:1783070-1783112 Satlength=43 Nr of Repeats=4 RepeatLength=10 seed=AATATAAAAA Num.seqs=3 Similarity=1.000000
AATATAAAAA
>arqueas_representatives_NC_014222.1_Methanococcus_voltae_A3:1785617-1786322 Satlength=706 Nr of Repeats=5 RepeatLength=18 seed=AATAAATTAA Num.seqs=3 Similarity=0.827160
AATAAaTTAATAAanTAT
>arqueas_representatives_NC_014222.1_Methanococcus_voltae_A3:1830840-1830908 Satlength=69 Nr of Repeats=4 RepeatLength=16 seed=ATAAAATAAT Num.seqs=3 Similarity=0.833333
ATAAaATAATAaaATA
>arqueas_representatives_NC_014222.1_Methanococcus_voltae_A3:1843206-1843254 Satlength=49 Nr of Repeats=4 RepeatLength=12 seed=ATAATAATAC Num.seqs=4 Similarity=1.000000
ATAATAATACTA
>arqueas_representatives_NC_014222.1_Methanococcus_voltae_A3:1912269-1912338 Satlength=70 Nr of Repeats=6 RepeatLength=10 seed=AAAAAGAATA Num.seqs=5 Similarity=1.000000
AAAAAGAATA
>arqueas_representatives_NC_014222.1_Methanococcus_voltae_A3:1923308-1923364 Satlength=57 Nr of Repeats=4 RepeatLength=14 seed=ATAAATAAAC Num.seqs=4 Similarity=1.000000
ATAAATAAACAATA
>arqueas_representatives_NC_008942.1_Methanocorpusculum_labreanum_Z:482088-482328 Satlength=241 Nr of Repeats=8 RepeatLength=30 seed=AACACCAACG Num.seqs=8 Similarity=0.969841
AACACCAACGGAAACGGCCACGACAACCCc
>arqueas_representatives_NC_008942.1_Methanocorpusculum_labreanum_Z:1796099-1796279 Satlength=181 Nr of Repeats=5 RepeatLength=30 seed=AAATCGGCTC Num.seqs=4 Similarity=0.711111
AAATCGGCTcCAtaAAGagaTGCacaaGag
>arqueas_representatives_NC_018227.2_Methanoculleus_bourgensis_MS2T_:643411-643598 Satlength=188 Nr of Repeats=17 RepeatLength=11 seed=GATTGGAGTA Num.seqs=17 Similarity=0.985740
GATTGGAGTAT
>arqueas_representatives_NC_018227.2_Methanoculleus_bourgensis_MS2T_:970409-970457 Satlength=49 Nr of Repeats=4 RepeatLength=12 seed=TCCCTAGTTT Num.seqs=4 Similarity=1.000000
TCCCTAGTTTCT
>arqueas_representatives_NC_018227.2_Methanoculleus_bourgensis_MS2T_:976650-976722 Satlength=73 Nr of Repeats=6 RepeatLength=12 seed=ACTTCCGTGG Num.seqs=6 Similarity=1.000000
ACTTCCGTGGTA
>arqueas_representatives_NC_018227.2_Methanoculleus_bourgensis_MS2T_:1682121-1682319 Satlength=199 Nr of Repeats=9 RepeatLength=22 seed=TCAGTAAGGT Num.seqs=9 Similarity=0.909823
TCAGTAAGGTGGATGAGGTGTG
>arqueas_representatives_NC_018227.2_Methanoculleus_bourgensis_MS2T_:1846054-1846144 Satlength=91 Nr of Repeats=7 RepeatLength=12 seed=CCAACGCCAA Num.seqs=6 Similarity=0.903704
CCAACGCCAACa
>arqueas_representatives_NC_018227.2_Methanoculleus_bourgensis_MS2T_:1863135-1863414 Satlength=280 Nr of Repeats=5 RepeatLength=12 seed=CCGGTCTGGT Num.seqs=3 Similarity=0.925926
CCGGTCTGGTTc
>arqueas_representatives_NC_018227.2_Methanoculleus_bourgensis_MS2T_:2285943-2286471 Satlength=529 Nr of Repeats=6 RepeatLength=66 seed=AACCAGATCA Num.seqs=5 Similarity=0.652968
AACCAGATCAGCGATcTgAGCCCcCTcGCcgGaCTgACcaaCCTggnGTaTtTTctaGaTAtaTcc
>arqueas_representatives_NC_018227.2_Methanoculleus_bourgensis_MS2T_:2287347-2288391 Satlength=1045 Nr of Repeats=4 RepeatLength=261 seed=GGAACCATCG Num.seqs=4 Similarity=0.568987
GGAACCATCGAcgCaAaaGGcaTcTTCACgGCActcACCGCagaaGGATCaaCcACaGTcACAGCcaCtGCnGgGGacaTcTcCgGGACaGgCtGaGGcGaCnGTgAAcCcGGCtcCtCCaGtcaTaACCaGcATtgCGGTaTagCCCtgCcagCCccaACCaTtGATataGGaGAcAcgCaAgCaGTTTaccGCcAcCTGcTACGAtCAgTATGacaatgagATgcccGanGtGaCnnntGTttccTGGtCaAGtgAgaaTacaaCaGTa
>arqueas_representatives_NC_009051.1_Methanoculleus_marisnigri_JR1:161211-161456 Satlength=246 Nr of Repeats=5 RepeatLength=49 seed=GTATTTCGAA Num.seqs=5 Similarity=0.983673
GTATTTCGAAACCCTTTGGGTTTCTCAAACTCCGTTCTGTCGgAACGTC
>arqueas_representatives_NC_009051.1_Methanoculleus_marisnigri_JR1:162910-163086 Satlength=177 Nr of Repeats=8 RepeatLength=22 seed=GGGGTGGATC Num.seqs=8 Similarity=0.948052
GGGGTGGATCAGTAAGGTGCtt
>arqueas_representatives_NC_009051.1_Methanoculleus_marisnigri_JR1:211560-212036 Satlength=477 Nr of Repeats=7 RepeatLength=68 seed=AGGATGCGAC Num.seqs=7 Similarity=1.000000
AGGATGCGACTGCCGGAACGGCAGGAGCTCGAGAAGATGCGAAGCATCTTCGAATGGCGACTGTCCGT
>arqueas_representatives_NC_009051.1_Methanoculleus_marisnigri_JR1:222435-223422 Satlength=988 Nr of Repeats=21 RepeatLength=47 seed=TCGCGGCTCG Num.seqs=21 Similarity=0.994867
TCGCGGCTCGAAGCCTACGGCTTCTCACGCTCCCGTCCTGTGGACAG
>arqueas_representatives_NC_009051.1_Methanoculleus_marisnigri_JR1:307418-307694 Satlength=277 Nr of Repeats=6 RepeatLength=46 seed=GTGTGGGTTG Num.seqs=6 Similarity=1.000000
GTGTGGGTTGCGACGGTCCGTTAGGACCGGAGTTTGAGCACCGTAG
>arqueas_representatives_NC_009051.1_Methanoculleus_marisnigri_JR1:546554-546929 Satlength=376 Nr of Repeats=6 RepeatLength=31 seed=CACCTGACGG Num.seqs=4 Similarity=1.000000
CACCTGACGGCGCTCACGCTCCGGTTCTTCG
>arqueas_representatives_NC_009051.1_Methanoculleus_marisnigri_JR1:546956-547046 Satlength=91 Nr of Repeats=6 RepeatLength=15 seed=TTACGAACCA Num.seqs=6 Similarity=1.000000
TTACGAACCATCGCG
>arqueas_representatives_NC_009051.1_Methanoculleus_marisnigri_JR1:636074-636239 Satlength=166 Nr of Repeats=15 RepeatLength=11 seed=ATCGTTCATT Num.seqs=15 Similarity=1.000000
ATCGTTCATTC
>arqueas_representatives_NC_009051.1_Methanoculleus_marisnigri_JR1:897030-897847 Satlength=818 Nr of Repeats=13 RepeatLength=63 seed=TTTTCGACCG Num.seqs=12 Similarity=0.936829
TTTTCGACCGGCGACTGGTGTTTCCgACAAGCGCCCaGCAGGAGcTGGAGAAAATGCGcAGCA
>arqueas_representatives_NC_009051.1_Methanoculleus_marisnigri_JR1:1007815-1008109 Satlength=295 Nr of Repeats=6 RepeatLength=49 seed=TTCGGCCTTC Num.seqs=6 Similarity=1.000000
TTCGGCCTTCTCGTGCTCCTGCCCTTCGGCCAGTCGCCAGTCCAAGACC
>arqueas_representatives_NC_009051.1_Methanoculleus_marisnigri_JR1:1051872-1052127 Satlength=256 Nr of Repeats=5 RepeatLength=51 seed=AGCTCCGGCC Num.seqs=5 Similarity=0.989542
AGCTCCGGCCCTTCGGCCCGTCGCCATTCGAAAATGCTTCGCGTTGTCTCc
>arqueas_representatives_NC_009051.1_Methanoculleus_marisnigri_JR1:1180064-1181360 Satlength=1297 Nr of Repeats=19 RepeatLength=24 seed=ACGGTGAACG Num.seqs=16 Similarity=0.928241
ACGGTGAACGTTACGCCGActCCG
>arqueas_representatives_NC_009051.1_Methanoculleus_marisnigri_JR1:1187136-1187370 Satlength=235 Nr of Repeats=13 RepeatLength=18 seed=GACCCCGATG Num.seqs=13 Similarity=0.876518
GACCCCGATGGAAaCGGa
>arqueas_representatives_NC_009051.1_Methanoculleus_marisnigri_JR1:1229423-1229775 Satlength=353 Nr of Repeats=8 RepeatLength=44 seed=GGCGACGGGC Num.seqs=8 Similarity=1.000000
GGCGACGGGCCGAAGGGCCGGAGTTTGAGCGCCGCAGGTGCGAT
>arqueas_representatives_NC_009051.1_Methanoculleus_marisnigri_JR1:1355810-1356145 Satlength=336 Nr of Repeats=7 RepeatLength=45 seed=CCGCACCTAC Num.seqs=5 Similarity=0.982222
CCGCACCTaCGGTGCCTCAACTCCGCTCTTTCAGAGCATCGCACT
>arqueas_representatives_NC_009051.1_Methanoculleus_marisnigri_JR1:1429793-1430393 Satlength=601 Nr of Repeats=13 RepeatLength=46 seed=ACCTGACGGT Num.seqs=11 Similarity=0.978920
ACCTGACGGTGCTCAAACTCCGGTCCTTCGGTCCGTCGCACTTCGC
>arqueas_representatives_NC_009051.1_Methanoculleus_marisnigri_JR1:1837518-1837673 Satlength=156 Nr of Repeats=5 RepeatLength=31 seed=GCTCCGGTTC Num.seqs=5 Similarity=1.000000
GCTCCGGTTCTTCGCACCTGAAGGTGCTCAC
>arqueas_representatives_NC_009051.1_Methanoculleus_marisnigri_JR1:1905090-1905138 Satlength=49 Nr of Repeats=4 RepeatLength=12 seed=GTAACCCCAA Num.seqs=4 Similarity=0.944444
GTAACCCCAACc
>arqueas_representatives_NC_009051.1_Methanoculleus_marisnigri_JR1:1923557-1923962 Satlength=406 Nr of Repeats=9 RepeatLength=45 seed=GCGACGGGCC Num.seqs=9 Similarity=1.000000
GCGACGGGCCGAAGGGCCGGAGCTGGAGCACCGCAGGTGCGACTG
>arqueas_representatives_NC_009051.1_Methanoculleus_marisnigri_JR1:2011548-2011892 Satlength=345 Nr of Repeats=4 RepeatLength=86 seed=AGATGATTCC Num.seqs=4 Similarity=1.000000
AGATGATTCCCGGAACCGCCGTTACTCGAAAACGCTTCGCGTTTTCTCGAACTCCTGCCGGTCGCTCCGCTCCCGCCAGTCGTGGA
>arqueas_representatives_NC_009051.1_Methanoculleus_marisnigri_JR1:2023212-2023524 Satlength=313 Nr of Repeats=6 RepeatLength=52 seed=CCCGCAAGTC Num.seqs=6 Similarity=1.000000
CCCGCAAGTCGAAAACGCTTCGCGTTTTCTCCTGCTCCGGCCCTTCGTAATT
>arqueas_representatives_NZ_CP014214.1_Methanogenic_archaeon_ISO4-H5_:899294-899777 Satlength=484 Nr of Repeats=7 RepeatLength=69 seed=GGTCACGGAT Num.seqs=7 Similarity=0.701279
GGTCACGGATGCGAGCGATGaACAAtcGtnGAACGCAnnnTcCCCGAtGGATGTtACCGAgTCgGGGAT
>arqueas_representatives_NZ_CP014214.1_Methanogenic_archaeon_ISO4-H5_:1153909-1155861 Satlength=1953 Nr of Repeats=32 RepeatLength=61 seed=TGGGGATGAA Num.seqs=32 Similarity=0.191443
TGGGGATGAACCGnngannngacatgacatccgngncnCannGAGTTCCCCACgcAtg
>arqueas_representatives_NC_014253.1_Methanohalobium_evestigatum_Z-7303:1208581-1208762 Satlength=182 Nr of Repeats=13 RepeatLength=14 seed=TAAATCCTTT Num.seqs=12 Similarity=0.923521
TAAATCCTTTATCT
>arqueas_representatives_NZ_CP017921.1_Methanohalophilus_halophilus__Z-7982:164818-164918 Satlength=101 Nr of Repeats=4 RepeatLength=25 seed=TTAAAGGTCC Num.seqs=4 Similarity=1.000000
TTAAAGGTCCGATTGAACGGATACG
>arqueas_representatives_NZ_CP017921.1_Methanohalophilus_halophilus__Z-7982:748159-748261 Satlength=103 Nr of Repeats=5 RepeatLength=18 seed=GAACCTGAAG Num.seqs=3 Similarity=0.827160
GAACCTGAaGAACCaGnA
>arqueas_representatives_NC_014002.1_Methanohalophilus_mahii_DSM_5219:124407-125166 Satlength=760 Nr of Repeats=5 RepeatLength=195 seed=ATGTTATCTG Num.seqs=3 Similarity=0.844104
ATGTTATCtGAaACATTtATcGTcTTGTCACCgCTTGcATTgtAaTTACCTGCATCgTCATAGAAgGTaGCgTTGAAgACaATgTCcTCCACTGAATCcAtTGGgACATTcAGGGTATAGTTGTACCAGTTaTCgtTcTTtGTgAGTTCaGcAGTATCGTTAGTTGAAATGTTGAACTCTGTACTaGTAATTcCA
>arqueas_representatives_NC_014002.1_Methanohalophilus_mahii_DSM_5219:1319451-1319856 Satlength=406 Nr of Repeats=4 RepeatLength=99 seed=GTTTAGTTGG Num.seqs=3 Similarity=0.753086
GTTTAGTTGGTTATAATcAcGGTtATtATggTGGTnAttTGAcaATcACaAACAGcTATGCTAcAGGAAAtGTAACAAgttAtGGcgAccgTGcaGGTG
>arqueas_representatives_NC_014002.1_Methanohalophilus_mahii_DSM_5219:1424051-1424267 Satlength=217 Nr of Repeats=6 RepeatLength=36 seed=AAACCTTCAC Num.seqs=6 Similarity=0.481111
AAaCCTTCACTcTgacntCCAtcGGTTntTGCntnA
>arqueas_representatives_NC_014507.1_Methanolacinia_petrolearia_DSM_11571:33284-33923 Satlength=640 Nr of Repeats=4 RepeatLength=159 seed=TATGACCTTA Num.seqs=3 Similarity=0.751223
TATGACCTTATGATCGGTGcAnnTnaaGGagTnaCATAtGGtTATGAGAATACcGGGTCTtCGgGtaGCCCgGAGTGGACTGCGAAATCttcnTGGaATAcCCcTGATaTAGGtanTgcTgCAncACCaGCtTTtGCCGATCTTGAcGGTGAtGGtGAc
>arqueas_representatives_NC_014507.1_Methanolacinia_petrolearia_DSM_11571:1159294-1160044 Satlength=751 Nr of Repeats=6 RepeatLength=120 seed=TGTATGCGAT Num.seqs=5 Similarity=0.608871
TGTATGCgATCGAtGCcgnnACnGGaAAaGAgAAgTGGcGgTTcgctAcgGnaGaTngnGTggtTtcaTCtCCnGcngTaGcGaAcgGnaTtgTcTATgtCGGgagtgagGATaanAACc
>arqueas_representatives_NC_014507.1_Methanolacinia_petrolearia_DSM_11571:1218603-1218657 Satlength=55 Nr of Repeats=5 RepeatLength=11 seed=GTTTACTGAA Num.seqs=4 Similarity=1.000000
GTTTACTGAAT
>arqueas_representatives_NC_018876.1_Methanolobus_psychrophilus_R15:276091-276151 Satlength=61 Nr of Repeats=4 RepeatLength=15 seed=CCAGTTGAAG Num.seqs=4 Similarity=0.772569
CCAgTTGAAGAaCCt
>arqueas_representatives_NC_018876.1_Methanolobus_psychrophilus_R15:566728-566881 Satlength=154 Nr of Repeats=7 RepeatLength=15 seed=TTCTACTGGT Num.seqs=6 Similarity=0.863704
TTCTACTGGTGCTTc
>arqueas_representatives_NC_018876.1_Methanolobus_psychrophilus_R15:622043-622760 Satlength=718 Nr of Repeats=6 RepeatLength=81 seed=ACCAACAAGG Num.seqs=4 Similarity=0.658269
ACCAACAAGGCCACCTACaTaaTctcCagtTCCGGTcACATcACctGTGGAATaTGAaTcTgtaATAGtaCCncnataATTTat
>arqueas_representatives_NC_018876.1_Methanolobus_psychrophilus_R15:3058409-3062329 Satlength=3921 Nr of Repeats=23 RepeatLength=147 seed=CACAGCAGTG Num.seqs=14 Similarity=0.690731
CACAGCAGTGTTGTtCTTCcCGACGGCAGTATCgTGCTcATGGGCGGTnaTGntaGCAAcGtTaaGAAtgACacgTGGCGgTCaactGATaAcGGtGCaACcTGGACCGAGGTcAActCaAGcgCCGGcTGGTCTgCAAGGtATTcT
>arqueas_representatives_NC_019977.1_Methanomethylovorans_hollandica_DSM_15978:213680-213818 Satlength=139 Nr of Repeats=5 RepeatLength=15 seed=AACGAGACTC Num.seqs=3 Similarity=0.940741
AACGAGACTCCAGgC
>arqueas_representatives_NC_019977.1_Methanomethylovorans_hollandica_DSM_15978:308332-308392 Satlength=61 Nr of Repeats=5 RepeatLength=12 seed=TTACTGTATC Num.seqs=5 Similarity=1.000000
TTACTGTATCAC
>arqueas_representatives_NC_019977.1_Methanomethylovorans_hollandica_DSM_15978:697634-697706 Satlength=73 Nr of Repeats=4 RepeatLength=18 seed=GTGGTAGGTA Num.seqs=4 Similarity=0.888889
GTGGtAGGTACAaTAGGt
>arqueas_representatives_NC_019977.1_Methanomethylovorans_hollandica_DSM_15978:1196177-1196387 Satlength=211 Nr of Repeats=12 RepeatLength=12 seed=TGGCGATGGC Num.seqs=8 Similarity=0.801587
TGGCgATGGCtc
>arqueas_representatives_NC_019977.1_Methanomethylovorans_hollandica_DSM_15978:1262245-1263163 Satlength=919 Nr of Repeats=9 RepeatLength=102 seed=ATTGCTTCTT Num.seqs=9 Similarity=0.704752
ATTGCTTCTTCgTaTCtTCCCAagcTACtaAGTGCcaAACCCtTGctAtcCCATgnActatcAgACnTTGggTtTATTTCTATGgCTTTATCAtATGCCTGT
>arqueas_representatives_NC_019977.1_Methanomethylovorans_hollandica_DSM_15978:1389022-1389118 Satlength=97 Nr of Repeats=8 RepeatLength=12 seed=TGACTGGGTC Num.seqs=8 Similarity=1.000000
TGACTGGGTCGG
>arqueas_representatives_NC_009712.1_Methanoregula_boonei_6A8:710513-710769 Satlength=257 Nr of Repeats=5 RepeatLength=32 seed=AATCTTCAGC Num.seqs=4 Similarity=0.549837
AATCtTCAGCTnGctGagccaCaCaTTTTctga
>arqueas_representatives_NC_009712.1_Methanoregula_boonei_6A8:1672699-1673383 Satlength=685 Nr of Repeats=5 RepeatLength=141 seed=CCCAGTGGGG Num.seqs=4 Similarity=0.697400
CCCaGTGGGGATCAgCaGGaTCaGGAAACGGgcAGTTTaaccagCCctagGggaTcgCcaTCaAcaCgACCGGGTAtgtCTAcGTGaCaGActaggacAACaaCCGGATcCAGGtaTTTGaTCcGAGCGGAaaCTATGTta
>arqueas_representatives_NC_009712.1_Methanoregula_boonei_6A8:2066433-2066817 Satlength=385 Nr of Repeats=6 RepeatLength=64 seed=TCCGGAATCT Num.seqs=6 Similarity=0.916667
TCCGGAATCTTCAGCTCGTGACaCACTCTTTAAAAAAAATCcTCAGCaGCTGAGTGACCGATTT
>arqueas_representatives_NC_019943.1_Methanoregula_formicica_SMSP:818855-819272 Satlength=418 Nr of Repeats=6 RepeatLength=21 seed=TGCTTGAGAA Num.seqs=4 Similarity=0.925926
TGCTTGAGAAaCAGGATCaGA
>arqueas_representatives_NC_019943.1_Methanoregula_formicica_SMSP:1882295-1882487 Satlength=193 Nr of Repeats=4 RepeatLength=48 seed=GAGAAGACGA Num.seqs=4 Similarity=1.000000
GAGAAGACGAAGTCTTCGAGATTCGAGAGGTTATCAAACCTCGAGACG
>arqueas_representatives_NC_015416.1_Methanosaeta_concilii_GP-6:343329-343539 Satlength=211 Nr of Repeats=14 RepeatLength=15 seed=TGACCTCAAT Num.seqs=14 Similarity=0.987302
TGACCTCAATCGATA
>arqueas_representatives_NC_015416.1_Methanosaeta_concilii_GP-6:397444-397564 Satlength=121 Nr of Repeats=4 RepeatLength=30 seed=CCTCAGATAA Num.seqs=4 Similarity=0.859259
CCTCAgATAAAGGcAAAcACaGATGCcATa
>arqueas_representatives_NC_015416.1_Methanosaeta_concilii_GP-6:730859-730943 Satlength=85 Nr of Repeats=4 RepeatLength=21 seed=CCCTTCATCT Num.seqs=4 Similarity=0.925926
CCCTTCATCTCTTTcATATCa
>arqueas_representatives_NC_015416.1_Methanosaeta_concilii_GP-6:1338515-1338875 Satlength=361 Nr of Repeats=20 RepeatLength=18 seed=TGAATGAGAC Num.seqs=20 Similarity=0.931774
TGAATGAGACGGtAGCTC
>arqueas_representatives_NC_015416.1_Methanosaeta_concilii_GP-6:1517693-1518815 Satlength=1123 Nr of Repeats=11 RepeatLength=102 seed=ATGGCCTCAT Num.seqs=11 Similarity=0.737201
ATGGCCTCATCgTATTTGCCtAGGgCcnngAGCGCAntgCCTTTgtTGgaCCAGGCnTaGGCAtaCTGnGGATcnATGCTGATaGCCTGATCGnAAGCCTTg
>arqueas_representatives_NC_015416.1_Methanosaeta_concilii_GP-6:1566936-1567704 Satlength=769 Nr of Repeats=4 RepeatLength=192 seed=TTGATCTTGG Num.seqs=4 Similarity=0.628958
TTGATCTTGGcgAcAAAaGCgTCaaacgaaCCggcaTTcgATGCCTGcAatGGATTTtttGTcGGGAAgttggcgGAgnctGTAtaCCCgGTgAcATAgGCgTTGCcgCtcCcaTCtAcaGCgATGCcttcgcCAtagTCatagccgCttCCtCCcAGGTAgGTgGAaTaAGacAgtGCcGAcCCgGCgGAA
>arqueas_representatives_NC_015416.1_Methanosaeta_concilii_GP-6:1584156-1584381 Satlength=226 Nr of Repeats=5 RepeatLength=45 seed=ATGATAGGAT Num.seqs=5 Similarity=0.958519
ATGATAGGATAGCCCAGTcCCAGTCAgCaATCTCAGATCAAGTCA
>arqueas_representatives_NC_015416.1_Methanosaeta_concilii_GP-6:1842760-1843696 Satlength=937 Nr of Repeats=5 RepeatLength=156 seed=GATGCCTGGC Num.seqs=3 Similarity=0.466258
GATGCCTGGCTaaTAaAGaCngAnTCnaaTGGcAAnGAgcnnTGGAAcAgaACcTttGGaGGgnCnaangACGAttgtgGctAntCggTacAnGaGAtnAAnGAtGgcgGCTATaTcaTtGCnGGtgngACgAGnTCcTaTGGnGcaGGngGAann
>arqueas_representatives_NC_015416.1_Methanosaeta_concilii_GP-6:2055119-2056055 Satlength=937 Nr of Repeats=6 RepeatLength=156 seed=TCAGTCCAGC Num.seqs=6 Similarity=0.727569
TCAGTCCAGCAGACCCTCGATGGCGGgTATATCATTaCgGGCtataCAtngTCCTTCGGGGCAGGCaaTGaaGATcTaTGGCTGATCAAGACCGATGAaCAGGGAAACAaGCTaTGGGAtAggACgTTTGGCGGaGCAGAAccTGATGtgGGCtat
>arqueas_representatives_NC_015416.1_Methanosaeta_concilii_GP-6:2057475-2058255 Satlength=781 Nr of Repeats=5 RepeatLength=156 seed=TGGGAGAGGA Num.seqs=5 Similarity=0.759792
TGGGAGAGGAcaTTtGGCGGAGaAgAAccTGATgaGGGctaTtcAGTCCagCAgACCagCGATgGCGGgTAtATcaTTAcgGgctaTACAGaGTCCTTCGGgGCAGGcgATcngGATcTgTGGCTGATCAAGACCgAtGaccAgGGaAacAAGCTA
>arqueas_representatives_NC_015416.1_Methanosaeta_concilii_GP-6:2059885-2060857 Satlength=973 Nr of Repeats=6 RepeatLength=156 seed=GGGTATATCA Num.seqs=4 Similarity=0.800570
GGGTATATCATTAtGGGtaatACAgagTCCTTCGGGGCAGGCaacAaTGaTCTgTGGCTGATcAAGACCgATGAcCAgGGaAACAaGCTaTGGGATAGgACaTTTGGCGGtGCAgaatggGATgagGGCaaTTCaGTCCAGCAGACcctcGATGGc
>arqueas_representatives_NC_015416.1_Methanosaeta_concilii_GP-6:2062438-2063374 Satlength=937 Nr of Repeats=6 RepeatLength=156 seed=TATATCATTA Num.seqs=6 Similarity=0.710007
TATATCATTACGGGCgnaACAtcCTCCTTCGGgGaAGGCnAgAgAGATcTgTGGCTGATAAAGACCGATGAcCAGGGaAACAAGCTaTGGGAgAGGACgTTTGGCGGaGcagAataTGATGaGGGCnAGTCAGTCCAgCAGACcCtCGATGGtGGc
>arqueas_representatives_NC_015416.1_Methanosaeta_concilii_GP-6:2064652-2065588 Satlength=937 Nr of Repeats=6 RepeatLength=156 seed=TCAGTCCAGC Num.seqs=6 Similarity=0.803376
TCAGTCCAGCAGACcCTCGATGGCGGGTATATCATTACgGGCTcTACAtacTCCTTCGGGGCAGGCAGtagcGATCTgTGGCTGATCAAGACCGATGACCAGGGaAACAGGCTATGGGAgAGGACgTTTGGCGGAGaAGAAtATGATtagGGCnAtg
>arqueas_representatives_NC_015416.1_Methanosaeta_concilii_GP-6:2497766-2501591 Satlength=3826 Nr of Repeats=12 RepeatLength=255 seed=TATGCCAGGG Num.seqs=9 Similarity=0.635355
TATGCCAGGGngCngcnGCAAcaTTCnctGTtCAaGCananAGCAgtGAGCCATTgAGcTAtCAgTGGcTcAAAGAtGGAatgaAgATnccnGGtGCtaCgtcTGATAcgTACACcATCccTgccgCTaAccTnanCGATAcgGGAAGCTAcTCnGTnCaGgTgacaAAtAanTGcAGcCaGaTcGAaTCgGAGGCtGCtgnTCTGGATATcATcGcnAtGCCtgAnATcCTgnccCAaCCGaCcagCCagAagg
>arqueas_representatives_NC_015416.1_Methanosaeta_concilii_GP-6:2545454-2545542 Satlength=89 Nr of Repeats=4 RepeatLength=22 seed=ATTAACAATT Num.seqs=4 Similarity=1.000000
ATTAACAATTGAATACAGAGGG
>arqueas_representatives_NC_015416.1_Methanosaeta_concilii_GP-6:2581430-2583068 Satlength=1639 Nr of Repeats=12 RepeatLength=126 seed=CCTAGCGATT Num.seqs=11 Similarity=0.791572
CCTAGCGATTTGCGCCaAATTTCTGTTGCCTGGCGGAAAAGCGGCTCAGCATCGCTgTATCTGCCCATCGaATcGTACAgCnaTGCgAGgTTGTTCAGGCTngnGGCGTAgTcGGGATGATCTTCG
>arqueas_representatives_NC_015416.1_Methanosaeta_concilii_GP-6:2955985-2956579 Satlength=595 Nr of Repeats=13 RepeatLength=33 seed=ATAACCAGTC Num.seqs=8 Similarity=0.780664
ATAACCAgTCCcCCaGAGgTCACnAGTCCCggC
>arqueas_representatives_NC_015416.1_Methanosaeta_concilii_GP-6:2957246-2957522 Satlength=277 Nr of Repeats=4 RepeatLength=69 seed=ATGACGGCAA Num.seqs=4 Similarity=0.589630
ATGACGGCAAtcCtTGcACtgccGACtCcTgtGtGAAtGGaGAATGcTaCcAtAggcgAaaGAAcTGCa
>arqueas_representatives_NC_017527.1_Methanosaeta_harundinacea_6Ac:325985-326750 Satlength=766 Nr of Repeats=4 RepeatLength=153 seed=TATGATGTAG Num.seqs=3 Similarity=0.697691
TATGATGTAGCCncCGTCGnCtGTCTGCTGgACCGAAtntCCctCcTCtTGnCCnGcTCCtCCGAAGGttCTgTCCCATaCcCtGTatCCgganGAGTCcGTCTTgATcAGccAgAggTCtTtnCCgCCnAAGTCgTCgaGGGTATAgCCtGT
>arqueas_representatives_NC_017527.1_Methanosaeta_harundinacea_6Ac:533822-534062 Satlength=241 Nr of Repeats=4 RepeatLength=60 seed=CCTCCAGGCC Num.seqs=4 Similarity=0.782986
CCTCCAGGCCTACTCGATCgGTTCcGGGAGcCCgTAtCAGTacACAtCGgaGtcCAgCGG
>arqueas_representatives_NC_017527.1_Methanosaeta_harundinacea_6Ac:534147-534498 Satlength=352 Nr of Repeats=9 RepeatLength=39 seed=GTCGAGGTTC Num.seqs=9 Similarity=0.918329
GTCGAGGTTCCGGTcGTCgcTGATACCGAGGCCGAGGAT
>arqueas_representatives_NC_017527.1_Methanosaeta_harundinacea_6Ac:643977-645111 Satlength=1135 Nr of Repeats=9 RepeatLength=126 seed=ACCTTGAGGG Num.seqs=9 Similarity=0.766608
ACCTTGAGGGTcTgATCaccgGAagcaGATAcaGCttTtCGACCGTCnGGGgTcACnGCcACcGCncTGACCgAAgctGAATGaCCTTTCAGGGTCcgtAtCTCcTCgCCCcttTCcAGGTCCCAn
>arqueas_representatives_NC_017527.1_Methanosaeta_harundinacea_6Ac:661900-662053 Satlength=154 Nr of Repeats=4 RepeatLength=39 seed=CAGAGGATCT Num.seqs=3 Similarity=0.732804
CAGAGGATCTTGCGCCtGAGGgATCtgaGGAGcCGGtTG
>arqueas_representatives_NC_017527.1_Methanosaeta_harundinacea_6Ac:786716-787475 Satlength=760 Nr of Repeats=5 RepeatLength=102 seed=GACCGCCTCC Num.seqs=3 Similarity=0.673203
GACCGCCTCCgaGagCCgCCCCaGGtcccnGAGGGCGAcCCCCTTGTTgtTCCAGgCgTgGggGTanncGGGGTCGAGGctcAanGCCataTCgTAnGCCtc
>arqueas_representatives_NC_017527.1_Methanosaeta_harundinacea_6Ac:933020-933938 Satlength=919 Nr of Repeats=5 RepeatLength=102 seed=AGGGCGATCC Num.seqs=3 Similarity=0.595469
AGGGCGAtCCCCcgGTTGTaccagGCCngGgcGTagcncGGaTCGAnCTTCAgggCctCnTCGTAgCagtCgaccGCCTcCTcnTGcCgTCCgAgaAGtCCG
>arqueas_representatives_NC_017527.1_Methanosaeta_harundinacea_6Ac:1032912-1033527 Satlength=616 Nr of Repeats=4 RepeatLength=153 seed=TCCAGACCTC Num.seqs=3 Similarity=0.537386
TCCAGAcCTcCCgnCCCTtcGagTCgGcCttgAgGAGCCAGagGTCcTtnCCnCCGGCGCCGaagGAnTcGGTnctgcCCGacGAtGAcGaagCCntCggCCgTCtcCtggAncGAgnagCCgnCaTCGtctCCgGgCCCcCCGAAGGTcCtgt
>arqueas_representatives_NC_017527.1_Methanosaeta_harundinacea_6Ac:1198477-1199029 Satlength=553 Nr of Repeats=4 RepeatLength=138 seed=GCATCGTTGT Num.seqs=4 Similarity=0.737210
GCATCGTTGTTGTAaTCCAGATACCAaCCCcGaTTaGAaGGCCTgAAaACaCCTATtGTGTCCTTaCCaTCaCCaTtCCAaTCgCCtgCAAcTGccaggTCaCCatTCAagCCgTAcacaATgAtaaagTCaGGAACa
>arqueas_representatives_NC_017527.1_Methanosaeta_harundinacea_6Ac:1264115-1264314 Satlength=200 Nr of Repeats=11 RepeatLength=18 seed=TCCCGTTCCA Num.seqs=7 Similarity=0.978836
TCCCGTTCCACATTCCAT
>arqueas_representatives_NC_017527.1_Methanosaeta_harundinacea_6Ac:1496150-1497713 Satlength=1564 Nr of Repeats=10 RepeatLength=150 seed=TCGTAGAATA Num.seqs=9 Similarity=0.790366
TCGTAGAATAGGAGGTCGGTGaATCCGTCnCCGTTGAAnTCTCCGGGGACGATcgtcGACCAtGTCCTcCtCCAtCCGctGtgaGatTtcAggAGCCTGATGTTcCCGcTcCCgTCGGTGGcGTAGAACTCgCCCTGGCCtGCGGcgGGg
>arqueas_representatives_NC_017527.1_Methanosaeta_harundinacea_6Ac:1553138-1553330 Satlength=193 Nr of Repeats=4 RepeatLength=48 seed=CATCGGCTCG Num.seqs=4 Similarity=0.824074
CATCGGCTCGccGAtaGATCCgctGAaGGACtCGTTCATCGATCCaTt
>arqueas_representatives_NC_017527.1_Methanosaeta_harundinacea_6Ac:1852589-1853837 Satlength=1249 Nr of Repeats=6 RepeatLength=102 seed=TCAGGATTCA Num.seqs=4 Similarity=0.634574
TCaGGATTCaGCcTcataaCcTCaTCAaAaGCcTggAtgGCcTCgTcgTACcTGcccaGTGAAtcgAgaGCngcaCCTtTgcTgTtCCAAGCAtCgaCATAc
>arqueas_representatives_NC_017527.1_Methanosaeta_harundinacea_6Ac:2187789-2189013 Satlength=1225 Nr of Repeats=8 RepeatLength=102 seed=CCCCGGTTGT Num.seqs=5 Similarity=0.479880
CCCCGGTTgTnCCAggCganggCgaaGgccGggTCGatcTccAggGcccggTcgtAnGactcgAncGCCTCcTCgtacCtgcCgAGGgcgncgAGGgncngC
>arqueas_representatives_NC_017527.1_Methanosaeta_harundinacea_6Ac:2233059-2234109 Satlength=1051 Nr of Repeats=5 RepeatLength=210 seed=GACCTCCAGA Num.seqs=5 Similarity=0.692523
GACCTCCAGAacGGttTCATcGcaGGagGgGCgGAGGCcGCtGGcGTgGGAgTccTgGCtGAAGGcngnAgaAAcngGATCgCnAGCGagtacCCTGGCGGCcGGAACcGGATggtAtGGaACCGGCGCCtacGGCggAGgcATnGAgGCnTCcAACAggGagGGtgcngTtGnnGCnGccGCnGCCGCcGGnGGcCTgGGcGcaancnTC
>arqueas_representatives_NC_017527.1_Methanosaeta_harundinacea_6Ac:2246493-2248005 Satlength=1513 Nr of Repeats=11 RepeatLength=126 seed=TCCCATACCT Num.seqs=10 Similarity=0.776028
TCCCATACCTTgAGGGTctGATCaccGGATGCcGAtACCGCTCTCaGACCGTCcGGgGTcAcCGccACcGCgcTGACCcAAttGGAATGgCCTTTCAGcGTCctcAGcTCtTCGcccCTCTCcAGg
>arqueas_representatives_NC_015676.1_Methanosalsum_zhilinae_DSM_4017:139339-139808 Satlength=470 Nr of Repeats=7 RepeatLength=67 seed=GTTCATTTCA Num.seqs=7 Similarity=0.990524
GTTCATTTCAAACCTTGTTATAGTGGATGTTGCcAAGCAACTGATAGATATTTTGTTAAATGAAATA
>arqueas_representatives_NC_015676.1_Methanosalsum_zhilinae_DSM_4017:141852-142326 Satlength=475 Nr of Repeats=6 RepeatLength=78 seed=GTTGCATATG Num.seqs=5 Similarity=0.601709
GTTGCATATGAaTTgttnAttgTgCCtcnaTTcnanCCAaCcAgtCCaCCgAcanaacnananCCnTCAACAtttCCa
>arqueas_representatives_NC_015676.1_Methanosalsum_zhilinae_DSM_4017:232762-232870 Satlength=109 Nr of Repeats=9 RepeatLength=12 seed=CCAGAGCCTG Num.seqs=9 Similarity=0.919753
CCAGAGCCTGAg
>arqueas_representatives_NC_015676.1_Methanosalsum_zhilinae_DSM_4017:1448480-1449116 Satlength=637 Nr of Repeats=8 RepeatLength=78 seed=TCATATGCAA Num.seqs=5 Similarity=0.580159
TCATATGCaACtGGaaaTGTTGAnGGtanTtggtatgTcGGtGGacTgGtTGGanatAAtcgAGGaaACAttgAAAAt
>arqueas_representatives_NC_015676.1_Methanosalsum_zhilinae_DSM_4017:1678081-1679732 Satlength=1652 Nr of Repeats=27 RepeatLength=61 seed=TTCATCCCCA Num.seqs=24 Similarity=0.252427
TTCATCCCCACGTGTGTGGGGAACTCnantannnTcananntntCnnnannnnTnaancGG
>arqueas_representatives_NC_003552.1_Methanosarcina_acetivorans_str._C2A:19267-19342 Satlength=76 Nr of Repeats=5 RepeatLength=15 seed=TTGCTTCTCT Num.seqs=5 Similarity=1.000000
TTGCTTCTCTACCTA
>arqueas_representatives_NC_003552.1_Methanosarcina_acetivorans_str._C2A:24671-24965 Satlength=295 Nr of Repeats=14 RepeatLength=21 seed=GGAATATTGA Num.seqs=14 Similarity=0.860457
GGAATATTGAtagAgTATAAA
>arqueas_representatives_NC_003552.1_Methanosarcina_acetivorans_str._C2A:37272-37484 Satlength=213 Nr of Repeats=10 RepeatLength=15 seed=AAAAACGATA Num.seqs=6 Similarity=0.881481
AAAAACGATATATTA
>arqueas_representatives_NC_003552.1_Methanosarcina_acetivorans_str._C2A:38538-38628 Satlength=91 Nr of Repeats=6 RepeatLength=15 seed=CCTGTTGAAT Num.seqs=6 Similarity=0.940741
CCTGTTGAATCATCC
>arqueas_representatives_NC_003552.1_Methanosarcina_acetivorans_str._C2A:52969-53289 Satlength=321 Nr of Repeats=20 RepeatLength=16 seed=CAATCTCAAT Num.seqs=20 Similarity=1.000000
CAATCTCAATACAAAT
>arqueas_representatives_NC_003552.1_Methanosarcina_acetivorans_str._C2A:56636-56692 Satlength=57 Nr of Repeats=4 RepeatLength=14 seed=TCCTGTTCTT Num.seqs=4 Similarity=1.000000
TCCTGTTCTTCATT
>arqueas_representatives_NC_003552.1_Methanosarcina_acetivorans_str._C2A:130665-130782 Satlength=118 Nr of Repeats=6 RepeatLength=13 seed=TGATCCAGAA Num.seqs=4 Similarity=0.811966
TGATCcAGAAcAa
>arqueas_representatives_NC_003552.1_Methanosarcina_acetivorans_str._C2A:151908-151983 Satlength=76 Nr of Repeats=5 RepeatLength=15 seed=TGATAAATGA Num.seqs=5 Similarity=1.000000
TGATAAATGAATGTT
>arqueas_representatives_NC_003552.1_Methanosarcina_acetivorans_str._C2A:151920-152100 Satlength=181 Nr of Repeats=10 RepeatLength=15 seed=GTTTGATAAA Num.seqs=9 Similarity=0.876543
GTTTGATAaATGAAn
>arqueas_representatives_NC_003552.1_Methanosarcina_acetivorans_str._C2A:160068-160148 Satlength=81 Nr of Repeats=5 RepeatLength=16 seed=GCTTGTAAAA Num.seqs=5 Similarity=1.000000
GCTTGTAAAAGTCTAA
>arqueas_representatives_NC_003552.1_Methanosarcina_acetivorans_str._C2A:200940-201290 Satlength=351 Nr of Repeats=4 RepeatLength=18 seed=ATCCGGGAGG Num.seqs=3 Similarity=0.851852
ATCCGGGAgGtGGaATGT
>arqueas_representatives_NC_003552.1_Methanosarcina_acetivorans_str._C2A:222398-223406 Satlength=1009 Nr of Repeats=9 RepeatLength=126 seed=AGTGCTTTTT Num.seqs=7 Similarity=0.662383
AGTGCTTTTTcGTAaTCTCCcATacttTcATAGAGtcctGCgAGATTaTttAGggTTgTTGCAAcATCTGGaTGTTGtGgnCCCAGAACCTTTTCatntATtTCAAgTGntCgTTgAgAAAgTnng
>arqueas_representatives_NC_003552.1_Methanosarcina_acetivorans_str._C2A:242874-242957 Satlength=84 Nr of Repeats=4 RepeatLength=21 seed=TTTAAATTAA Num.seqs=3 Similarity=0.957672
TTTAAATTAAAAATGGTATAc
>arqueas_representatives_NC_003552.1_Methanosarcina_acetivorans_str._C2A:246959-247055 Satlength=97 Nr of Repeats=4 RepeatLength=24 seed=AAGATCAATA Num.seqs=4 Similarity=0.935185
AAGATCAATAAAATTaGCTTAAGa
>arqueas_representatives_NC_003552.1_Methanosarcina_acetivorans_str._C2A:248856-248916 Satlength=61 Nr of Repeats=4 RepeatLength=15 seed=ATTCATAGTT Num.seqs=4 Similarity=0.911111
ATTCATAGtTTGTAg
>arqueas_representatives_NC_003552.1_Methanosarcina_acetivorans_str._C2A:372205-372349 Satlength=145 Nr of Repeats=4 RepeatLength=36 seed=CGAAACAGAC Num.seqs=4 Similarity=0.956790
CGAAACAGACAGCGtAcTGCAGAGCCGCAACTCTGC
>arqueas_representatives_NC_003552.1_Methanosarcina_acetivorans_str._C2A:404320-404398 Satlength=79 Nr of Repeats=6 RepeatLength=13 seed=ACTCCCTTTA Num.seqs=6 Similarity=1.000000
ACTCCCTTTAGTT
>arqueas_representatives_NC_003552.1_Methanosarcina_acetivorans_str._C2A:447000-447056 Satlength=57 Nr of Repeats=4 RepeatLength=14 seed=CAGTGTTTCT Num.seqs=4 Similarity=0.904762
CAGTGTTTCTTaAa
>arqueas_representatives_NC_003552.1_Methanosarcina_acetivorans_str._C2A:458623-458719 Satlength=97 Nr of Repeats=8 RepeatLength=12 seed=TTCTTTTACA Num.seqs=8 Similarity=0.952381
TTCTTTTACATc
>arqueas_representatives_NC_003552.1_Methanosarcina_acetivorans_str._C2A:622140-622392 Satlength=253 Nr of Repeats=18 RepeatLength=14 seed=AGCTAAAAAC Num.seqs=18 Similarity=1.000000
AGCTAAAAACAGAT
>arqueas_representatives_NC_003552.1_Methanosarcina_acetivorans_str._C2A:684382-684442 Satlength=61 Nr of Repeats=5 RepeatLength=12 seed=ATCCTGAAAA Num.seqs=5 Similarity=1.000000
ATCCTGAAAACA
>arqueas_representatives_NC_003552.1_Methanosarcina_acetivorans_str._C2A:690458-690602 Satlength=145 Nr of Repeats=4 RepeatLength=28 seed=CAAGATTTAA Num.seqs=3 Similarity=0.968254
CAAGATTTAATTCGTGTTTGATACCGAc
>arqueas_representatives_NC_003552.1_Methanosarcina_acetivorans_str._C2A:707965-708125 Satlength=161 Nr of Repeats=10 RepeatLength=16 seed=TTACAGATTT Num.seqs=10 Similarity=1.000000
TTACAGATTTATTCGA
>arqueas_representatives_NC_003552.1_Methanosarcina_acetivorans_str._C2A:711723-711815 Satlength=93 Nr of Repeats=6 RepeatLength=15 seed=ATCTCTTTTT Num.seqs=4 Similarity=1.000000
ATCTCTTTTTTGAGT
>arqueas_representatives_NC_003552.1_Methanosarcina_acetivorans_str._C2A:734112-734210 Satlength=99 Nr of Repeats=6 RepeatLength=16 seed=TTTTTTAAGA Num.seqs=4 Similarity=1.000000
TTTTTTAAGAATATGT
>arqueas_representatives_NC_003552.1_Methanosarcina_acetivorans_str._C2A:749674-749734 Satlength=61 Nr of Repeats=4 RepeatLength=15 seed=TTGAATGAGA Num.seqs=4 Similarity=1.000000
TTGAATGAGAATAAC
>arqueas_representatives_NC_003552.1_Methanosarcina_acetivorans_str._C2A:856983-857091 Satlength=109 Nr of Repeats=6 RepeatLength=18 seed=CTACCGAGGC Num.seqs=6 Similarity=0.896296
CTACCGAGGCgGACAAcG
>arqueas_representatives_NC_003552.1_Methanosarcina_acetivorans_str._C2A:871166-871230 Satlength=65 Nr of Repeats=4 RepeatLength=16 seed=AAAATCTATG Num.seqs=4 Similarity=1.000000
AAAATCTATGCTGCAA
>arqueas_representatives_NC_003552.1_Methanosarcina_acetivorans_str._C2A:876180-876300 Satlength=121 Nr of Repeats=5 RepeatLength=24 seed=ATATCGAAGT Num.seqs=5 Similarity=1.000000
ATATCGAAGTGGATCTGAAGGAGC
>arqueas_representatives_NC_003552.1_Methanosarcina_acetivorans_str._C2A:887430-887562 Satlength=133 Nr of Repeats=4 RepeatLength=33 seed=ACTGAGCTAA Num.seqs=4 Similarity=0.979798
ACTGAGCTAAAGGAAGACTGAGACgGAAGGAAA
>arqueas_representatives_NC_003552.1_Methanosarcina_acetivorans_str._C2A:889849-889897 Satlength=49 Nr of Repeats=4 RepeatLength=12 seed=CATTTCATTG Num.seqs=4 Similarity=1.000000
CATTTCATTGCT
>arqueas_representatives_NC_003552.1_Methanosarcina_acetivorans_str._C2A:918855-919035 Satlength=181 Nr of Repeats=12 RepeatLength=15 seed=GACGAAGAAG Num.seqs=12 Similarity=0.846465
GACGAAGAAGTagCT
>arqueas_representatives_NC_003552.1_Methanosarcina_acetivorans_str._C2A:1132532-1132588 Satlength=57 Nr of Repeats=4 RepeatLength=14 seed=TTATGGACCC Num.seqs=4 Similarity=0.952381
TTATGGACCCaTTA
>arqueas_representatives_NC_003552.1_Methanosarcina_acetivorans_str._C2A:1140558-1141206 Satlength=649 Nr of Repeats=5 RepeatLength=129 seed=CCATTTTGCC Num.seqs=4 Similarity=0.519199
CCATTTTgCCAcAgGaAaGCatGTGattcAcCagTatCcgTCTtGacTgacaCCcACTAccTGCccaTTgTcATTgATtCCactgGcAcagCtaTtnctaCatCcgagcGtTcCAAgATCagTCATcaca
>arqueas_representatives_NC_003552.1_Methanosarcina_acetivorans_str._C2A:1145905-1146337 Satlength=433 Nr of Repeats=33 RepeatLength=12 seed=GTTGAATCAT Num.seqs=31 Similarity=0.857109
GTTGAATCATCa
>arqueas_representatives_NC_003552.1_Methanosarcina_acetivorans_str._C2A:1147190-1147344 Satlength=155 Nr of Repeats=6 RepeatLength=28 seed=CAGATTCAAT Num.seqs=5 Similarity=0.971429
CAGATTCAATTCTTTAGATCCAATCcTT
>arqueas_representatives_NC_003552.1_Methanosarcina_acetivorans_str._C2A:1177133-1177204 Satlength=72 Nr of Repeats=4 RepeatLength=18 seed=AATCAGTATA Num.seqs=3 Similarity=1.000000
AATCAGTATAGAACTATA
>arqueas_representatives_NC_003552.1_Methanosarcina_acetivorans_str._C2A:1204165-1204229 Satlength=65 Nr of Repeats=4 RepeatLength=16 seed=GGGTTTGATA Num.seqs=4 Similarity=1.000000
GGGTTTGATAGTTAAT
>arqueas_representatives_NC_003552.1_Methanosarcina_acetivorans_str._C2A:1359573-1359763 Satlength=191 Nr of Repeats=5 RepeatLength=14 seed=CTTTTTCCTT Num.seqs=3 Similarity=0.936508
CTTTTTCCTTTTTt
>arqueas_representatives_NC_003552.1_Methanosarcina_acetivorans_str._C2A:1386289-1386349 Satlength=61 Nr of Repeats=4 RepeatLength=15 seed=TTATCCGAAC Num.seqs=4 Similarity=1.000000
TTATCCGAACCATTT
>arqueas_representatives_NC_003552.1_Methanosarcina_acetivorans_str._C2A:1388166-1388240 Satlength=75 Nr of Repeats=5 RepeatLength=15 seed=ACCGTGTAGA Num.seqs=4 Similarity=0.866667
ACCGTGTAGAgtCAt
>arqueas_representatives_NC_003552.1_Methanosarcina_acetivorans_str._C2A:1471195-1471259 Satlength=65 Nr of Repeats=5 RepeatLength=13 seed=TTTAGCTTCT Num.seqs=4 Similarity=0.829060
TTTAGCTTcTGct
>arqueas_representatives_NC_003552.1_Methanosarcina_acetivorans_str._C2A:1529535-1529673 Satlength=139 Nr of Repeats=6 RepeatLength=16 seed=CAACTTTATT Num.seqs=5 Similarity=0.783333
CAacTTTATTtGACtg
>arqueas_representatives_NC_003552.1_Methanosarcina_acetivorans_str._C2A:1531473-1531582 Satlength=110 Nr of Repeats=8 RepeatLength=14 seed=ATCTGGTAAT Num.seqs=5 Similarity=1.000000
ATCTGGTAATTGTT
>arqueas_representatives_NC_003552.1_Methanosarcina_acetivorans_str._C2A:1572544-1572720 Satlength=177 Nr of Repeats=16 RepeatLength=11 seed=AACATTTTTT Num.seqs=16 Similarity=0.930303
AACATTTTTTG
>arqueas_representatives_NC_003552.1_Methanosarcina_acetivorans_str._C2A:1581059-1581167 Satlength=109 Nr of Repeats=6 RepeatLength=18 seed=CCTGTATTCT Num.seqs=6 Similarity=0.733333
CCTGTATTCtcatgCTTc
>arqueas_representatives_NC_003552.1_Methanosarcina_acetivorans_str._C2A:1620589-1620645 Satlength=57 Nr of Repeats=4 RepeatLength=14 seed=TTATTTTCTT Num.seqs=4 Similarity=1.000000
TTATTTTCTTCAGG
>arqueas_representatives_NC_003552.1_Methanosarcina_acetivorans_str._C2A:1625497-1625641 Satlength=145 Nr of Repeats=8 RepeatLength=18 seed=CTGCAACCGA Num.seqs=8 Similarity=0.846561
CTGcAACCGAaGagATGA
>arqueas_representatives_NC_003552.1_Methanosarcina_acetivorans_str._C2A:1627370-1627658 Satlength=289 Nr of Repeats=4 RepeatLength=72 seed=TGAAATTGTT Num.seqs=4 Similarity=0.953704
TGAAATTGTTGAAAATCCGGAAAATAACAcTTCCAATCAAACAGcTGcTGAAAACCTGACAGTTCCGGAAac
>arqueas_representatives_NC_003552.1_Methanosarcina_acetivorans_str._C2A:1656894-1656974 Satlength=81 Nr of Repeats=5 RepeatLength=16 seed=AAATTAAGAT Num.seqs=5 Similarity=1.000000
AAATTAAGATTGTGGT
>arqueas_representatives_NC_003552.1_Methanosarcina_acetivorans_str._C2A:1673866-1674028 Satlength=163 Nr of Repeats=6 RepeatLength=27 seed=GACACTTATA Num.seqs=6 Similarity=1.000000
GACACTTATATATTAACATCCAGAAAT
>arqueas_representatives_NC_003552.1_Methanosarcina_acetivorans_str._C2A:1711941-1712018 Satlength=78 Nr of Repeats=4 RepeatLength=19 seed=CTTGATAAAT Num.seqs=3 Similarity=0.833333
CTTGATAAATTCTtAAATa
>arqueas_representatives_NC_003552.1_Methanosarcina_acetivorans_str._C2A:1718057-1718142 Satlength=86 Nr of Repeats=5 RepeatLength=17 seed=GGATAAGAGA Num.seqs=5 Similarity=0.921569
GGATAAGAGATaCTTCa
>arqueas_representatives_NC_003552.1_Methanosarcina_acetivorans_str._C2A:1726505-1726739 Satlength=235 Nr of Repeats=13 RepeatLength=18 seed=GGAAGAAAAG Num.seqs=13 Similarity=0.965812
GGAAGAAAAGAGTATACa
>arqueas_representatives_NC_003552.1_Methanosarcina_acetivorans_str._C2A:1752518-1752614 Satlength=97 Nr of Repeats=4 RepeatLength=24 seed=TCAGTTTTTC Num.seqs=4 Similarity=0.944444
TCAGTTTTTCTgTATcTCTGTTTC
>arqueas_representatives_NC_003552.1_Methanosarcina_acetivorans_str._C2A:1752713-1752916 Satlength=204 Nr of Repeats=7 RepeatLength=29 seed=TTTATACGGT Num.seqs=7 Similarity=0.934319
TTTATACGGTACAATATACgGaATGATTa
>arqueas_representatives_NC_003552.1_Methanosarcina_acetivorans_str._C2A:1792685-1792806 Satlength=122 Nr of Repeats=11 RepeatLength=11 seed=AAATCAATCA Num.seqs=11 Similarity=1.000000
AAATCAATCAT
>arqueas_representatives_NC_003552.1_Methanosarcina_acetivorans_str._C2A:1796456-1796582 Satlength=127 Nr of Repeats=6 RepeatLength=21 seed=TCCTGTTTAT Num.seqs=6 Similarity=1.000000
TCCTGTTTATGTAATCTTAAT
>arqueas_representatives_NC_003552.1_Methanosarcina_acetivorans_str._C2A:1859087-1859152 Satlength=66 Nr of Repeats=5 RepeatLength=13 seed=CAGACTACTT Num.seqs=5 Similarity=1.000000
CAGACTACTTTAT
>arqueas_representatives_NC_003552.1_Methanosarcina_acetivorans_str._C2A:1861260-1861320 Satlength=61 Nr of Repeats=4 RepeatLength=15 seed=CTTTTAGATT Num.seqs=4 Similarity=1.000000
CTTTTAGATTTTTTC
>arqueas_representatives_NC_003552.1_Methanosarcina_acetivorans_str._C2A:1869487-1870177 Satlength=691 Nr of Repeats=5 RepeatLength=138 seed=AATCTTGAAA Num.seqs=5 Similarity=0.815827
AATCTTGAAAcTGcTaTCAGTtTTTAcGGCgAtGccAGGGAAATTtTTCCCAAAAAAagcatagaTTAcGCTatTGcgTTGATgAACGAGgGTAaTGCAAGacAAacACTTgCAGAaATGGGcATtgAaAgTaggGAA
>arqueas_representatives_NC_003552.1_Methanosarcina_acetivorans_str._C2A:1918081-1918189 Satlength=109 Nr of Repeats=6 RepeatLength=18 seed=GCTGTGGAGT Num.seqs=6 Similarity=0.920988
GCTGTGGAGTTTCTtCTa
>arqueas_representatives_NC_003552.1_Methanosarcina_acetivorans_str._C2A:1922633-1922729 Satlength=97 Nr of Repeats=8 RepeatLength=12 seed=AAATAATATC Num.seqs=8 Similarity=0.896825
AAATAATATCTa
>arqueas_representatives_NC_003552.1_Methanosarcina_acetivorans_str._C2A:1996480-1996550 Satlength=71 Nr of Repeats=5 RepeatLength=14 seed=AAGAAAGATC Num.seqs=5 Similarity=1.000000
AAGAAAGATCTGCC
>arqueas_representatives_NC_003552.1_Methanosarcina_acetivorans_str._C2A:2009306-2009410 Satlength=105 Nr of Repeats=8 RepeatLength=13 seed=ATTCTGTTTT Num.seqs=8 Similarity=0.919414
ATTCTGTTTTAAg
>arqueas_representatives_NC_003552.1_Methanosarcina_acetivorans_str._C2A:2029870-2030023 Satlength=154 Nr of Repeats=9 RepeatLength=17 seed=TATGCTCAAC Num.seqs=9 Similarity=1.000000
TATGCTCAACAGTTCGT
>arqueas_representatives_NC_003552.1_Methanosarcina_acetivorans_str._C2A:2067408-2067483 Satlength=76 Nr of Repeats=4 RepeatLength=15 seed=CCGATGGAAA Num.seqs=3 Similarity=0.940741
CCGATGGAAAcCAGA
>arqueas_representatives_NC_003552.1_Methanosarcina_acetivorans_str._C2A:2113657-2114380 Satlength=724 Nr of Repeats=5 RepeatLength=141 seed=TTCCAGGCAA Num.seqs=3 Similarity=0.974783
TTCCAGGCAATGTATAGACTATTGTTaTGTACACAAAGAGCcGGGGATTCAGGACTTGTCTCAGaAGAaGTGTATTTGTTCCCAAAGGTCATTCCGTTGTCCGCCGAGTACATCACATTCAAATTGTTGTTGCCGTCGCCT
>arqueas_representatives_NC_003552.1_Methanosarcina_acetivorans_str._C2A:2148492-2149212 Satlength=721 Nr of Repeats=4 RepeatLength=120 seed=TAACTCCATT Num.seqs=3 Similarity=0.725436
TAACTCCATTTGAGgGTtCCGTCAGGgTTnAgtGcaTaGAGTtTntTgTCcnngCTTCCGAtGtAGATGGTgCCgTCctCtCCgATtGcTGCcGAACTGaAgATCTGaTTTCCGGTgGTa
>arqueas_representatives_NC_003552.1_Methanosarcina_acetivorans_str._C2A:2171544-2171697 Satlength=154 Nr of Repeats=9 RepeatLength=17 seed=TAAGTAAAAT Num.seqs=9 Similarity=0.982571
TAAGTAAAATACATGCT
>arqueas_representatives_NC_003552.1_Methanosarcina_acetivorans_str._C2A:2181878-2182415 Satlength=538 Nr of Repeats=13 RepeatLength=21 seed=TTCTTCAGCT Num.seqs=9 Similarity=0.940035
TTCTTCAGCTTCTTCcAAGTC
>arqueas_representatives_NC_003552.1_Methanosarcina_acetivorans_str._C2A:2212663-2212807 Satlength=145 Nr of Repeats=8 RepeatLength=18 seed=CTAAAAAATA Num.seqs=8 Similarity=0.939153
CTAAAAAATAAAAAAcGG
>arqueas_representatives_NC_003552.1_Methanosarcina_acetivorans_str._C2A:2243000-2243210 Satlength=211 Nr of Repeats=14 RepeatLength=15 seed=ATTTAAGCTT Num.seqs=14 Similarity=1.000000
ATTTAAGCTTCTAAG
>arqueas_representatives_NC_003552.1_Methanosarcina_acetivorans_str._C2A:2268263-2268323 Satlength=61 Nr of Repeats=4 RepeatLength=15 seed=TTTCTGTTTT Num.seqs=4 Similarity=1.000000
TTTCTGTTTTGCACT
>arqueas_representatives_NC_003552.1_Methanosarcina_acetivorans_str._C2A:2310906-2311080 Satlength=175 Nr of Repeats=6 RepeatLength=29 seed=CCTTTTCTTT Num.seqs=6 Similarity=0.947893
CCTTTTCTTTAaCTTGcTTTTTTAGCTGA
>arqueas_representatives_NC_003552.1_Methanosarcina_acetivorans_str._C2A:2347432-2349247 Satlength=1816 Nr of Repeats=7 RepeatLength=255 seed=TCTCCGAAAG Num.seqs=5 Similarity=0.606178
TCTCCGAAAgaCCAttTCCAtgaanttGGaganCCTgTnCtCtgGtCAGtAAAacnAAcagTAAgaGGcgtnttTcCtGAAGTctgaGAtGCAGAgAAgcTgGnaACAGGnccatcTaAAacgtTTGAgACagcaATATAgCcGgattTtgtcAAnGnaTTactGCCgTTTgcaTTnCtTgcngTcAatgTaACaGaaTAanttCCtGaTTtatTGtAngtgTgtACgGGaTTcttntCtgTTGAantatTcCCg
>arqueas_representatives_NC_003552.1_Methanosarcina_acetivorans_str._C2A:2350333-2351893 Satlength=1561 Nr of Repeats=10 RepeatLength=126 seed=TCAATTACAG Num.seqs=6 Similarity=0.465539
TCAATTACAGAgACnntattGTTaccGGnnaaTTTGccACaTAtACcTTTgTtCCaTCCGGgnTGACtGCAACtCCcanaGGATtgntTCCnaCaGgTAccGTagcTatAACagtaTTTGTgGacGtg
>arqueas_representatives_NC_003552.1_Methanosarcina_acetivorans_str._C2A:2352476-2352525 Satlength=50 Nr of Repeats=4 RepeatLength=12 seed=ATATCTTTCC Num.seqs=3 Similarity=1.000000
ATATCTTTCCAA
>arqueas_representatives_NC_003552.1_Methanosarcina_acetivorans_str._C2A:2360659-2360743 Satlength=85 Nr of Repeats=6 RepeatLength=14 seed=TTCGTGAGCA Num.seqs=6 Similarity=0.936508
TTCGTGAGCACTTA
>arqueas_representatives_NC_003552.1_Methanosarcina_acetivorans_str._C2A:2369216-2369653 Satlength=438 Nr of Repeats=6 RepeatLength=73 seed=ATTCGAGAGC Num.seqs=5 Similarity=0.473333
ATTCGAGAGCAAGATCCACTAAAACAAGGATTGAAACcngtaAtcAtgacTnnTgAnatTtaancntaacatt
>arqueas_representatives_NC_003552.1_Methanosarcina_acetivorans_str._C2A:2399064-2399254 Satlength=191 Nr of Repeats=8 RepeatLength=24 seed=AAATTAAGAA Num.seqs=6 Similarity=0.925926
AAATTAAGAAGATAGAAAAAGGAA
>arqueas_representatives_NC_003552.1_Methanosarcina_acetivorans_str._C2A:2413996-2414076 Satlength=81 Nr of Repeats=5 RepeatLength=16 seed=CATAATTTAG Num.seqs=5 Similarity=0.900000
CATAATTTAGTTtCCa
>arqueas_representatives_NC_003552.1_Methanosarcina_acetivorans_str._C2A:2435969-2436104 Satlength=136 Nr of Repeats=9 RepeatLength=15 seed=ATTCATAGAT Num.seqs=9 Similarity=0.916049
ATTCATAGATTgAAa
>arqueas_representatives_NC_003552.1_Methanosarcina_acetivorans_str._C2A:2448311-2448381 Satlength=71 Nr of Repeats=5 RepeatLength=14 seed=AAATGTAAGT Num.seqs=5 Similarity=0.942857
AAATGTAAGTGAAc
>arqueas_representatives_NC_003552.1_Methanosarcina_acetivorans_str._C2A:2465409-2465461 Satlength=53 Nr of Repeats=4 RepeatLength=13 seed=ATTTTTACCT Num.seqs=4 Similarity=1.000000
ATTTTTACCTGAT
>arqueas_representatives_NC_003552.1_Methanosarcina_acetivorans_str._C2A:2465469-2465534 Satlength=66 Nr of Repeats=5 RepeatLength=13 seed=CTGATGTTTT Num.seqs=5 Similarity=1.000000
CTGATGTTTTTAT
>arqueas_representatives_NC_003552.1_Methanosarcina_acetivorans_str._C2A:2472578-2472662 Satlength=85 Nr of Repeats=4 RepeatLength=21 seed=GAAAATGAAA Num.seqs=4 Similarity=0.805556
GAAAATGAAACAGgAaTtGTA
>arqueas_representatives_NC_003552.1_Methanosarcina_acetivorans_str._C2A:2510234-2510939 Satlength=706 Nr of Repeats=5 RepeatLength=141 seed=AAACTTCTGA Num.seqs=5 Similarity=0.731944
AAACTTCTGAATGCGnttaTtncctgnaTCngcaACATAAACATTACCCGAAGAATCtACAGCAAtaCCanatGGntaAanAAatTgtCcGTTTCCGCTgCccnAAGAAcCCCATTGAGTGAgGTAtCcaCCtgTGCtGTT
>arqueas_representatives_NC_003552.1_Methanosarcina_acetivorans_str._C2A:2525427-2525492 Satlength=66 Nr of Repeats=5 RepeatLength=13 seed=GAAAGAGAGA Num.seqs=5 Similarity=1.000000
GAAAGAGAGAAAA
>arqueas_representatives_NC_003552.1_Methanosarcina_acetivorans_str._C2A:2616302-2616491 Satlength=190 Nr of Repeats=9 RepeatLength=21 seed=AGGAAGCTAA Num.seqs=9 Similarity=0.936508
AGGAAGCTAAGAAtAACAGAc
>arqueas_representatives_NC_003552.1_Methanosarcina_acetivorans_str._C2A:2626406-2626466 Satlength=61 Nr of Repeats=5 RepeatLength=12 seed=TTTTCACCCA Num.seqs=5 Similarity=1.000000
TTTTCACCCAAC
>arqueas_representatives_NC_003552.1_Methanosarcina_acetivorans_str._C2A:2649525-2649589 Satlength=65 Nr of Repeats=4 RepeatLength=16 seed=ATTTACCTGT Num.seqs=4 Similarity=0.958333
ATTTACCTGTTAAcGG
>arqueas_representatives_NC_003552.1_Methanosarcina_acetivorans_str._C2A:2751969-2752809 Satlength=841 Nr of Repeats=6 RepeatLength=120 seed=AATTGCTTTT Num.seqs=4 Similarity=0.369281
AATtGCTTTTtTagaTTCnCcctttgtAAaTgaAtgctagaCCtAtATTnccgAtncgaatTccTtCacTTnaccataTtgtttAtnTcctTTgaAaTTtTcAaagctTgtTcAtaAtATTc
>arqueas_representatives_NC_003552.1_Methanosarcina_acetivorans_str._C2A:2815470-2815534 Satlength=65 Nr of Repeats=4 RepeatLength=16 seed=TTAAGTTAAA Num.seqs=4 Similarity=0.888889
TTAAGTTAAAGTcCTa
>arqueas_representatives_NC_003552.1_Methanosarcina_acetivorans_str._C2A:2827135-2827269 Satlength=135 Nr of Repeats=8 RepeatLength=12 seed=TTTCTTTTTT Num.seqs=7 Similarity=1.000000
TTTCTTTTTTGA
>arqueas_representatives_NC_003552.1_Methanosarcina_acetivorans_str._C2A:2831452-2832073 Satlength=622 Nr of Repeats=9 RepeatLength=69 seed=GAACTTAAAA Num.seqs=7 Similarity=0.716780
GAACTTAAAAACCTTACAAcAcTtgACtTATctaGgAACCAGCTGacACAAtTgCCAcCnGAAATTgcA
>arqueas_representatives_NC_003552.1_Methanosarcina_acetivorans_str._C2A:2927499-2927571 Satlength=73 Nr of Repeats=5 RepeatLength=12 seed=AACTCGGGCC Num.seqs=4 Similarity=0.944444
AACTCGGGCCGt
>arqueas_representatives_NC_003552.1_Methanosarcina_acetivorans_str._C2A:2949579-2949699 Satlength=121 Nr of Repeats=4 RepeatLength=30 seed=ATTTATTTAA Num.seqs=4 Similarity=0.933333
ATTTATTTAAGCATTTTTTCACTTgATaAc
>arqueas_representatives_NC_003552.1_Methanosarcina_acetivorans_str._C2A:2970646-2970749 Satlength=104 Nr of Repeats=6 RepeatLength=17 seed=GAGTTTTCTG Num.seqs=5 Similarity=1.000000
GAGTTTTCTGGAAATAT
>arqueas_representatives_NC_003552.1_Methanosarcina_acetivorans_str._C2A:2985659-2985729 Satlength=71 Nr of Repeats=5 RepeatLength=14 seed=GCTTGCGAAA Num.seqs=5 Similarity=1.000000
GCTTGCGAAAAATT
>arqueas_representatives_NC_003552.1_Methanosarcina_acetivorans_str._C2A:3033382-3033550 Satlength=169 Nr of Repeats=4 RepeatLength=42 seed=CTTTCTGAAT Num.seqs=4 Similarity=0.851852
CTTTCTGAATTTaGctCAAtCATTCCAACcTTAATTccTATa
>arqueas_representatives_NC_003552.1_Methanosarcina_acetivorans_str._C2A:3048405-3048485 Satlength=81 Nr of Repeats=4 RepeatLength=20 seed=AGAGTAAATA Num.seqs=4 Similarity=1.000000
AGAGTAAATAAAAAAGAGAT
>arqueas_representatives_NC_003552.1_Methanosarcina_acetivorans_str._C2A:3137422-3137560 Satlength=139 Nr of Repeats=9 RepeatLength=15 seed=AGAGAAAGAA Num.seqs=6 Similarity=0.834074
AGAGAAAGAAaGGnt
>arqueas_representatives_NC_003552.1_Methanosarcina_acetivorans_str._C2A:3137895-3139737 Satlength=1843 Nr of Repeats=15 RepeatLength=123 seed=CTGATGGAAA Num.seqs=14 Similarity=0.749578
CTGATGGAAAATATaTtGCtACGGCgAGcGaTGACAAtACAtCACGttTaTGGgATaCAnCTACAGGTaAAnAAATcTTTGtTcTGAAcCAtgaTGgTncgGTaaaTAaTGTTGTaTTCAGTC
>arqueas_representatives_NC_003552.1_Methanosarcina_acetivorans_str._C2A:3150662-3150791 Satlength=130 Nr of Repeats=6 RepeatLength=22 seed=AAAAGAAGGA Num.seqs=5 Similarity=1.000000
AAAAGAAGGAAAAGAAGAGGGA
>arqueas_representatives_NC_003552.1_Methanosarcina_acetivorans_str._C2A:3169427-3169477 Satlength=51 Nr of Repeats=4 RepeatLength=10 seed=GCACCACAAC Num.seqs=3 Similarity=1.000000
GCACCACAAC
>arqueas_representatives_NC_003552.1_Methanosarcina_acetivorans_str._C2A:3209329-3209818 Satlength=490 Nr of Repeats=4 RepeatLength=123 seed=AAAAAGTAGC Num.seqs=3 Similarity=0.626422
AAAAAGTAGCAACcGCgAGTgctGACaaAACagCAcGTtTaTGGgATGtATctACaGGtAAAgAAATTgCTgTtcTGAAcCACaannATtctgTTnAaAaAttntaTTcAGCcCtGATGGAA
>arqueas_representatives_NC_003552.1_Methanosarcina_acetivorans_str._C2A:3259451-3259531 Satlength=81 Nr of Repeats=5 RepeatLength=16 seed=CTGTTGTTAA Num.seqs=5 Similarity=0.966667
CTGTTGTTAAACgAAG
>arqueas_representatives_NC_003552.1_Methanosarcina_acetivorans_str._C2A:3320434-3320883 Satlength=450 Nr of Repeats=12 RepeatLength=17 seed=TAGTTACTTT Num.seqs=11 Similarity=1.000000
TAGTTACTTTTTATCTT
>arqueas_representatives_NC_003552.1_Methanosarcina_acetivorans_str._C2A:3323049-3323149 Satlength=101 Nr of Repeats=5 RepeatLength=20 seed=AAAATATAAT Num.seqs=5 Similarity=0.906667
AAAATATaATAAAtATAATc
>arqueas_representatives_NC_003552.1_Methanosarcina_acetivorans_str._C2A:3333740-3333785 Satlength=46 Nr of Repeats=4 RepeatLength=11 seed=TTCTCTTACT Num.seqs=3 Similarity=1.000000
TTCTCTTACTG
>arqueas_representatives_NC_003552.1_Methanosarcina_acetivorans_str._C2A:3345529-3345835 Satlength=307 Nr of Repeats=9 RepeatLength=34 seed=CTTGATCGAA Num.seqs=9 Similarity=1.000000
CTTGATCGAAACTCACTTTTCCAATAATAGTCTG
>arqueas_representatives_NC_003552.1_Methanosarcina_acetivorans_str._C2A:3389629-3389776 Satlength=148 Nr of Repeats=8 RepeatLength=18 seed=TGAACTGAAA Num.seqs=5 Similarity=1.000000
TGAACTGAAAACGAAAAA
>arqueas_representatives_NC_003552.1_Methanosarcina_acetivorans_str._C2A:3403077-3403224 Satlength=148 Nr of Repeats=5 RepeatLength=29 seed=AGATTTTTTT Num.seqs=3 Similarity=1.000000
AGATTTTTTTAGGCAATTGTAATTAAACT
>arqueas_representatives_NC_003552.1_Methanosarcina_acetivorans_str._C2A:3455618-3455800 Satlength=183 Nr of Repeats=13 RepeatLength=14 seed=TTTCACCAAT Num.seqs=13 Similarity=1.000000
TTTCACCAATATCT
>arqueas_representatives_NC_003552.1_Methanosarcina_acetivorans_str._C2A:3475920-3475972 Satlength=53 Nr of Repeats=4 RepeatLength=13 seed=CACTTTCCTT Num.seqs=4 Similarity=1.000000
CACTTTCCTTGCC
>arqueas_representatives_NC_003552.1_Methanosarcina_acetivorans_str._C2A:3514131-3514697 Satlength=567 Nr of Repeats=5 RepeatLength=31 seed=GTTTACAACC Num.seqs=4 Similarity=0.935484
GTTTACAACCcCTaATgCCAATAAAAATATG
>arqueas_representatives_NC_003552.1_Methanosarcina_acetivorans_str._C2A:3525175-3525331 Satlength=157 Nr of Repeats=12 RepeatLength=13 seed=TGTACTATTT Num.seqs=12 Similarity=0.881896
TGTACTATTTTaa
>arqueas_representatives_NC_003552.1_Methanosarcina_acetivorans_str._C2A:3585882-3585978 Satlength=97 Nr of Repeats=7 RepeatLength=12 seed=CATTCAGGTT Num.seqs=6 Similarity=0.962963
CATTCAGGTTTC
>arqueas_representatives_NC_003552.1_Methanosarcina_acetivorans_str._C2A:3596831-3596960 Satlength=130 Nr of Repeats=6 RepeatLength=21 seed=TCCGTTTGGT Num.seqs=5 Similarity=0.898413
TCCGTTTGGTTATCCagAGAt
>arqueas_representatives_NC_003552.1_Methanosarcina_acetivorans_str._C2A:3629593-3629677 Satlength=85 Nr of Repeats=4 RepeatLength=17 seed=TAAAAAGCAA Num.seqs=3 Similarity=1.000000
TAAAAAGCAATGAATGT
>arqueas_representatives_NC_003552.1_Methanosarcina_acetivorans_str._C2A:3640599-3640769 Satlength=171 Nr of Repeats=10 RepeatLength=17 seed=TGCATTTTGA Num.seqs=10 Similarity=0.984314
TGCATTTTGAGTACGGT
>arqueas_representatives_NC_003552.1_Methanosarcina_acetivorans_str._C2A:3652477-3652957 Satlength=481 Nr of Repeats=4 RepeatLength=120 seed=TTGTTGTTTA Num.seqs=4 Similarity=0.825926
TTGTTGTTTATCGTGTTaATTAcaGTgACtGTGTTGCTGTTAacaTTagtcACAtATGCcTtTTcTCCTgcgACTGcAATTCCAGcAGGAcacTCTCCAACaTTAATtGTGCCTATAAcG
>arqueas_representatives_NC_003552.1_Methanosarcina_acetivorans_str._C2A:3653303-3653471 Satlength=169 Nr of Repeats=8 RepeatLength=21 seed=CTGTTACATT Num.seqs=8 Similarity=0.802721
CTGTTACATTtTCcTCaGGta
>arqueas_representatives_NC_003552.1_Methanosarcina_acetivorans_str._C2A:3653494-3653704 Satlength=211 Nr of Repeats=10 RepeatLength=21 seed=GTTATGTTCT Num.seqs=10 Similarity=0.932275
GTTATGTTCTCCTCtGGTACc
>arqueas_representatives_NC_003552.1_Methanosarcina_acetivorans_str._C2A:3653747-3653942 Satlength=196 Nr of Repeats=5 RepeatLength=45 seed=ATGGTTCTGT Num.seqs=3 Similarity=0.980247
ATGGTTCTGTTTCCGTTTCAGTGGGCTCTTCTAATGGCTCTTCcA
>arqueas_representatives_NC_003552.1_Methanosarcina_acetivorans_str._C2A:3694740-3694859 Satlength=120 Nr of Repeats=7 RepeatLength=17 seed=TACAATTGAA Num.seqs=7 Similarity=1.000000
TACAATTGAATCAAATT
>arqueas_representatives_NC_003552.1_Methanosarcina_acetivorans_str._C2A:3774503-3774647 Satlength=145 Nr of Repeats=6 RepeatLength=24 seed=CCAGGTAGTG Num.seqs=6 Similarity=0.981481
CCAGGTAGTGGGGGATGGGGTACA
>arqueas_representatives_NC_003552.1_Methanosarcina_acetivorans_str._C2A:3812876-3812976 Satlength=101 Nr of Repeats=4 RepeatLength=25 seed=ATAGCCATAA Num.seqs=4 Similarity=0.973333
ATAGCCATAATTCAGTGTTTATCAg
>arqueas_representatives_NC_003552.1_Methanosarcina_acetivorans_str._C2A:3873745-3874279 Satlength=535 Nr of Repeats=4 RepeatLength=18 seed=TCTACTCCAG Num.seqs=3 Similarity=1.000000
TCTACTCCAGTTAATACA
>arqueas_representatives_NC_003552.1_Methanosarcina_acetivorans_str._C2A:3891831-3892863 Satlength=1033 Nr of Repeats=4 RepeatLength=258 seed=GTTTCGGTAT Num.seqs=4 Similarity=0.799371
GTTTCGGTATCCGTGCCgTTTGCATTGCTAACcGTCAGtTTggCttcaTAAGTCCCtctGGAATTgTAaAtATAAgCaaAgcTTGtttCAttAGAGTCCTcGacTCCGTcaccaTtAAcaTCCCAGcTtCtcGAagtTGCATTCTccGAAagGTCGGTaAAGAGaACcGtAAGgGGGTAgTAaCCgCTGGTTTTATTCAATGTGAAGTTTGCTACGGGAAGAAcAGGAAgTTCTTCtTCCAGCACGGTAATCACAGCa
>arqueas_representatives_NC_003552.1_Methanosarcina_acetivorans_str._C2A:3898088-3898197 Satlength=110 Nr of Repeats=6 RepeatLength=18 seed=GATCCTTCAA Num.seqs=5 Similarity=0.925926
GATCCTTCAAACttAACA
>arqueas_representatives_NC_003552.1_Methanosarcina_acetivorans_str._C2A:3900264-3900397 Satlength=134 Nr of Repeats=6 RepeatLength=19 seed=ATCCTAATTT Num.seqs=5 Similarity=0.873684
ATCCTAATTTtTCaTGAGa
>arqueas_representatives_NC_003552.1_Methanosarcina_acetivorans_str._C2A:3952859-3953049 Satlength=191 Nr of Repeats=10 RepeatLength=19 seed=GAATCTAAAA Num.seqs=10 Similarity=0.942300
GAATCTAAAAAAACGAAtg
>arqueas_representatives_NC_003552.1_Methanosarcina_acetivorans_str._C2A:3952861-3953336 Satlength=476 Nr of Repeats=11 RepeatLength=19 seed=ATCTAAAAAA Num.seqs=10 Similarity=0.942300
ATCTAAAAAAACGAAtgGA
>arqueas_representatives_NC_003552.1_Methanosarcina_acetivorans_str._C2A:3968068-3968136 Satlength=69 Nr of Repeats=4 RepeatLength=17 seed=TTTGTGTAAT Num.seqs=4 Similarity=0.960784
TTTGTGTAATTGAcCCG
>arqueas_representatives_NC_003552.1_Methanosarcina_acetivorans_str._C2A:3969140-3969210 Satlength=71 Nr of Repeats=5 RepeatLength=14 seed=AGATTTTGAG Num.seqs=5 Similarity=0.866667
AGATtTTGAGtATt
>arqueas_representatives_NC_003552.1_Methanosarcina_acetivorans_str._C2A:4034555-4034627 Satlength=73 Nr of Repeats=4 RepeatLength=18 seed=TTAGGAAGAT Num.seqs=4 Similarity=1.000000
TTAGGAAGATCTCCAATA
>arqueas_representatives_NC_003552.1_Methanosarcina_acetivorans_str._C2A:4046430-4046589 Satlength=160 Nr of Repeats=10 RepeatLength=16 seed=TAAGCAGGAA Num.seqs=9 Similarity=0.958333
TAAGCAGGAAAAAAAt
>arqueas_representatives_NC_003552.1_Methanosarcina_acetivorans_str._C2A:4063362-4064946 Satlength=1585 Nr of Repeats=11 RepeatLength=144 seed=AAAAAGCACT Num.seqs=11 Similarity=0.864815
AAAAAGCACTCGAAATttacGAAAAACTACTCGAAAAAGACCCCGAAAATgTAGCATACCAATCatACGTAGgAanGACgCTAAACAATTTAGGaAacTTGCTTtcggATATGGGGAGAATTGAAGAcGCGAAAAACAGgTACg
>arqueas_representatives_NC_003552.1_Methanosarcina_acetivorans_str._C2A:4102514-4102728 Satlength=215 Nr of Repeats=10 RepeatLength=20 seed=TAAGTTAGTA Num.seqs=9 Similarity=0.948148
TAAGTTAGTAcATTGCATAT
>arqueas_representatives_NC_003552.1_Methanosarcina_acetivorans_str._C2A:4105391-4105811 Satlength=421 Nr of Repeats=15 RepeatLength=15 seed=GCTAACCTTC Num.seqs=10 Similarity=0.737284
GCTAACCTTCAtctg
>arqueas_representatives_NC_003552.1_Methanosarcina_acetivorans_str._C2A:4130454-4130662 Satlength=209 Nr of Repeats=16 RepeatLength=13 seed=ATCATTATAT Num.seqs=16 Similarity=0.948718
ATCATTATATCTg
>arqueas_representatives_NC_003552.1_Methanosarcina_acetivorans_str._C2A:4137300-4137429 Satlength=130 Nr of Repeats=4 RepeatLength=39 seed=TCTCCACCAT Num.seqs=3 Similarity=0.886040
TCTCCAcCATTATTGGTcTCCGTGACgGTGGcCgTATCC
>arqueas_representatives_NC_003552.1_Methanosarcina_acetivorans_str._C2A:4162354-4162429 Satlength=76 Nr of Repeats=4 RepeatLength=15 seed=TTCACACAAT Num.seqs=3 Similarity=0.940741
TTCACACAATCAAaC
>arqueas_representatives_NC_003552.1_Methanosarcina_acetivorans_str._C2A:4182595-4182659 Satlength=65 Nr of Repeats=4 RepeatLength=16 seed=AAATTAAAAG Num.seqs=4 Similarity=1.000000
AAATTAAAAGAGAGAT
>arqueas_representatives_NC_003552.1_Methanosarcina_acetivorans_str._C2A:4208479-4208539 Satlength=61 Nr of Repeats=4 RepeatLength=15 seed=TTTTTCAGCT Num.seqs=4 Similarity=1.000000
TTTTTCAGCTAATTT
>arqueas_representatives_NC_003552.1_Methanosarcina_acetivorans_str._C2A:4240412-4240524 Satlength=113 Nr of Repeats=4 RepeatLength=28 seed=GTAAAAAAAT Num.seqs=4 Similarity=1.000000
GTAAAAAAATAAGGAGTAAAAATAAGAA
>arqueas_representatives_NC_003552.1_Methanosarcina_acetivorans_str._C2A:4259848-4259952 Satlength=105 Nr of Repeats=8 RepeatLength=13 seed=GAAAGAAGGA Num.seqs=8 Similarity=0.956044
GAAAGAAGGAgTG
>arqueas_representatives_NC_003552.1_Methanosarcina_acetivorans_str._C2A:4275806-4276002 Satlength=197 Nr of Repeats=9 RepeatLength=22 seed=TCCAATTGAT Num.seqs=7 Similarity=0.982684
TCCAATTGATTTTCGATTAGTT
>arqueas_representatives_NC_003552.1_Methanosarcina_acetivorans_str._C2A:4313574-4313669 Satlength=96 Nr of Repeats=6 RepeatLength=16 seed=AATCAATCCC Num.seqs=5 Similarity=0.850000
AATcAaTCCCTgAGGa
>arqueas_representatives_NC_003552.1_Methanosarcina_acetivorans_str._C2A:4386558-4386630 Satlength=73 Nr of Repeats=4 RepeatLength=18 seed=TAATCTTGGA Num.seqs=4 Similarity=0.962963
TAATCTTGGAATTCCtTT
>arqueas_representatives_NC_003552.1_Methanosarcina_acetivorans_str._C2A:4410233-4410289 Satlength=57 Nr of Repeats=4 RepeatLength=14 seed=GGATTATTCG Num.seqs=4 Similarity=1.000000
GGATTATTCGCTAC
>arqueas_representatives_NC_003552.1_Methanosarcina_acetivorans_str._C2A:4413039-4413219 Satlength=181 Nr of Repeats=5 RepeatLength=21 seed=GGAAGTAAAG Num.seqs=4 Similarity=0.968254
GGAAGTAAAGGAGAGAAGgCA
>arqueas_representatives_NC_003552.1_Methanosarcina_acetivorans_str._C2A:4443814-4443924 Satlength=111 Nr of Repeats=5 RepeatLength=22 seed=TTCTTACCTT Num.seqs=5 Similarity=0.951515
TTCTTACCTTACTACCTCtCTa
>arqueas_representatives_NC_003552.1_Methanosarcina_acetivorans_str._C2A:4446564-4446660 Satlength=97 Nr of Repeats=8 RepeatLength=12 seed=GAAATAGAAA Num.seqs=8 Similarity=0.972222
GAAATAGAAATG
>arqueas_representatives_NC_003552.1_Methanosarcina_acetivorans_str._C2A:4465021-4465073 Satlength=53 Nr of Repeats=4 RepeatLength=13 seed=CCAGTCAGCT Num.seqs=4 Similarity=0.897436
CCAGTCaGCTTTc
>arqueas_representatives_NC_003552.1_Methanosarcina_acetivorans_str._C2A:4533615-4533741 Satlength=127 Nr of Repeats=7 RepeatLength=16 seed=ATTGGGTCAA Num.seqs=5 Similarity=0.900000
ATTGGgTCaAAATAAg
>arqueas_representatives_NC_003552.1_Methanosarcina_acetivorans_str._C2A:4567241-4567877 Satlength=637 Nr of Repeats=4 RepeatLength=159 seed=TATTCTCATA Num.seqs=4 Similarity=0.708765
TATTCTCATAACCATATgTAAcTCCancAgaTtCACCgATCATAAGGTCATAGTCGccaTCaCaGTCaAGgTCGGCCAaAGcTGGtgatGaacaagaaCctAcAgaAGGaataTTCCAggaaGAgTTcGCAGcCCAcaCcGGGCTGtCcGaAGaCCCgg
>arqueas_representatives_NC_003552.1_Methanosarcina_acetivorans_str._C2A:4586413-4586518 Satlength=106 Nr of Repeats=7 RepeatLength=15 seed=TTTTTTCCAC Num.seqs=7 Similarity=1.000000
TTTTTTCCACTTTTC
>arqueas_representatives_NC_003552.1_Methanosarcina_acetivorans_str._C2A:4594021-4594111 Satlength=91 Nr of Repeats=5 RepeatLength=18 seed=TATGCAGCTA Num.seqs=5 Similarity=0.955556
TATGCAGCTAcCTCCGTA
>arqueas_representatives_NC_003552.1_Methanosarcina_acetivorans_str._C2A:4618384-4618753 Satlength=370 Nr of Repeats=11 RepeatLength=14 seed=TTGGGAATAG Num.seqs=9 Similarity=1.000000
TTGGGAATAGTAAA
>arqueas_representatives_NC_003552.1_Methanosarcina_acetivorans_str._C2A:4632526-4632653 Satlength=128 Nr of Repeats=10 RepeatLength=13 seed=GAAGATAAAA Num.seqs=7 Similarity=1.000000
GAAGATAAAAATA
>arqueas_representatives_NC_003552.1_Methanosarcina_acetivorans_str._C2A:4646112-4646196 Satlength=85 Nr of Repeats=6 RepeatLength=14 seed=AACTCAATAT Num.seqs=6 Similarity=1.000000
AACTCAATATTGTA
>arqueas_representatives_NC_003552.1_Methanosarcina_acetivorans_str._C2A:4771785-4771924 Satlength=140 Nr of Repeats=4 RepeatLength=35 seed=AAAAATATCA Num.seqs=3 Similarity=0.949206
AAAAATATCATAcTCATTCGAGTTAATATAATATt
>arqueas_representatives_NC_003552.1_Methanosarcina_acetivorans_str._C2A:4778854-4779045 Satlength=192 Nr of Repeats=14 RepeatLength=14 seed=AATTACATAT Num.seqs=9 Similarity=1.000000
AATTACATATTGAG
>arqueas_representatives_NC_003552.1_Methanosarcina_acetivorans_str._C2A:4834836-4834909 Satlength=74 Nr of Repeats=5 RepeatLength=17 seed=TTCATTTTAT Num.seqs=3 Similarity=0.607843
TTCATtTTATctTnatc
>arqueas_representatives_NC_003552.1_Methanosarcina_acetivorans_str._C2A:4863727-4863853 Satlength=127 Nr of Repeats=10 RepeatLength=12 seed=AGTTTGAGTT Num.seqs=9 Similarity=0.888889
AGTTaGAGTTTG
>arqueas_representatives_NC_003552.1_Methanosarcina_acetivorans_str._C2A:4908096-4908483 Satlength=388 Nr of Repeats=9 RepeatLength=32 seed=TTCTGAGAAT Num.seqs=8 Similarity=1.000000
TTCTGAGAATCCAATTTAATCTTTTTAAATAA
>arqueas_representatives_NC_003552.1_Methanosarcina_acetivorans_str._C2A:4914069-4914125 Satlength=57 Nr of Repeats=4 RepeatLength=14 seed=TTTAAGTATC Num.seqs=4 Similarity=0.746032
TTtAAGTATCagac
>arqueas_representatives_NC_003552.1_Methanosarcina_acetivorans_str._C2A:4998928-4999042 Satlength=115 Nr of Repeats=6 RepeatLength=19 seed=TATCCTTATT Num.seqs=6 Similarity=0.915789
TATCCTTATTGGcACATTa
>arqueas_representatives_NC_003552.1_Methanosarcina_acetivorans_str._C2A:5025628-5025956 Satlength=329 Nr of Repeats=5 RepeatLength=17 seed=TTTGACTTTA Num.seqs=4 Similarity=0.960784
TTTGACTTTACtCTGCC
>arqueas_representatives_NC_003552.1_Methanosarcina_acetivorans_str._C2A:5029598-5029666 Satlength=69 Nr of Repeats=4 RepeatLength=17 seed=TTGAAAGAAA Num.seqs=4 Similarity=1.000000
TTGAAAGAAAGCTCATT
>arqueas_representatives_NC_003552.1_Methanosarcina_acetivorans_str._C2A:5115409-5115535 Satlength=127 Nr of Repeats=7 RepeatLength=18 seed=CTGAATACTG Num.seqs=7 Similarity=1.000000
CTGAATACTGAAATGTTA
>arqueas_representatives_NC_003552.1_Methanosarcina_acetivorans_str._C2A:5123539-5123624 Satlength=86 Nr of Repeats=5 RepeatLength=17 seed=TACCTTTTTT Num.seqs=5 Similarity=1.000000
TACCTTTTTTGTTTCTC
>arqueas_representatives_NC_003552.1_Methanosarcina_acetivorans_str._C2A:5137647-5137753 Satlength=107 Nr of Repeats=6 RepeatLength=18 seed=TTTTTTGTGA Num.seqs=5 Similarity=0.970370
TTTTTTGTGAAcACGATT
>arqueas_representatives_NC_003552.1_Methanosarcina_acetivorans_str._C2A:5157103-5157167 Satlength=65 Nr of Repeats=4 RepeatLength=16 seed=TATCCTTAGA Num.seqs=4 Similarity=0.958333
TATCCTTAGATACTCc
>arqueas_representatives_NC_003552.1_Methanosarcina_acetivorans_str._C2A:5189505-5189661 Satlength=157 Nr of Repeats=12 RepeatLength=13 seed=AATAGGAGTT Num.seqs=12 Similarity=0.876804
AATAGGAGTTaGA
>arqueas_representatives_NC_003552.1_Methanosarcina_acetivorans_str._C2A:5331652-5331732 Satlength=81 Nr of Repeats=5 RepeatLength=16 seed=GGACAAAAAT Num.seqs=5 Similarity=1.000000
GGACAAAAATGAATCT
>arqueas_representatives_NC_003552.1_Methanosarcina_acetivorans_str._C2A:5398852-5398995 Satlength=144 Nr of Repeats=5 RepeatLength=26 seed=TTCAGCTTTC Num.seqs=4 Similarity=0.783951
TTCAGCTTTCaATTcCgtcTTTTcCG
>arqueas_representatives_NC_003552.1_Methanosarcina_acetivorans_str._C2A:5472444-5472509 Satlength=66 Nr of Repeats=5 RepeatLength=13 seed=AAATGAGAAA Num.seqs=5 Similarity=0.958974
AAATGAGAAAATg
>arqueas_representatives_NC_003552.1_Methanosarcina_acetivorans_str._C2A:5507581-5507686 Satlength=106 Nr of Repeats=7 RepeatLength=15 seed=TATTTTGCAG Num.seqs=7 Similarity=0.898413
TATTTTGCAGTAAca
>arqueas_representatives_NC_003552.1_Methanosarcina_acetivorans_str._C2A:5552300-5552375 Satlength=76 Nr of Repeats=5 RepeatLength=15 seed=TTCAGAAGAA Num.seqs=5 Similarity=0.742222
TTCAGaAGAAtcaag
>arqueas_representatives_NC_003552.1_Methanosarcina_acetivorans_str._C2A:5566318-5566450 Satlength=133 Nr of Repeats=6 RepeatLength=22 seed=AGGTTAATTC Num.seqs=6 Similarity=0.781818
AGGtTAATTCaAGCcTATTcAa
>arqueas_representatives_NC_003552.1_Methanosarcina_acetivorans_str._C2A:5643059-5643155 Satlength=97 Nr of Repeats=6 RepeatLength=16 seed=GGAATTGACA Num.seqs=6 Similarity=1.000000
GGAATTGACACATTAT
>arqueas_representatives_NC_003552.1_Methanosarcina_acetivorans_str._C2A:5689574-5690180 Satlength=607 Nr of Repeats=4 RepeatLength=120 seed=AAGAAGCAGT Num.seqs=3 Similarity=0.888889
AAGAAGCAGTAAAAAAGTATAACCAGTCACTGGAAATgAAggAAgAACtGGGGGAcAAAAGCGGAATTGCAAtAACACTGcACCAGCTTGGAAatATTCATtAttcTcAGGGCAACTACG
>arqueas_representatives_NC_003552.1_Methanosarcina_acetivorans_str._C2A:5733090-5733150 Satlength=61 Nr of Repeats=4 RepeatLength=15 seed=TATGAGGGTT Num.seqs=4 Similarity=0.955556
TATGAGGGTTTAATt
>arqueas_representatives_NC_003552.1_Methanosarcina_acetivorans_str._C2A:5747599-5747797 Satlength=199 Nr of Repeats=7 RepeatLength=24 seed=ACGGTTAATC Num.seqs=5 Similarity=0.966667
ACGGTTAATCAcAGATATAGAGCC
>arqueas_representatives_NC_003552.1_Methanosarcina_acetivorans_str._C2A:5751274-5751458 Satlength=185 Nr of Repeats=5 RepeatLength=23 seed=ATTTGAATTA Num.seqs=3 Similarity=1.000000
ATTTGAATTACAAATCTGAGTTT
>arqueas_representatives_NZ_CP009517.1_Methanosarcina_barkeri_3:4096-4264 Satlength=169 Nr of Repeats=14 RepeatLength=12 seed=TTCAGTTAAT Num.seqs=14 Similarity=0.959707
TTCAGTTAATAt
>arqueas_representatives_NZ_CP009517.1_Methanosarcina_barkeri_3:4089-4329 Satlength=241 Nr of Repeats=20 RepeatLength=12 seed=TTAATAGTTC Num.seqs=20 Similarity=0.898246
TTAATAtTTCAg
>arqueas_representatives_NZ_CP009517.1_Methanosarcina_barkeri_3:9724-9906 Satlength=183 Nr of Repeats=7 RepeatLength=26 seed=GTATGAATAT Num.seqs=7 Similarity=0.970696
GTATGAATATgTGGTATGACTTTCAG
>arqueas_representatives_NZ_CP009517.1_Methanosarcina_barkeri_3:13239-13399 Satlength=161 Nr of Repeats=5 RepeatLength=32 seed=TGAAAACTTA Num.seqs=5 Similarity=0.950000
TGAAAACTTAGtCTCCTTAAACCTTAAACTCc
>arqueas_representatives_NZ_CP009517.1_Methanosarcina_barkeri_3:14942-15053 Satlength=112 Nr of Repeats=5 RepeatLength=22 seed=TAATTGTTTT Num.seqs=4 Similarity=1.000000
TAATTGTTTTTTAATTCTAAGT
>arqueas_representatives_NZ_CP009517.1_Methanosarcina_barkeri_3:19842-19907 Satlength=66 Nr of Repeats=4 RepeatLength=17 seed=TTTAATTTTC Num.seqs=3 Similarity=1.000000
TTTAATTTTCTAATAAG
>arqueas_representatives_NZ_CP009517.1_Methanosarcina_barkeri_3:22449-22564 Satlength=116 Nr of Repeats=5 RepeatLength=23 seed=TTTCTTCTGT Num.seqs=5 Similarity=0.930435
TTTCTTCTGTTTtCTTTTTcACc
>arqueas_representatives_NZ_CP009517.1_Methanosarcina_barkeri_3:37804-37894 Satlength=91 Nr of Repeats=8 RepeatLength=10 seed=TCTTCGCATG Num.seqs=7 Similarity=1.000000
TCTTCGCATG
>arqueas_representatives_NZ_CP009517.1_Methanosarcina_barkeri_3:80563-80717 Satlength=155 Nr of Repeats=11 RepeatLength=14 seed=ATGAAAAAGA Num.seqs=11 Similarity=0.817374
ATGAAAAAGAGAnA
>arqueas_representatives_NZ_CP009517.1_Methanosarcina_barkeri_3:84391-84451 Satlength=61 Nr of Repeats=4 RepeatLength=15 seed=GTAGATCAAA Num.seqs=4 Similarity=1.000000
GTAGATCAAAATAAT
>arqueas_representatives_NZ_CP009517.1_Methanosarcina_barkeri_3:85152-85222 Satlength=71 Nr of Repeats=5 RepeatLength=14 seed=TCAAGCTTTT Num.seqs=5 Similarity=1.000000
TCAAGCTTTTATCA
>arqueas_representatives_NZ_CP009517.1_Methanosarcina_barkeri_3:104947-105089 Satlength=143 Nr of Repeats=4 RepeatLength=14 seed=ACTCGGGTGA Num.seqs=3 Similarity=0.936508
ACTCGGGTGACGGa
>arqueas_representatives_NZ_CP009517.1_Methanosarcina_barkeri_3:117008-117105 Satlength=98 Nr of Repeats=8 RepeatLength=12 seed=ATAGTTTGTA Num.seqs=7 Similarity=1.000000
ATAGTTTGTATT
>arqueas_representatives_NZ_CP009517.1_Methanosarcina_barkeri_3:125619-125807 Satlength=189 Nr of Repeats=4 RepeatLength=47 seed=TTTGTATTCC Num.seqs=4 Similarity=0.905437
TTTGTATTCCTTAtTTCAGATcTTCAGTgTTtCTCATTTCTAGAcAa
>arqueas_representatives_NZ_CP009517.1_Methanosarcina_barkeri_3:141610-141678 Satlength=69 Nr of Repeats=4 RepeatLength=17 seed=ATGTCGATAA Num.seqs=4 Similarity=1.000000
ATGTCGATAAATGAATG
>arqueas_representatives_NZ_CP009517.1_Methanosarcina_barkeri_3:146304-146464 Satlength=161 Nr of Repeats=8 RepeatLength=20 seed=TCAGCTTGAA Num.seqs=8 Similarity=0.807143
TCAGCTTGAATaaAtCAAaT
>arqueas_representatives_NZ_CP009517.1_Methanosarcina_barkeri_3:185817-185892 Satlength=76 Nr of Repeats=5 RepeatLength=15 seed=TGCTTGTATT Num.seqs=5 Similarity=1.000000
TGCTTGTATTTCAGA
>arqueas_representatives_NZ_CP009517.1_Methanosarcina_barkeri_3:229324-229372 Satlength=49 Nr of Repeats=4 RepeatLength=12 seed=TAACAATAAC Num.seqs=4 Similarity=1.000000
TAACAATAACAA
>arqueas_representatives_NZ_CP009517.1_Methanosarcina_barkeri_3:243659-243731 Satlength=73 Nr of Repeats=4 RepeatLength=18 seed=AAAATACATA Num.seqs=4 Similarity=0.962963
AAAATACATATTTCTGGa
>arqueas_representatives_NZ_CP009517.1_Methanosarcina_barkeri_3:254560-254690 Satlength=131 Nr of Repeats=6 RepeatLength=13 seed=TTAACATTTA Num.seqs=4 Similarity=0.897436
TTAACATtTACTa
>arqueas_representatives_NZ_CP009517.1_Methanosarcina_barkeri_3:265700-265840 Satlength=141 Nr of Repeats=7 RepeatLength=20 seed=CTTACTTATT Num.seqs=7 Similarity=1.000000
CTTACTTATTTCTCAGATAC
>arqueas_representatives_NZ_CP009517.1_Methanosarcina_barkeri_3:282168-282234 Satlength=67 Nr of Repeats=6 RepeatLength=11 seed=CATTAAAATC Num.seqs=6 Similarity=1.000000
CATTAAAATCA
>arqueas_representatives_NZ_CP009517.1_Methanosarcina_barkeri_3:294260-294808 Satlength=549 Nr of Repeats=4 RepeatLength=19 seed=AAAAATTCAT Num.seqs=3 Similarity=1.000000
AAAAATTCATATATAGACA
>arqueas_representatives_NZ_CP009517.1_Methanosarcina_barkeri_3:307423-307507 Satlength=85 Nr of Repeats=6 RepeatLength=14 seed=AACTTAATAT Num.seqs=6 Similarity=0.847619
AACTTAATATCtgg
>arqueas_representatives_NZ_CP009517.1_Methanosarcina_barkeri_3:329660-329812 Satlength=153 Nr of Repeats=8 RepeatLength=19 seed=AACTTGGATA Num.seqs=8 Similarity=1.000000
AACTTGGATAAAATATGAG
>arqueas_representatives_NZ_CP009517.1_Methanosarcina_barkeri_3:331629-331731 Satlength=103 Nr of Repeats=6 RepeatLength=17 seed=TTATCTTTGT Num.seqs=6 Similarity=1.000000
TTATCTTTGTAGGAGCT
>arqueas_representatives_NZ_CP009517.1_Methanosarcina_barkeri_3:351700-351815 Satlength=116 Nr of Repeats=5 RepeatLength=23 seed=AAGTAAGGTT Num.seqs=5 Similarity=1.000000
AAGTAAGGTTGAAAGGTTTTGGA
>arqueas_representatives_NZ_CP009517.1_Methanosarcina_barkeri_3:353333-353417 Satlength=85 Nr of Repeats=7 RepeatLength=12 seed=GTATTATCTA Num.seqs=7 Similarity=1.000000
GTATTATCTATC
>arqueas_representatives_NZ_CP009517.1_Methanosarcina_barkeri_3:355037-355133 Satlength=97 Nr of Repeats=7 RepeatLength=14 seed=CATATAATCT Num.seqs=5 Similarity=0.961905
CATATAATCTCAaC
>arqueas_representatives_NZ_CP009517.1_Methanosarcina_barkeri_3:403369-403479 Satlength=111 Nr of Repeats=5 RepeatLength=16 seed=TTCATTGCTC Num.seqs=4 Similarity=0.902778
TTCaTTGCTCTTTaAT
>arqueas_representatives_NZ_CP009517.1_Methanosarcina_barkeri_3:405238-405326 Satlength=89 Nr of Repeats=6 RepeatLength=15 seed=TTTTATTATA Num.seqs=4 Similarity=0.881481
TTTTATTATACTcTa
>arqueas_representatives_NZ_CP009517.1_Methanosarcina_barkeri_3:420533-421419 Satlength=887 Nr of Repeats=8 RepeatLength=21 seed=ATTTTCTCTT Num.seqs=6 Similarity=0.864550
ATTTTCTCTTaTCGTTaTCCC
>arqueas_representatives_NZ_CP009517.1_Methanosarcina_barkeri_3:446721-446829 Satlength=109 Nr of Repeats=4 RepeatLength=27 seed=CCATATCTTC Num.seqs=4 Similarity=1.000000
CCATATCTTCCTTTATAGAGATCTAAG
>arqueas_representatives_NZ_CP009517.1_Methanosarcina_barkeri_3:447363-447456 Satlength=94 Nr of Repeats=5 RepeatLength=13 seed=AAACATTAAA Num.seqs=3 Similarity=0.931624
AAACATTAAATCg
>arqueas_representatives_NZ_CP009517.1_Methanosarcina_barkeri_3:453730-453810 Satlength=81 Nr of Repeats=5 RepeatLength=16 seed=TTTTTGAAAA Num.seqs=5 Similarity=0.966667
TTTTTGAAAAGgCTTG
>arqueas_representatives_NZ_CP009517.1_Methanosarcina_barkeri_3:454946-455019 Satlength=74 Nr of Repeats=5 RepeatLength=15 seed=AAATTGATCT Num.seqs=3 Similarity=0.940741
AAATTGATCTTGAtA
>arqueas_representatives_NZ_CP009517.1_Methanosarcina_barkeri_3:455203-455277 Satlength=75 Nr of Repeats=5 RepeatLength=13 seed=TTTCTTCTTT Num.seqs=4 Similarity=0.948718
TTtCTTCTTTTAG
>arqueas_representatives_NZ_CP009517.1_Methanosarcina_barkeri_3:459452-459578 Satlength=127 Nr of Repeats=6 RepeatLength=21 seed=TTCAGTAGAG Num.seqs=4 Similarity=0.936508
TTCAGTAGAGAAcCCTgTTAG
>arqueas_representatives_NZ_CP009517.1_Methanosarcina_barkeri_3:492856-492941 Satlength=86 Nr of Repeats=4 RepeatLength=17 seed=TCAGTTTCAG Num.seqs=3 Similarity=1.000000
TCAGTTTCAGTTTTTGG
>arqueas_representatives_NZ_CP009517.1_Methanosarcina_barkeri_3:495554-495620 Satlength=67 Nr of Repeats=6 RepeatLength=11 seed=TGGACGGGAT Num.seqs=6 Similarity=0.927273
TGGACGGGATc
>arqueas_representatives_NZ_CP009517.1_Methanosarcina_barkeri_3:499217-499331 Satlength=115 Nr of Repeats=6 RepeatLength=19 seed=AAGAAAGGGA Num.seqs=6 Similarity=1.000000
AAGAAAGGGATTATGGAGT
>arqueas_representatives_NZ_CP009517.1_Methanosarcina_barkeri_3:513646-514366 Satlength=721 Nr of Repeats=6 RepeatLength=120 seed=ACTCAAATGG Num.seqs=6 Similarity=0.656566
ACTCAAATGGTCaTAcAccACtGgAgatacnATagacGGTTCAcCAGCaaTaGggGcAGAcGGAAccATcTAcATaGGAAGctaTGATAAaAAAcTATATGCCcTgAATCCTGAcGGAAC
>arqueas_representatives_NZ_CP009517.1_Methanosarcina_barkeri_3:520176-520260 Satlength=85 Nr of Repeats=6 RepeatLength=14 seed=TTTTCGACTT Num.seqs=6 Similarity=0.856296
TTTTCGACTTTTCt
>arqueas_representatives_NZ_CP009517.1_Methanosarcina_barkeri_3:526563-526623 Satlength=61 Nr of Repeats=4 RepeatLength=15 seed=AACAGGTACA Num.seqs=4 Similarity=0.940741
AACAGGTACAcAGGA
>arqueas_representatives_NZ_CP009517.1_Methanosarcina_barkeri_3:538685-538829 Satlength=145 Nr of Repeats=12 RepeatLength=12 seed=TGAAGATGGG Num.seqs=12 Similarity=0.981481
TGAAGATGGGTA
>arqueas_representatives_NZ_CP009517.1_Methanosarcina_barkeri_3:541399-541474 Satlength=76 Nr of Repeats=5 RepeatLength=15 seed=GTATCATAGG Num.seqs=5 Similarity=0.946667
GTATCATAGGAtCTA
>arqueas_representatives_NZ_CP009517.1_Methanosarcina_barkeri_3:543099-543190 Satlength=92 Nr of Repeats=4 RepeatLength=23 seed=AATTCAAACA Num.seqs=3 Similarity=1.000000
AATTCAAACATTACTGAACTAAC
>arqueas_representatives_NZ_CP009517.1_Methanosarcina_barkeri_3:548332-548437 Satlength=106 Nr of Repeats=7 RepeatLength=15 seed=GCTTACTTTC Num.seqs=7 Similarity=0.906878
GCTTACTTTCcAAAc
>arqueas_representatives_NZ_CP009517.1_Methanosarcina_barkeri_3:562305-562391 Satlength=87 Nr of Repeats=5 RepeatLength=18 seed=TTGTTTTGAC Num.seqs=3 Similarity=1.000000
TTGTTTTGACATTGTCTA
>arqueas_representatives_NZ_CP009517.1_Methanosarcina_barkeri_3:563312-563382 Satlength=71 Nr of Repeats=5 RepeatLength=14 seed=TGAGTAAACT Num.seqs=5 Similarity=0.961905
TGAGTAAACTGAAt
>arqueas_representatives_NZ_CP009517.1_Methanosarcina_barkeri_3:566400-566514 Satlength=115 Nr of Repeats=6 RepeatLength=19 seed=TAGATTTTAG Num.seqs=6 Similarity=1.000000
TAGATTTTAGGGCTTGTTC
>arqueas_representatives_NZ_CP009517.1_Methanosarcina_barkeri_3:575813-575953 Satlength=141 Nr of Repeats=10 RepeatLength=14 seed=TGAATGAAGG Num.seqs=10 Similarity=0.947090
TGAATGAAGGcAAA
>arqueas_representatives_NZ_CP009517.1_Methanosarcina_barkeri_3:598916-599116 Satlength=201 Nr of Repeats=7 RepeatLength=20 seed=TGAGAATGAT Num.seqs=5 Similarity=0.786667
TGAGAATGATAgAaaAtaAa
>arqueas_representatives_NZ_CP009517.1_Methanosarcina_barkeri_3:625693-625843 Satlength=151 Nr of Repeats=4 RepeatLength=40 seed=TAATAATTTC Num.seqs=3 Similarity=1.000000
TAATAATTTCGAAAACAAGAGTCCTGGTATATCTTGGAAC
>arqueas_representatives_NZ_CP009517.1_Methanosarcina_barkeri_3:664510-664585 Satlength=76 Nr of Repeats=5 RepeatLength=15 seed=TGGACACTTA Num.seqs=5 Similarity=0.964444
TGGACACTTAAATaC
>arqueas_representatives_NZ_CP009517.1_Methanosarcina_barkeri_3:705292-705436 Satlength=145 Nr of Repeats=8 RepeatLength=18 seed=AGTTGTTTCT Num.seqs=8 Similarity=0.968254
AGTTGTTTCTGTGTTTTt
>arqueas_representatives_NZ_CP009517.1_Methanosarcina_barkeri_3:710031-710126 Satlength=96 Nr of Repeats=5 RepeatLength=19 seed=CGTTAAAAAA Num.seqs=5 Similarity=0.929825
CGTTAAAAAAGGAAAcAAg
>arqueas_representatives_NZ_CP009517.1_Methanosarcina_barkeri_3:711132-711244 Satlength=113 Nr of Repeats=7 RepeatLength=16 seed=GAACTGTTAA Num.seqs=7 Similarity=0.833333
GAACTGTTAAaGcAAa
>arqueas_representatives_NZ_CP009517.1_Methanosarcina_barkeri_3:736917-737017 Satlength=101 Nr of Repeats=4 RepeatLength=25 seed=TAAATTACTC Num.seqs=4 Similarity=0.920000
TAAATTACTCATTcGTCATCTgCAg
>arqueas_representatives_NZ_CP009517.1_Methanosarcina_barkeri_3:761912-761992 Satlength=81 Nr of Repeats=4 RepeatLength=20 seed=TTCAAACTGA Num.seqs=4 Similarity=1.000000
TTCAAACTGATAGGTATCTG
>arqueas_representatives_NZ_CP009517.1_Methanosarcina_barkeri_3:765394-765504 Satlength=111 Nr of Repeats=5 RepeatLength=22 seed=TAATTTTGAT Num.seqs=5 Similarity=1.000000
TAATTTTGATCTATAGAACGTT
>arqueas_representatives_NZ_CP009517.1_Methanosarcina_barkeri_3:781464-781592 Satlength=129 Nr of Repeats=8 RepeatLength=16 seed=TACAAGAGAA Num.seqs=8 Similarity=0.794468
TACAAGAGAAgATcTT
>arqueas_representatives_NZ_CP009517.1_Methanosarcina_barkeri_3:785924-786116 Satlength=193 Nr of Repeats=4 RepeatLength=30 seed=GATTCAGGTT Num.seqs=3 Similarity=0.851852
GATTCAGGTTTtttTTcAgTTTTGGTTTCT
>arqueas_representatives_NZ_CP009517.1_Methanosarcina_barkeri_3:810294-810511 Satlength=218 Nr of Repeats=7 RepeatLength=28 seed=ATCAGTTAAT Num.seqs=6 Similarity=0.860317
ATCAGTTAATcaTAaTTGGTTAAtTGTT
>arqueas_representatives_NZ_CP009517.1_Methanosarcina_barkeri_3:818702-818858 Satlength=157 Nr of Repeats=4 RepeatLength=45 seed=ACTTCAAGTG Num.seqs=3 Similarity=0.891358
ACTTCAAGTGTCAACCTTAAtGGAGAAgATAATnCAGGAAtAAAt
>arqueas_representatives_NZ_CP009517.1_Methanosarcina_barkeri_3:829127-829240 Satlength=114 Nr of Repeats=6 RepeatLength=19 seed=TAAAATATAC Num.seqs=5 Similarity=0.817544
TAAAATATAcTtTaATAgt
>arqueas_representatives_NZ_CP009517.1_Methanosarcina_barkeri_3:831897-831969 Satlength=73 Nr of Repeats=5 RepeatLength=12 seed=AAATAACGGA Num.seqs=4 Similarity=1.000000
AAATAACGGAAT
>arqueas_representatives_NZ_CP009517.1_Methanosarcina_barkeri_3:843567-843647 Satlength=81 Nr of Repeats=5 RepeatLength=16 seed=ATATTTAGGA Num.seqs=5 Similarity=0.966667
ATATTTAGGATCTGAa
>arqueas_representatives_NZ_CP009517.1_Methanosarcina_barkeri_3:849425-849550 Satlength=126 Nr of Repeats=8 RepeatLength=15 seed=TTATTTTATA Num.seqs=7 Similarity=1.000000
TTATTTTATACTATT
>arqueas_representatives_NZ_CP009517.1_Methanosarcina_barkeri_3:851973-852149 Satlength=177 Nr of Repeats=8 RepeatLength=22 seed=GTAGAATAAC Num.seqs=8 Similarity=0.984848
GTAGAATAACTTATCTTAAAGA
>arqueas_representatives_NZ_CP009517.1_Methanosarcina_barkeri_3:857111-857167 Satlength=57 Nr of Repeats=4 RepeatLength=14 seed=AAGAACAAAA Num.seqs=4 Similarity=0.952381
AAGAACAAAAAtTC
>arqueas_representatives_NZ_CP009517.1_Methanosarcina_barkeri_3:898016-898068 Satlength=53 Nr of Repeats=4 RepeatLength=13 seed=ATCTCATTTT Num.seqs=4 Similarity=1.000000
ATCTCATTTTAAC
>arqueas_representatives_NZ_CP009517.1_Methanosarcina_barkeri_3:903918-903996 Satlength=79 Nr of Repeats=5 RepeatLength=12 seed=AAAATTAAAA Num.seqs=3 Similarity=0.777778
AAaATtAAAAaT
>arqueas_representatives_NZ_CP009517.1_Methanosarcina_barkeri_3:905491-905650 Satlength=160 Nr of Repeats=6 RepeatLength=21 seed=TTTCCTTTTT Num.seqs=5 Similarity=0.949206
TTTCcTTTTTACAAcAGAATG
>arqueas_representatives_NZ_CP009517.1_Methanosarcina_barkeri_3:915283-915383 Satlength=101 Nr of Repeats=5 RepeatLength=20 seed=ACTCAAGTGA Num.seqs=5 Similarity=1.000000
ACTCAAGTGATTTTTCTCTT
>arqueas_representatives_NZ_CP009517.1_Methanosarcina_barkeri_3:927912-928111 Satlength=200 Nr of Repeats=10 RepeatLength=20 seed=TATTACCTGA Num.seqs=9 Similarity=0.985185
TATTACCTGAGAGAGGTGTG
>arqueas_representatives_NZ_CP009517.1_Methanosarcina_barkeri_3:929163-929277 Satlength=115 Nr of Repeats=9 RepeatLength=13 seed=AGTTTAGTAG Num.seqs=6 Similarity=0.876923
AGTTTAGcAGGcA
>arqueas_representatives_NZ_CP009517.1_Methanosarcina_barkeri_3:939456-939522 Satlength=67 Nr of Repeats=6 RepeatLength=11 seed=ATAAGTTACT Num.seqs=6 Similarity=1.000000
ATAAGTTACTA
>arqueas_representatives_NZ_CP009517.1_Methanosarcina_barkeri_3:943271-943663 Satlength=393 Nr of Repeats=5 RepeatLength=28 seed=TTTTGAAAAG Num.seqs=3 Similarity=0.968254
TTTTGAAAAGGCTTGcGGGCAAGCAGTT
>arqueas_representatives_NZ_CP009517.1_Methanosarcina_barkeri_3:944655-944785 Satlength=131 Nr of Repeats=10 RepeatLength=13 seed=TTTATCCAGT Num.seqs=10 Similarity=0.979487
TTTATCCAGTTGT
>arqueas_representatives_NZ_CP009517.1_Methanosarcina_barkeri_3:947076-947201 Satlength=126 Nr of Repeats=9 RepeatLength=14 seed=AAACGTAATC Num.seqs=8 Similarity=0.904762
AAACGTAATCTGGT
>arqueas_representatives_NZ_CP009517.1_Methanosarcina_barkeri_3:952449-952881 Satlength=433 Nr of Repeats=4 RepeatLength=28 seed=GAAGTAATCG Num.seqs=3 Similarity=1.000000
GAAGTAATCGATATCTGAAGCGTTTCAA
>arqueas_representatives_NZ_CP009517.1_Methanosarcina_barkeri_3:956227-956291 Satlength=65 Nr of Repeats=4 RepeatLength=16 seed=TGAAAGCTAT Num.seqs=4 Similarity=0.875000
TGAAAGCTATTgaAAt
>arqueas_representatives_NZ_CP009517.1_Methanosarcina_barkeri_3:965153-965241 Satlength=89 Nr of Repeats=4 RepeatLength=22 seed=CAGTAAACAA Num.seqs=4 Similarity=0.909091
CAGTAAACAAAcAGTGTtgAGA
>arqueas_representatives_NZ_CP009517.1_Methanosarcina_barkeri_3:965328-965414 Satlength=87 Nr of Repeats=5 RepeatLength=17 seed=CCTTTCTTTT Num.seqs=4 Similarity=1.000000
CCTTTCTTTTCCATCTT
>arqueas_representatives_NZ_CP009517.1_Methanosarcina_barkeri_3:983900-984012 Satlength=113 Nr of Repeats=8 RepeatLength=14 seed=CTGACATACA Num.seqs=8 Similarity=1.000000
CTGACATACAAGAT
>arqueas_representatives_NZ_CP009517.1_Methanosarcina_barkeri_3:996324-996432 Satlength=109 Nr of Repeats=4 RepeatLength=27 seed=AGATACAGAA Num.seqs=4 Similarity=0.950617
AGATACAGAATCACTATATCCCCCAgt
>arqueas_representatives_NZ_CP009517.1_Methanosarcina_barkeri_3:1011223-1011382 Satlength=160 Nr of Repeats=5 RepeatLength=32 seed=GATCTTTTCT Num.seqs=4 Similarity=0.875000
GATCTTTTCTTgCcTTCTTaCaTTCTtCTTTt
>arqueas_representatives_NZ_CP009517.1_Methanosarcina_barkeri_3:1017656-1017752 Satlength=97 Nr of Repeats=6 RepeatLength=16 seed=TTTTTAATTC Num.seqs=6 Similarity=0.872222
TTTTTAATTCAAgTGT
>arqueas_representatives_NZ_CP009517.1_Methanosarcina_barkeri_3:1019275-1019605 Satlength=331 Nr of Repeats=14 RepeatLength=17 seed=TTTTAGATTA Num.seqs=13 Similarity=1.000000
TTTTAGATTACAGTTTA
>arqueas_representatives_NZ_CP009517.1_Methanosarcina_barkeri_3:1028182-1028230 Satlength=49 Nr of Repeats=4 RepeatLength=12 seed=TTTACTTTTA Num.seqs=4 Similarity=0.944444
TTTACTTTTACt
>arqueas_representatives_NZ_CP009517.1_Methanosarcina_barkeri_3:1036890-1037033 Satlength=144 Nr of Repeats=13 RepeatLength=11 seed=TTGGCTTTCT Num.seqs=13 Similarity=0.944056
TTGGCTTTCTa
>arqueas_representatives_NZ_CP009517.1_Methanosarcina_barkeri_3:1040385-1040465 Satlength=81 Nr of Repeats=5 RepeatLength=16 seed=GTTAAGTTAT Num.seqs=5 Similarity=0.950000
GTTAAGTTATTACTtA
>arqueas_representatives_NZ_CP009517.1_Methanosarcina_barkeri_3:1041754-1041907 Satlength=154 Nr of Repeats=9 RepeatLength=17 seed=TAGAGACAAT Num.seqs=9 Similarity=0.864924
TAGAgACAAtAcTAAAt
>arqueas_representatives_NZ_CP009517.1_Methanosarcina_barkeri_3:1057587-1057671 Satlength=85 Nr of Repeats=7 RepeatLength=12 seed=TATCCCTTCA Num.seqs=7 Similarity=0.936508
TATCCCTTCAAA
>arqueas_representatives_NZ_CP009517.1_Methanosarcina_barkeri_3:1058950-1059070 Satlength=121 Nr of Repeats=8 RepeatLength=15 seed=TTTAGCCATC Num.seqs=8 Similarity=0.977778
TTTAGCCATCGTTAT
>arqueas_representatives_NZ_CP009517.1_Methanosarcina_barkeri_3:1062143-1062255 Satlength=113 Nr of Repeats=5 RepeatLength=16 seed=GAAGTAGTCT Num.seqs=3 Similarity=0.751634
GAAGTAGTCTaTTcAg
>arqueas_representatives_NZ_CP009517.1_Methanosarcina_barkeri_3:1071513-1071688 Satlength=176 Nr of Repeats=7 RepeatLength=25 seed=TTTAGCCTAC Num.seqs=7 Similarity=1.000000
TTTAGCCTACTCAGCTTTATGAATC
>arqueas_representatives_NZ_CP009517.1_Methanosarcina_barkeri_3:1093804-1093888 Satlength=85 Nr of Repeats=6 RepeatLength=14 seed=CGAGTTTATC Num.seqs=6 Similarity=0.885714
CGAGTTTATCTaTc
>arqueas_representatives_NZ_CP009517.1_Methanosarcina_barkeri_3:1109828-1109926 Satlength=99 Nr of Repeats=7 RepeatLength=14 seed=CTATCTTTTA Num.seqs=7 Similarity=0.954649
CTATCTTTTAAGcA
>arqueas_representatives_NZ_CP009517.1_Methanosarcina_barkeri_3:1135575-1135665 Satlength=91 Nr of Repeats=4 RepeatLength=18 seed=TAGTATCTTC Num.seqs=3 Similarity=0.901235
TAGTATCTTCTGACAaCt
>arqueas_representatives_NZ_CP009517.1_Methanosarcina_barkeri_3:1165890-1166046 Satlength=157 Nr of Repeats=12 RepeatLength=12 seed=AATCTTGAGA Num.seqs=11 Similarity=1.000000
AATCTTGAGAAC
>arqueas_representatives_NZ_CP009517.1_Methanosarcina_barkeri_3:1177298-1177354 Satlength=57 Nr of Repeats=4 RepeatLength=14 seed=AGAGATAAGA Num.seqs=4 Similarity=1.000000
AGAGATAAGAAAAA
>arqueas_representatives_NZ_CP009517.1_Methanosarcina_barkeri_3:1194214-1194307 Satlength=94 Nr of Repeats=5 RepeatLength=19 seed=CTCAATTGAT Num.seqs=4 Similarity=0.894737
CTCAATTGATtTCATTaAt
>arqueas_representatives_NZ_CP009517.1_Methanosarcina_barkeri_3:1208231-1208369 Satlength=139 Nr of Repeats=6 RepeatLength=23 seed=AATCCTTTAC Num.seqs=6 Similarity=1.000000
AATCCTTTACTTACTCTTACTTT
>arqueas_representatives_NZ_CP009517.1_Methanosarcina_barkeri_3:1218116-1218212 Satlength=97 Nr of Repeats=4 RepeatLength=24 seed=ACTAGTAAAT Num.seqs=4 Similarity=1.000000
ACTAGTAAATGAAGTATATTTTTC
>arqueas_representatives_NZ_CP009517.1_Methanosarcina_barkeri_3:1219798-1219941 Satlength=144 Nr of Repeats=11 RepeatLength=13 seed=AGTTCAAAAA Num.seqs=11 Similarity=1.000000
AGTTCAAAAATAG
>arqueas_representatives_NZ_CP009517.1_Methanosarcina_barkeri_3:1221703-1221910 Satlength=208 Nr of Repeats=6 RepeatLength=18 seed=TCTTCAGGCT Num.seqs=5 Similarity=0.851852
TCTTCAGGcTGtAcTTCc
>arqueas_representatives_NZ_CP009517.1_Methanosarcina_barkeri_3:1230182-1230302 Satlength=121 Nr of Repeats=6 RepeatLength=20 seed=CTTTAATTGT Num.seqs=6 Similarity=1.000000
CTTTAATTGTTACTCTTATT
>arqueas_representatives_NZ_CP009517.1_Methanosarcina_barkeri_3:1237378-1237482 Satlength=105 Nr of Repeats=8 RepeatLength=13 seed=TCATTCAAAG Num.seqs=8 Similarity=1.000000
TCATTCAAAGAAA
>arqueas_representatives_NZ_CP009517.1_Methanosarcina_barkeri_3:1262458-1262574 Satlength=117 Nr of Repeats=6 RepeatLength=19 seed=TTTTACCTTA Num.seqs=4 Similarity=0.762500
TTTTACCTTAatTcTATca
>arqueas_representatives_NZ_CP009517.1_Methanosarcina_barkeri_3:1284612-1284660 Satlength=49 Nr of Repeats=4 RepeatLength=12 seed=TAAGGCTGAA Num.seqs=4 Similarity=1.000000
TAAGGCTGAAAA
>arqueas_representatives_NZ_CP009517.1_Methanosarcina_barkeri_3:1286249-1286351 Satlength=103 Nr of Repeats=6 RepeatLength=17 seed=ATCAATTATA Num.seqs=6 Similarity=1.000000
ATCAATTATATAGTGAC
>arqueas_representatives_NZ_CP009517.1_Methanosarcina_barkeri_3:1292215-1292383 Satlength=169 Nr of Repeats=14 RepeatLength=12 seed=AGTAACAATA Num.seqs=14 Similarity=0.945055
AGTAACAATAAc
>arqueas_representatives_NZ_CP009517.1_Methanosarcina_barkeri_3:1302033-1302128 Satlength=96 Nr of Repeats=4 RepeatLength=19 seed=TAAAAGGACT Num.seqs=3 Similarity=0.953216
TAAAAGGACTaAGAAGCAA
>arqueas_representatives_NZ_CP009517.1_Methanosarcina_barkeri_3:1312721-1312789 Satlength=69 Nr of Repeats=4 RepeatLength=17 seed=AGGAGAAACA Num.seqs=4 Similarity=0.921569
AGGAGAAACACTAAgTa
>arqueas_representatives_NZ_CP009517.1_Methanosarcina_barkeri_3:1328038-1328102 Satlength=65 Nr of Repeats=4 RepeatLength=16 seed=AAAATGATAC Num.seqs=4 Similarity=0.958333
AAAATGATACAAATAt
>arqueas_representatives_NZ_CP009517.1_Methanosarcina_barkeri_3:1330959-1331035 Satlength=77 Nr of Repeats=4 RepeatLength=19 seed=TTTATGGAAG Num.seqs=4 Similarity=0.964912
TTTATGGAAGTTtAGTGAT
>arqueas_representatives_NZ_CP009517.1_Methanosarcina_barkeri_3:1342629-1343049 Satlength=421 Nr of Repeats=4 RepeatLength=21 seed=AAGGAAACTG Num.seqs=3 Similarity=0.957672
AaGGAAACTGAAGAAATAATC
>arqueas_representatives_NZ_CP009517.1_Methanosarcina_barkeri_3:1347356-1347446 Satlength=91 Nr of Repeats=5 RepeatLength=18 seed=TGGTTAATCT Num.seqs=5 Similarity=0.940741
TGGTTAATCTCTgTTATc
>arqueas_representatives_NZ_CP009517.1_Methanosarcina_barkeri_3:1392042-1392088 Satlength=47 Nr of Repeats=4 RepeatLength=11 seed=GAAACTAAAA Num.seqs=3 Similarity=1.000000
GAAACTAAAAT
>arqueas_representatives_NZ_CP009517.1_Methanosarcina_barkeri_3:1408122-1408212 Satlength=91 Nr of Repeats=5 RepeatLength=18 seed=ATAGTGACCC Num.seqs=5 Similarity=0.970370
ATAGTGACCCAGAATCAa
>arqueas_representatives_NZ_CP009517.1_Methanosarcina_barkeri_3:1416274-1416412 Satlength=139 Nr of Repeats=6 RepeatLength=23 seed=AAGTAAAAGC Num.seqs=6 Similarity=0.930435
AAGTAAAAGCTTaCTCTAATATA
>arqueas_representatives_NZ_CP009517.1_Methanosarcina_barkeri_3:1434337-1434426 Satlength=90 Nr of Repeats=4 RepeatLength=22 seed=AACCTGAAAA Num.seqs=3 Similarity=0.959596
AACCTGAAAATGTGTAcATTCA
>arqueas_representatives_NZ_CP009517.1_Methanosarcina_barkeri_3:1439875-1440007 Satlength=133 Nr of Repeats=12 RepeatLength=11 seed=ATTGAAAACT Num.seqs=12 Similarity=0.898990
ATTGAAAACTa
>arqueas_representatives_NZ_CP009517.1_Methanosarcina_barkeri_3:1443310-1443386 Satlength=77 Nr of Repeats=4 RepeatLength=19 seed=TTTGCTTTAT Num.seqs=4 Similarity=0.953216
TTTGCTTTATCAGGTaTTA
>arqueas_representatives_NZ_CP009517.1_Methanosarcina_barkeri_3:1446447-1446522 Satlength=76 Nr of Repeats=5 RepeatLength=15 seed=CTTAACCGAA Num.seqs=5 Similarity=1.000000
CTTAACCGAATCAAG
>arqueas_representatives_NZ_CP009517.1_Methanosarcina_barkeri_3:1486819-1487266 Satlength=448 Nr of Repeats=4 RepeatLength=18 seed=ATTTATCGTA Num.seqs=3 Similarity=1.000000
ATTTATCGTAACCTTGTA
>arqueas_representatives_NZ_CP009517.1_Methanosarcina_barkeri_3:1509435-1509525 Satlength=91 Nr of Repeats=5 RepeatLength=18 seed=TTACCAGTTT Num.seqs=5 Similarity=1.000000
TTACCAGTTTTAGGCTTT
>arqueas_representatives_NZ_CP009517.1_Methanosarcina_barkeri_3:1516230-1516274 Satlength=45 Nr of Repeats=4 RepeatLength=11 seed=TAATTGTTGA Num.seqs=4 Similarity=0.919192
TAATTGTTGAa
>arqueas_representatives_NZ_CP009517.1_Methanosarcina_barkeri_3:1524366-1524468 Satlength=103 Nr of Repeats=6 RepeatLength=17 seed=TAACTCTGAA Num.seqs=6 Similarity=0.947712
TAACTCTGAAACTAATG
>arqueas_representatives_NZ_CP009517.1_Methanosarcina_barkeri_3:1540789-1540869 Satlength=81 Nr of Repeats=7 RepeatLength=10 seed=GGAAGACAAT Num.seqs=6 Similarity=1.000000
GGAAGACAAT
>arqueas_representatives_NZ_CP009517.1_Methanosarcina_barkeri_3:1560098-1560150 Satlength=53 Nr of Repeats=4 RepeatLength=12 seed=ATAAATAGAT Num.seqs=3 Similarity=1.000000
ATAAATAGATAA
>arqueas_representatives_NZ_CP009517.1_Methanosarcina_barkeri_3:1560896-1561052 Satlength=157 Nr of Repeats=13 RepeatLength=12 seed=AATGAACAGA Num.seqs=13 Similarity=0.943020
AATGAACAGATa
>arqueas_representatives_NZ_CP009517.1_Methanosarcina_barkeri_3:1565890-1565974 Satlength=85 Nr of Repeats=7 RepeatLength=12 seed=ATCAAAAAGG Num.seqs=7 Similarity=0.904762
ATCAAAAAGGAg
>arqueas_representatives_NZ_CP009517.1_Methanosarcina_barkeri_3:1570116-1570168 Satlength=53 Nr of Repeats=4 RepeatLength=13 seed=AAAAAGAAAG Num.seqs=4 Similarity=1.000000
AAAAAGAAAGAAG
>arqueas_representatives_NZ_CP009517.1_Methanosarcina_barkeri_3:1600932-1601043 Satlength=112 Nr of Repeats=7 RepeatLength=16 seed=TTACTTGCTT Num.seqs=6 Similarity=1.000000
TTACTTGCTTTACTGT
>arqueas_representatives_NZ_CP009517.1_Methanosarcina_barkeri_3:1614102-1614222 Satlength=121 Nr of Repeats=4 RepeatLength=30 seed=AGACTTACGG Num.seqs=4 Similarity=0.970370
AGACTTACGGAGATGAACcGACTAGGGATC
>arqueas_representatives_NZ_CP009517.1_Methanosarcina_barkeri_3:1616517-1616592 Satlength=76 Nr of Repeats=5 RepeatLength=15 seed=TCAGACTTTA Num.seqs=5 Similarity=1.000000
TCAGACTTTAAGATG
>arqueas_representatives_NZ_CP009517.1_Methanosarcina_barkeri_3:1618614-1618749 Satlength=136 Nr of Repeats=4 RepeatLength=27 seed=TCTGACAACA Num.seqs=3 Similarity=0.934156
TCTGACAACAATACTGGAGAtAACTCc
>arqueas_representatives_NZ_CP009517.1_Methanosarcina_barkeri_3:1619652-1619772 Satlength=121 Nr of Repeats=8 RepeatLength=15 seed=GGAACCAGTG Num.seqs=6 Similarity=0.869630
GGAACCAGTGAcAAt
>arqueas_representatives_NZ_CP009517.1_Methanosarcina_barkeri_3:1625731-1625829 Satlength=99 Nr of Repeats=7 RepeatLength=14 seed=CTGAGCAATT Num.seqs=7 Similarity=0.918367
CTGAGCAATTATAt
>arqueas_representatives_NZ_CP009517.1_Methanosarcina_barkeri_3:1631893-1631977 Satlength=85 Nr of Repeats=4 RepeatLength=21 seed=TCTGCATTTT Num.seqs=4 Similarity=0.957672
TCTGCATTTTTAACTCTcTAC
>arqueas_representatives_NZ_CP009517.1_Methanosarcina_barkeri_3:1637453-1637635 Satlength=183 Nr of Repeats=7 RepeatLength=20 seed=TAGTTGTTAA Num.seqs=5 Similarity=1.000000
TAGTTGTTAATAGCTATCAG
>arqueas_representatives_NZ_CP009517.1_Methanosarcina_barkeri_3:1647266-1647341 Satlength=76 Nr of Repeats=4 RepeatLength=19 seed=AAACCAAAAA Num.seqs=3 Similarity=1.000000
AAACCAAAAAGAATAAAAT
>arqueas_representatives_NZ_CP009517.1_Methanosarcina_barkeri_3:1684849-1684957 Satlength=109 Nr of Repeats=4 RepeatLength=27 seed=AATATTTACT Num.seqs=4 Similarity=0.901235
AATATTTACTTCAtTGAACCTagCTGc
>arqueas_representatives_NZ_CP009517.1_Methanosarcina_barkeri_3:1687118-1687193 Satlength=76 Nr of Repeats=5 RepeatLength=15 seed=CATACTAGAA Num.seqs=5 Similarity=0.946667
CATACTAGAAATTAg
>arqueas_representatives_NZ_CP009517.1_Methanosarcina_barkeri_3:1689936-1690008 Satlength=73 Nr of Repeats=4 RepeatLength=18 seed=CTGTTAACTC Num.seqs=4 Similarity=0.876543
CTGTTAACTCTacCAATt
>arqueas_representatives_NZ_CP009517.1_Methanosarcina_barkeri_3:1719980-1720085 Satlength=106 Nr of Repeats=5 RepeatLength=21 seed=AATTATGTTT Num.seqs=5 Similarity=0.974603
AATTATGTTTCTTaTTGAGTA
>arqueas_representatives_NZ_CP009517.1_Methanosarcina_barkeri_3:1736292-1736412 Satlength=121 Nr of Repeats=8 RepeatLength=15 seed=TTTTAATGAC Num.seqs=8 Similarity=0.955556
TTTTAATGACTTGTT
>arqueas_representatives_NZ_CP009517.1_Methanosarcina_barkeri_3:1803251-1803365 Satlength=115 Nr of Repeats=6 RepeatLength=19 seed=TTAATTGAAG Num.seqs=6 Similarity=0.976608
TTAATTGAAGATATTAAAG
>arqueas_representatives_NZ_CP009517.1_Methanosarcina_barkeri_3:1804802-1804882 Satlength=81 Nr of Repeats=5 RepeatLength=16 seed=AGTAAGAGAG Num.seqs=5 Similarity=0.966667
AGTAAGAGAGTTAATa
>arqueas_representatives_NZ_CP009517.1_Methanosarcina_barkeri_3:1809922-1810054 Satlength=133 Nr of Repeats=6 RepeatLength=22 seed=TCATTAGAAA Num.seqs=6 Similarity=0.947475
TCATTAGAAAAgGAAATCCAAC
>arqueas_representatives_NZ_CP009517.1_Methanosarcina_barkeri_3:1814928-1815095 Satlength=168 Nr of Repeats=4 RepeatLength=27 seed=AAGCCTTTTT Num.seqs=3 Similarity=0.934156
AAGCCTTTTTaaAAAAGGGTTGCGGTT
>arqueas_representatives_NZ_CP009517.1_Methanosarcina_barkeri_3:1825745-1825862 Satlength=118 Nr of Repeats=8 RepeatLength=13 seed=AACCTGAATT Num.seqs=7 Similarity=0.970696
AACCTGAATTCTT
>arqueas_representatives_NZ_CP009517.1_Methanosarcina_barkeri_3:1837323-1837487 Satlength=165 Nr of Repeats=11 RepeatLength=15 seed=CAAGTTTTAA Num.seqs=10 Similarity=0.982222
CAAGTTTTAAGTTTC
>arqueas_representatives_NZ_CP009517.1_Methanosarcina_barkeri_3:1855056-1855126 Satlength=71 Nr of Repeats=5 RepeatLength=14 seed=GTATTAATGT Num.seqs=5 Similarity=0.895238
GTATTAATgTCTGc
>arqueas_representatives_NZ_CP009517.1_Methanosarcina_barkeri_3:1856092-1856193 Satlength=102 Nr of Repeats=5 RepeatLength=21 seed=TAAGTCTCAT Num.seqs=3 Similarity=0.957672
TAAGTCTCATGTTAAATCTTa
>arqueas_representatives_NZ_CP009517.1_Methanosarcina_barkeri_3:1857906-1857990 Satlength=85 Nr of Repeats=7 RepeatLength=12 seed=TAATTTAGGT Num.seqs=7 Similarity=0.968254
TAATTTAGGTAT
>arqueas_representatives_NZ_CP009517.1_Methanosarcina_barkeri_3:1868862-1868972 Satlength=111 Nr of Repeats=6 RepeatLength=19 seed=AGTAATTTAG Num.seqs=5 Similarity=1.000000
AGTAATTTAGCTATCAGTA
>arqueas_representatives_NZ_CP009517.1_Methanosarcina_barkeri_3:1893072-1893203 Satlength=132 Nr of Repeats=5 RepeatLength=27 seed=AACAATAAGA Num.seqs=4 Similarity=0.950617
AACAATAAGAAAACaAATcAACTCTAT
>arqueas_representatives_NZ_CP009517.1_Methanosarcina_barkeri_3:1901541-1901601 Satlength=61 Nr of Repeats=5 RepeatLength=12 seed=TACTCAATAT Num.seqs=5 Similarity=0.933333
TACTCAATATTa
>arqueas_representatives_NZ_CP009517.1_Methanosarcina_barkeri_3:1925431-1925515 Satlength=85 Nr of Repeats=4 RepeatLength=21 seed=CTGTCATTTC Num.seqs=4 Similarity=0.904762
CTGTCATTTCtAgTGTTtCAC
>arqueas_representatives_NZ_CP009517.1_Methanosarcina_barkeri_3:1934202-1934345 Satlength=144 Nr of Repeats=8 RepeatLength=16 seed=TGATAAACAA Num.seqs=6 Similarity=0.822222
TGATAAaCAACTaAaC
>arqueas_representatives_NZ_CP009517.1_Methanosarcina_barkeri_3:1936184-1936264 Satlength=81 Nr of Repeats=5 RepeatLength=16 seed=TATAATTCTT Num.seqs=5 Similarity=0.950000
TATAATTCTTACAtTC
>arqueas_representatives_NZ_CP009517.1_Methanosarcina_barkeri_3:1937472-1937528 Satlength=57 Nr of Repeats=4 RepeatLength=14 seed=CAACGGTTTC Num.seqs=4 Similarity=1.000000
CAACGGTTTCGGGT
>arqueas_representatives_NZ_CP009517.1_Methanosarcina_barkeri_3:1941986-1942073 Satlength=88 Nr of Repeats=7 RepeatLength=11 seed=ATATAATCTC Num.seqs=6 Similarity=0.927273
ATATAATCTCa
>arqueas_representatives_NZ_CP009517.1_Methanosarcina_barkeri_3:1947643-1947755 Satlength=113 Nr of Repeats=7 RepeatLength=16 seed=ACTAACTAAT Num.seqs=7 Similarity=1.000000
ACTAACTAATCCATCA
>arqueas_representatives_NZ_CP009517.1_Methanosarcina_barkeri_3:1951931-1952052 Satlength=122 Nr of Repeats=10 RepeatLength=11 seed=ATTCAGTATC Num.seqs=9 Similarity=0.878788
ATTCAGTAtCc
>arqueas_representatives_NZ_CP009517.1_Methanosarcina_barkeri_3:1963009-1963086 Satlength=78 Nr of Repeats=5 RepeatLength=14 seed=AATCAGTAAT Num.seqs=4 Similarity=0.825397
AATCAgTAATCAac
>arqueas_representatives_NZ_CP009517.1_Methanosarcina_barkeri_3:1972197-1972277 Satlength=81 Nr of Repeats=5 RepeatLength=16 seed=AATCAATATG Num.seqs=5 Similarity=0.900000
AATCaATATGgAATTg
>arqueas_representatives_NZ_CP009517.1_Methanosarcina_barkeri_3:1997266-1997378 Satlength=113 Nr of Repeats=7 RepeatLength=16 seed=TGTGATGTCA Num.seqs=7 Similarity=1.000000
TGTGATGTCAAGCTTA
>arqueas_representatives_NZ_CP009517.1_Methanosarcina_barkeri_3:2003881-2003941 Satlength=61 Nr of Repeats=4 RepeatLength=15 seed=CTTTGTTTAG Num.seqs=4 Similarity=0.866667
CTTTgTTTAGcTAtC
>arqueas_representatives_NZ_CP009517.1_Methanosarcina_barkeri_3:2021994-2022120 Satlength=127 Nr of Repeats=9 RepeatLength=14 seed=GACAAGAATT Num.seqs=9 Similarity=0.962963
GACAAGAATTCATg
>arqueas_representatives_NZ_CP009517.1_Methanosarcina_barkeri_3:2052925-2053093 Satlength=169 Nr of Repeats=13 RepeatLength=12 seed=TAATCAGTAA Num.seqs=12 Similarity=1.000000
TAATCAGTAAGG
>arqueas_representatives_NZ_CP009517.1_Methanosarcina_barkeri_3:2066147-2066223 Satlength=77 Nr of Repeats=4 RepeatLength=19 seed=TAAGTCCTAT Num.seqs=4 Similarity=1.000000
TAAGTCCTATCAATCTGCA
>arqueas_representatives_NZ_CP009517.1_Methanosarcina_barkeri_3:2095253-2096558 Satlength=1306 Nr of Repeats=4 RepeatLength=255 seed=CCTGTACTCT Num.seqs=3 Similarity=0.595807
CCTGTACTCTGGcCAnTAAAactAACagTAAGAGGcGaTTTTCCTGAAGTtgGgGAcGCAGAgAAAnCtGggAcAGGnagatTtAaAtCgtTTGAgAcAgnaATATAgCcgGtTTTtGTtAatgcAnTacTGCCATttCaTnacTtacTGtcAATGTaAcAGAATAtantCCTGcTTTgctgtAcgTgTGcACAGGaTTcTTttCtGTTGAATacgTtCCGTCTCCAAAAntCCAtTTCgtTgAGgtTGgtGat
>arqueas_representatives_NZ_CP009517.1_Methanosarcina_barkeri_3:2106861-2106946 Satlength=86 Nr of Repeats=5 RepeatLength=17 seed=TAGTTTTTGT Num.seqs=5 Similarity=0.968627
TAGTTTTTGTGTGATAg
>arqueas_representatives_NZ_CP009517.1_Methanosarcina_barkeri_3:2118358-2118435 Satlength=78 Nr of Repeats=7 RepeatLength=11 seed=ACTTCTTAGT Num.seqs=7 Similarity=0.942280
ACTTCTTAGTg
>arqueas_representatives_NZ_CP009517.1_Methanosarcina_barkeri_3:2120183-2120431 Satlength=249 Nr of Repeats=4 RepeatLength=62 seed=CTAACAAAAG Num.seqs=4 Similarity=0.942652
CTAACAAAAGTaGCACAAAcTTCtTTGATCAACCTTTCTgTCTAAGAAAGGTTGGCTTACAg
>arqueas_representatives_NZ_CP009517.1_Methanosarcina_barkeri_3:2134149-2134282 Satlength=134 Nr of Repeats=4 RepeatLength=38 seed=CAAGGTTTAT Num.seqs=3 Similarity=1.000000
CAAGGTTTATTGGTTAGATCAAGATTTACTGATTAGAC
>arqueas_representatives_NZ_CP009517.1_Methanosarcina_barkeri_3:2135252-2135343 Satlength=92 Nr of Repeats=7 RepeatLength=13 seed=TATTCACAAA Num.seqs=7 Similarity=1.000000
TATTCACAAATGA
>arqueas_representatives_NZ_CP009517.1_Methanosarcina_barkeri_3:2137849-2138254 Satlength=406 Nr of Repeats=14 RepeatLength=27 seed=TTGAGCCGGA Num.seqs=13 Similarity=0.755619
TTGAGCCgGAATCcGAgcTtccaTCAc
>arqueas_representatives_NZ_CP009517.1_Methanosarcina_barkeri_3:2249562-2249670 Satlength=109 Nr of Repeats=4 RepeatLength=27 seed=CAATCCTTTA Num.seqs=4 Similarity=1.000000
CAATCCTTTAACAAATCTTCCAATCAC
>arqueas_representatives_NZ_CP009517.1_Methanosarcina_barkeri_3:2254729-2254834 Satlength=106 Nr of Repeats=7 RepeatLength=15 seed=TGATGTTATT Num.seqs=7 Similarity=0.974603
TGATGTTATTTTTAA
>arqueas_representatives_NZ_CP009517.1_Methanosarcina_barkeri_3:2254884-2254948 Satlength=65 Nr of Repeats=4 RepeatLength=16 seed=TTATCTTTTA Num.seqs=4 Similarity=0.902778
TTATCTTTTAGcGATg
>arqueas_representatives_NZ_CP009517.1_Methanosarcina_barkeri_3:2268463-2268529 Satlength=67 Nr of Repeats=6 RepeatLength=11 seed=TTATCAAAGT Num.seqs=6 Similarity=0.959596
TTATCAAAGTG
>arqueas_representatives_NZ_CP009517.1_Methanosarcina_barkeri_3:2271115-2271235 Satlength=121 Nr of Repeats=6 RepeatLength=20 seed=AGTTACAGTA Num.seqs=6 Similarity=1.000000
AGTTACAGTAAAACACATTT
>arqueas_representatives_NZ_CP009517.1_Methanosarcina_barkeri_3:2292394-2292508 Satlength=115 Nr of Repeats=5 RepeatLength=23 seed=CTAACAGAAT Num.seqs=4 Similarity=1.000000
CTAACAGAATATAATTCAATGTA
>arqueas_representatives_NZ_CP009517.1_Methanosarcina_barkeri_3:2330875-2330975 Satlength=101 Nr of Repeats=9 RepeatLength=10 seed=GTAGAGAAAA Num.seqs=6 Similarity=1.000000
GTAGAGAAAA
>arqueas_representatives_NZ_CP009517.1_Methanosarcina_barkeri_3:2358339-2358407 Satlength=69 Nr of Repeats=4 RepeatLength=17 seed=GAAACAGGAA Num.seqs=4 Similarity=1.000000
GAAACAGGAAACTAACA
>arqueas_representatives_NZ_CP009517.1_Methanosarcina_barkeri_3:2384323-2384437 Satlength=115 Nr of Repeats=9 RepeatLength=12 seed=AATAAGAATA Num.seqs=8 Similarity=1.000000
AATAAGAATAAG
>arqueas_representatives_NZ_CP009517.1_Methanosarcina_barkeri_3:2404102-2404174 Satlength=73 Nr of Repeats=6 RepeatLength=12 seed=AGCTAATTTG Num.seqs=6 Similarity=1.000000
AGCTAATTTGGA
>arqueas_representatives_NZ_CP009517.1_Methanosarcina_barkeri_3:2404180-2404349 Satlength=170 Nr of Repeats=9 RepeatLength=13 seed=TTTGAGGAGT Num.seqs=7 Similarity=1.000000
TTTGAGGAGTTAG
>arqueas_representatives_NZ_CP009517.1_Methanosarcina_barkeri_3:2420416-2420528 Satlength=113 Nr of Repeats=7 RepeatLength=16 seed=GATATGTGAA Num.seqs=7 Similarity=0.888889
GATATGTGAATTCTTa
>arqueas_representatives_NZ_CP009517.1_Methanosarcina_barkeri_3:2430569-2430653 Satlength=85 Nr of Repeats=4 RepeatLength=14 seed=CAACGGTTTC Num.seqs=3 Similarity=1.000000
CAACGGTTTCGGGT
>arqueas_representatives_NZ_CP009517.1_Methanosarcina_barkeri_3:2435071-2435161 Satlength=91 Nr of Repeats=6 RepeatLength=15 seed=TTACTTAGTT Num.seqs=6 Similarity=0.970370
TTACTTAGTTTGAGA
>arqueas_representatives_NZ_CP009517.1_Methanosarcina_barkeri_3:2447226-2447306 Satlength=81 Nr of Repeats=4 RepeatLength=20 seed=AACAGTTTAT Num.seqs=4 Similarity=0.866667
AACAGTTTATcTcATAtTTc
>arqueas_representatives_NZ_CP009517.1_Methanosarcina_barkeri_3:2451007-2451072 Satlength=66 Nr of Repeats=5 RepeatLength=13 seed=AAAATCTCTA Num.seqs=5 Similarity=1.000000
AAAATCTCTATTC
>arqueas_representatives_NZ_CP009517.1_Methanosarcina_barkeri_3:2458897-2459057 Satlength=161 Nr of Repeats=8 RepeatLength=20 seed=CCTTTAAGTC Num.seqs=8 Similarity=0.902381
CCTTTAAGTCaCTaTTTTCA
>arqueas_representatives_NZ_CP009517.1_Methanosarcina_barkeri_3:2503660-2503896 Satlength=237 Nr of Repeats=6 RepeatLength=12 seed=CAACAATATC Num.seqs=4 Similarity=1.000000
CAACAATATCAA
>arqueas_representatives_NZ_CP009517.1_Methanosarcina_barkeri_3:2504889-2504985 Satlength=97 Nr of Repeats=4 RepeatLength=24 seed=TTTCTTCTTT Num.seqs=4 Similarity=0.972222
TTTCTTCTTTAAgGGAATTCTGAT
>arqueas_representatives_NZ_CP009517.1_Methanosarcina_barkeri_3:2514164-2514274 Satlength=111 Nr of Repeats=5 RepeatLength=22 seed=AGAGAAATCT Num.seqs=5 Similarity=0.975758
AGAGAAATCTAAGGGAgATTTA
>arqueas_representatives_NZ_CP009517.1_Methanosarcina_barkeri_3:2514261-2514327 Satlength=67 Nr of Repeats=6 RepeatLength=11 seed=TAAGGGAAAT Num.seqs=6 Similarity=0.878788
TAAGGGAAATT
>arqueas_representatives_NZ_CP009517.1_Methanosarcina_barkeri_3:2518080-2518234 Satlength=155 Nr of Repeats=8 RepeatLength=19 seed=GGATAACTCA Num.seqs=6 Similarity=0.962573
GGATAACTCAACACTTTGa
>arqueas_representatives_NZ_CP009517.1_Methanosarcina_barkeri_3:2532184-2532303 Satlength=120 Nr of Repeats=7 RepeatLength=17 seed=TTAAACAAAC Num.seqs=7 Similarity=0.955182
TTAAACAAACCTTAgAC
>arqueas_representatives_NZ_CP009517.1_Methanosarcina_barkeri_3:2548298-2548454 Satlength=157 Nr of Repeats=9 RepeatLength=17 seed=AGAAGAGTTT Num.seqs=6 Similarity=1.000000
AGAAGAGTTTTGAGTTA
>arqueas_representatives_NZ_CP009517.1_Methanosarcina_barkeri_3:2580903-2580969 Satlength=67 Nr of Repeats=5 RepeatLength=13 seed=TATTTTATCT Num.seqs=4 Similarity=1.000000
TATTTTATCTTGC
>arqueas_representatives_NZ_CP009517.1_Methanosarcina_barkeri_3:2584343-2584505 Satlength=163 Nr of Repeats=9 RepeatLength=18 seed=ATATGTTAAT Num.seqs=9 Similarity=1.000000
ATATGTTAATTTCAGGGA
>arqueas_representatives_NZ_CP009517.1_Methanosarcina_barkeri_3:2587143-2587256 Satlength=114 Nr of Repeats=5 RepeatLength=23 seed=TAATATTGAA Num.seqs=4 Similarity=0.787037
TAATaTTGAAaTTAAaCTGTAgAn
>arqueas_representatives_NZ_CP009517.1_Methanosarcina_barkeri_3:2588553-2588827 Satlength=275 Nr of Repeats=19 RepeatLength=13 seed=TCATTTCTCC Num.seqs=16 Similarity=0.903419
TCATTTCTCCTTc
>arqueas_representatives_NZ_CP009517.1_Methanosarcina_barkeri_3:2614826-2614874 Satlength=49 Nr of Repeats=4 RepeatLength=12 seed=TATAGAAAAA Num.seqs=4 Similarity=0.944444
TATAGAAAAAAa
>arqueas_representatives_NZ_CP009517.1_Methanosarcina_barkeri_3:2625568-2625649 Satlength=82 Nr of Repeats=5 RepeatLength=13 seed=AATACCTGAT Num.seqs=3 Similarity=1.000000
AATACCTGATAAA
>arqueas_representatives_NZ_CP009517.1_Methanosarcina_barkeri_3:2643626-2643686 Satlength=61 Nr of Repeats=5 RepeatLength=10 seed=GTAAGCAAAA Num.seqs=4 Similarity=0.933333
GTAAGcAAAA
>arqueas_representatives_NZ_CP009517.1_Methanosarcina_barkeri_3:2644423-2644511 Satlength=89 Nr of Repeats=4 RepeatLength=22 seed=AAATTCAGAG Num.seqs=4 Similarity=1.000000
AAATTCAGAGTAGAATTATTAA
>arqueas_representatives_NZ_CP009517.1_Methanosarcina_barkeri_3:2653013-2653070 Satlength=58 Nr of Repeats=5 RepeatLength=11 seed=TTTCACACTA Num.seqs=3 Similarity=0.919192
TTTCACAcTAC
>arqueas_representatives_NZ_CP009517.1_Methanosarcina_barkeri_3:2678687-2678775 Satlength=89 Nr of Repeats=8 RepeatLength=11 seed=TATTAAATAA Num.seqs=8 Similarity=0.818182
TATTAAATaAa
>arqueas_representatives_NZ_CP009517.1_Methanosarcina_barkeri_3:2681176-2681253 Satlength=78 Nr of Repeats=4 RepeatLength=22 seed=TAATTTACAG Num.seqs=3 Similarity=0.838384
TAATTTACAGgTAATTCatAGa
>arqueas_representatives_NZ_CP009517.1_Methanosarcina_barkeri_3:2682572-2682685 Satlength=114 Nr of Repeats=6 RepeatLength=19 seed=AAATTAACTT Num.seqs=5 Similarity=0.894737
AAATTAACTTaAAATtCAa
>arqueas_representatives_NZ_CP009517.1_Methanosarcina_barkeri_3:2697742-2697888 Satlength=147 Nr of Repeats=6 RepeatLength=25 seed=TTCACTTTTA Num.seqs=5 Similarity=0.871795
TTCACTTTTATTCtTCTtTCTTTgA
>arqueas_representatives_NZ_CP009517.1_Methanosarcina_barkeri_3:2708099-2708203 Satlength=105 Nr of Repeats=5 RepeatLength=20 seed=CATAATAAAA Num.seqs=3 Similarity=1.000000
CATAATAAAAATAGTAAAAA
>arqueas_representatives_NZ_CP009517.1_Methanosarcina_barkeri_3:2710419-2711676 Satlength=1258 Nr of Repeats=5 RepeatLength=255 seed=TCAGGAAATG Num.seqs=3 Similarity=0.836576
TCAGGAAATGaACCTTTAAGCGTTAAATTcACTGACAAAAGTACAGGAAAACCCACTAAATGGAAATGGGATTTcGGAGAtGGAACATatTCAACcTtgcAGAAtCCaACTCAtAAGTATTCCAAAgCAGGAAAATATACTGTTAAACTTACcGTAACaAATgCaGCAGGCAGTAgtACagaAACAAAATCAAAaTATATAAccGTtACAaCAAcTTCCCAAgcTCCaacTGCtGtAttTTaTGcATCTCCAaaa
>arqueas_representatives_NZ_CP009517.1_Methanosarcina_barkeri_3:2726164-2726305 Satlength=142 Nr of Repeats=7 RepeatLength=20 seed=CCTTTAAACA Num.seqs=6 Similarity=1.000000
CCTTTAAACAATCCTATCAT
>arqueas_representatives_NZ_CP009517.1_Methanosarcina_barkeri_3:2728209-2728319 Satlength=111 Nr of Repeats=5 RepeatLength=22 seed=GGGATAGTTG Num.seqs=5 Similarity=0.963636
GGGATAGTTGAACTTAACTTTt
>arqueas_representatives_NZ_CP009517.1_Methanosarcina_barkeri_3:2738518-2738642 Satlength=125 Nr of Repeats=4 RepeatLength=31 seed=CTGGTTTACT Num.seqs=4 Similarity=1.000000
CTGGTTTACTTCCGGCTTATTCTAGCTTATT
>arqueas_representatives_NZ_CP009517.1_Methanosarcina_barkeri_3:2748427-2748539 Satlength=113 Nr of Repeats=4 RepeatLength=28 seed=GTTGCAGATA Num.seqs=4 Similarity=0.928571
GTTGCAGATATCTaTTCTTCTATAcGTa
>arqueas_representatives_NZ_CP009517.1_Methanosarcina_barkeri_3:2755703-2756453 Satlength=751 Nr of Repeats=5 RepeatLength=126 seed=TGTAACCTTG Num.seqs=4 Similarity=0.626859
TGTaACCTTGTTtgTtgctGtGTcAATTACcGAaAcAgcgccaCtagctTcgTTcGcCACATAcACtTTtgTTCCagCcGGatTgActGCAAcTCCncAaGgAtaatTtCCTACatTtActGTaGC
>arqueas_representatives_NZ_CP009517.1_Methanosarcina_barkeri_3:2757883-2757974 Satlength=92 Nr of Repeats=7 RepeatLength=13 seed=GTAAGAAAGA Num.seqs=7 Similarity=0.970696
GTAAGAAAGACAT
>arqueas_representatives_NZ_CP009517.1_Methanosarcina_barkeri_3:2758362-2759354 Satlength=993 Nr of Repeats=4 RepeatLength=246 seed=CCAAAACTCC Num.seqs=3 Similarity=0.686508
CCAAAACTCCATTTCCAtTTagtnGGTGcTCCTGTgCTTGTGTCAGTaAAttTAACgtTTAAtGGaaCTTTTCCTGAGgTaGGagatGCAGAaAAtgcaGCAACcGGTTTTgtTAcnACTTTTATATAnTCaGttTTTGTTAcaTGtTACTacCTGCTGAgttaGTTACtgTAAGTaCaACcGtATAAnTTCCgGCtttnGAATACTTATGcGTtggatTCTGcanGGTTGAagttGttCCgTCT
>arqueas_representatives_NZ_CP009517.1_Methanosarcina_barkeri_3:2787074-2787219 Satlength=146 Nr of Repeats=5 RepeatLength=29 seed=TTCAGGAGTT Num.seqs=5 Similarity=1.000000
TTCAGGAGTTCTAAACTCTAAACCAGCCC
>arqueas_representatives_NZ_CP009517.1_Methanosarcina_barkeri_3:2794162-2794240 Satlength=79 Nr of Repeats=6 RepeatLength=13 seed=TGATTGATAA Num.seqs=6 Similarity=0.904274
TGATTGATAAAaC
>arqueas_representatives_NZ_CP009517.1_Methanosarcina_barkeri_3:2795139-2795278 Satlength=140 Nr of Repeats=4 RepeatLength=23 seed=TAGCTTTAAG Num.seqs=3 Similarity=1.000000
TAGCTTTAAGTTCAGATTTAGAT
>arqueas_representatives_NZ_CP009517.1_Methanosarcina_barkeri_3:2816272-2816493 Satlength=222 Nr of Repeats=12 RepeatLength=13 seed=TGAGGTATTA Num.seqs=8 Similarity=0.948718
TGAGGTATTAGAG
>arqueas_representatives_NZ_CP009517.1_Methanosarcina_barkeri_3:2818821-2818997 Satlength=177 Nr of Repeats=11 RepeatLength=16 seed=TGATCAGTTT Num.seqs=11 Similarity=1.000000
TGATCAGTTTAGTTTT
>arqueas_representatives_NZ_CP009517.1_Methanosarcina_barkeri_3:2823419-2823657 Satlength=239 Nr of Repeats=16 RepeatLength=15 seed=GATAGACATA Num.seqs=14 Similarity=0.784127
GATAgACATAgagaT
>arqueas_representatives_NZ_CP009517.1_Methanosarcina_barkeri_3:2841406-2841541 Satlength=136 Nr of Repeats=9 RepeatLength=15 seed=TTAATTTTCG Num.seqs=9 Similarity=0.843750
TTAATTTTCGTAtTC
>arqueas_representatives_NZ_CP009517.1_Methanosarcina_barkeri_3:2841549-2841624 Satlength=76 Nr of Repeats=5 RepeatLength=15 seed=CGTACCCTTA Num.seqs=5 Similarity=1.000000
CGTACCCTTACTTAC
>arqueas_representatives_NZ_CP009517.1_Methanosarcina_barkeri_3:2866936-2867050 Satlength=115 Nr of Repeats=5 RepeatLength=18 seed=CTCTTCATCA Num.seqs=3 Similarity=0.950617
CTCTTCATCAACAGTgTT
>arqueas_representatives_NZ_CP009517.1_Methanosarcina_barkeri_3:2872464-2872566 Satlength=103 Nr of Repeats=6 RepeatLength=17 seed=TGTTTCAATT Num.seqs=6 Similarity=0.947712
TGTTTCAATTATAATTC
>arqueas_representatives_NZ_CP009517.1_Methanosarcina_barkeri_3:2909771-2909827 Satlength=57 Nr of Repeats=4 RepeatLength=14 seed=CTTAAAAAAG Num.seqs=4 Similarity=0.904762
CTTAAAAaAGTTAc
>arqueas_representatives_NZ_CP009517.1_Methanosarcina_barkeri_3:2922940-2922996 Satlength=57 Nr of Repeats=4 RepeatLength=12 seed=TACTTATTTA Num.seqs=3 Similarity=0.851852
TAcTTATTTAcT
>arqueas_representatives_NZ_CP009517.1_Methanosarcina_barkeri_3:2929294-2929358 Satlength=65 Nr of Repeats=4 RepeatLength=16 seed=TGTAAATTCA Num.seqs=4 Similarity=1.000000
TGTAAATTCATTCTCT
>arqueas_representatives_NZ_CP009517.1_Methanosarcina_barkeri_3:2944925-2944995 Satlength=71 Nr of Repeats=5 RepeatLength=14 seed=TTCAAAAGAA Num.seqs=5 Similarity=0.904762
TTCAAAAGAAcCTa
>arqueas_representatives_NZ_CP009517.1_Methanosarcina_barkeri_3:2950959-2951043 Satlength=85 Nr of Repeats=6 RepeatLength=14 seed=GTAACCTGTA Num.seqs=6 Similarity=1.000000
GTAACCTGTAACCT
>arqueas_representatives_NZ_CP009517.1_Methanosarcina_barkeri_3:2996934-2997142 Satlength=209 Nr of Repeats=8 RepeatLength=26 seed=ACCTGAAATC Num.seqs=8 Similarity=0.987179
ACCTGAAATCTGAATTGAAGGTTTAT
>arqueas_representatives_NZ_CP009517.1_Methanosarcina_barkeri_3:3007824-3007929 Satlength=106 Nr of Repeats=5 RepeatLength=15 seed=CCTTCGTGTT Num.seqs=4 Similarity=0.955556
CCTTCGTGTTTcATC
>arqueas_representatives_NZ_CP009517.1_Methanosarcina_barkeri_3:3020190-3020304 Satlength=115 Nr of Repeats=6 RepeatLength=19 seed=ATAATTAGTT Num.seqs=6 Similarity=0.953216
ATAATTAGTTTAAACTCAG
>arqueas_representatives_NZ_CP009517.1_Methanosarcina_barkeri_3:3021906-3021976 Satlength=71 Nr of Repeats=5 RepeatLength=10 seed=TGGCTTGAAA Num.seqs=4 Similarity=0.933333
TGgCTTGAAA
>arqueas_representatives_NZ_CP009517.1_Methanosarcina_barkeri_3:3028305-3028444 Satlength=140 Nr of Repeats=5 RepeatLength=28 seed=TTTATTGCCA Num.seqs=4 Similarity=0.828544
TTTATTGCCAtaTTAcaTTTTGCCAcTT
>arqueas_representatives_NZ_CP009517.1_Methanosarcina_barkeri_3:3077316-3077427 Satlength=112 Nr of Repeats=6 RepeatLength=14 seed=TGATAAAAGG Num.seqs=4 Similarity=0.936508
TGATAAAAGGAAAc
>arqueas_representatives_NZ_CP009517.1_Methanosarcina_barkeri_3:3084682-3084803 Satlength=122 Nr of Repeats=11 RepeatLength=11 seed=AACTCTAAAT Num.seqs=11 Similarity=0.977961
AACTCTAAATG
>arqueas_representatives_NZ_CP009517.1_Methanosarcina_barkeri_3:3116887-3116959 Satlength=73 Nr of Repeats=6 RepeatLength=12 seed=CTGAAACTAT Num.seqs=6 Similarity=1.000000
CTGAAACTATAT
>arqueas_representatives_NZ_CP009517.1_Methanosarcina_barkeri_3:3127865-3127937 Satlength=73 Nr of Repeats=6 RepeatLength=12 seed=ATTCAAAAAT Num.seqs=6 Similarity=0.881481
ATTCAAAAAtGa
>arqueas_representatives_NZ_CP009517.1_Methanosarcina_barkeri_3:3131700-3131811 Satlength=112 Nr of Repeats=5 RepeatLength=13 seed=TAATGTCAAT Num.seqs=3 Similarity=1.000000
TAATGTCAATTGT
>arqueas_representatives_NZ_CP009517.1_Methanosarcina_barkeri_3:3132608-3132720 Satlength=113 Nr of Repeats=4 RepeatLength=28 seed=TTTCCTTAAC Num.seqs=4 Similarity=0.928571
TTTCCTTAACCTATATTTACaGGcTTAt
>arqueas_representatives_NZ_CP009517.1_Methanosarcina_barkeri_3:3151880-3152100 Satlength=221 Nr of Repeats=10 RepeatLength=22 seed=TAAAATATCA Num.seqs=10 Similarity=0.987879
TAAAATATCAAATAACATAGTC
>arqueas_representatives_NZ_CP009517.1_Methanosarcina_barkeri_3:3152715-3152803 Satlength=89 Nr of Repeats=4 RepeatLength=22 seed=AGTTAATAAC Num.seqs=4 Similarity=0.939394
AGTTAATAACgAGAAGTGGcAG
>arqueas_representatives_NZ_CP009517.1_Methanosarcina_barkeri_3:3162787-3162901 Satlength=115 Nr of Repeats=6 RepeatLength=19 seed=ACACAAACTT Num.seqs=6 Similarity=1.000000
ACACAAACTTCCAGATAAA
>arqueas_representatives_NZ_CP009517.1_Methanosarcina_barkeri_3:3171819-3171887 Satlength=69 Nr of Repeats=4 RepeatLength=17 seed=TTCAATATAG Num.seqs=4 Similarity=0.947712
TTCAATATAGCAGATcC
>arqueas_representatives_NZ_CP009517.1_Methanosarcina_barkeri_3:3191149-3191285 Satlength=137 Nr of Repeats=8 RepeatLength=17 seed=TATGTCTATT Num.seqs=8 Similarity=1.000000
TATGTCTATTATCCGAT
>arqueas_representatives_NZ_CP009517.1_Methanosarcina_barkeri_3:3212879-3213056 Satlength=178 Nr of Repeats=12 RepeatLength=11 seed=AAAAACAAAG Num.seqs=11 Similarity=1.000000
AAAAACAAAGG
>arqueas_representatives_NZ_CP009517.1_Methanosarcina_barkeri_3:3215730-3215829 Satlength=100 Nr of Repeats=6 RepeatLength=18 seed=GTGATTTCCG Num.seqs=4 Similarity=0.925926
GTGATTTcCGtGATTTCT
>arqueas_representatives_NZ_CP009517.1_Methanosarcina_barkeri_3:3216722-3217205 Satlength=484 Nr of Repeats=4 RepeatLength=108 seed=TCCATGCCTG Num.seqs=3 Similarity=0.744139
TCCATGCCTGTTGcTTATCcGGtACtTgAGaAAAtGCAGAAtCAAGAGcTttGgcAGCACTAGACCTgACAtCatGaTccTtATCAgTaaTcAGTtTAAgTAAaTCaT
>arqueas_representatives_NZ_CP009517.1_Methanosarcina_barkeri_3:3220627-3220699 Satlength=73 Nr of Repeats=6 RepeatLength=12 seed=TTGCTGTTTG Num.seqs=6 Similarity=1.000000
TTGCTGTTTGAA
>arqueas_representatives_NZ_CP009517.1_Methanosarcina_barkeri_3:3228034-3228154 Satlength=121 Nr of Repeats=10 RepeatLength=12 seed=TTTATTAACT Num.seqs=10 Similarity=0.977778
TTTATTAACTGA
>arqueas_representatives_NZ_CP009517.1_Methanosarcina_barkeri_3:3233836-3233962 Satlength=127 Nr of Repeats=7 RepeatLength=18 seed=AAAGTAACCA Num.seqs=7 Similarity=1.000000
AAAGTAACCAGAGAAAAC
>arqueas_representatives_NZ_CP009517.1_Methanosarcina_barkeri_3:3266887-3266988 Satlength=102 Nr of Repeats=4 RepeatLength=14 seed=CCCGAGTTCC Num.seqs=3 Similarity=0.936508
CCCGAGTTCCaTCA
>arqueas_representatives_NZ_CP009517.1_Methanosarcina_barkeri_3:3270914-3270986 Satlength=73 Nr of Repeats=4 RepeatLength=18 seed=CAAGGTCATA Num.seqs=4 Similarity=1.000000
CAAGGTCATACAGGTTTG
>arqueas_representatives_NZ_CP009517.1_Methanosarcina_barkeri_3:3294330-3294414 Satlength=85 Nr of Repeats=6 RepeatLength=14 seed=TCCAGTAAGC Num.seqs=6 Similarity=1.000000
TCCAGTAAGCTAAT
>arqueas_representatives_NZ_CP009517.1_Methanosarcina_barkeri_3:3301203-3301293 Satlength=91 Nr of Repeats=6 RepeatLength=15 seed=AGATTCATCC Num.seqs=6 Similarity=1.000000
AGATTCATCCAATTA
>arqueas_representatives_NZ_CP009517.1_Methanosarcina_barkeri_3:3302315-3302483 Satlength=169 Nr of Repeats=12 RepeatLength=14 seed=AAGAGATCAA Num.seqs=12 Similarity=0.896104
AAGAGATCAATTGa
>arqueas_representatives_NZ_CP009517.1_Methanosarcina_barkeri_3:3337270-3337354 Satlength=85 Nr of Repeats=4 RepeatLength=21 seed=TAAAATCATC Num.seqs=4 Similarity=0.894180
TAAAATCATCCAAAGaACcAa
>arqueas_representatives_NZ_CP009517.1_Methanosarcina_barkeri_3:3338298-3338422 Satlength=125 Nr of Repeats=5 RepeatLength=25 seed=TAATATTTGA Num.seqs=4 Similarity=0.724444
TaATATTTGAcgAttTAtcaTTTGt
>arqueas_representatives_NZ_CP009517.1_Methanosarcina_barkeri_3:3356801-3356857 Satlength=57 Nr of Repeats=4 RepeatLength=14 seed=AGATGAGTTT Num.seqs=4 Similarity=1.000000
AGATGAGTTTATTC
>arqueas_representatives_NZ_CP009517.1_Methanosarcina_barkeri_3:3361940-3362059 Satlength=120 Nr of Repeats=8 RepeatLength=15 seed=AAGTTAAAAA Num.seqs=5 Similarity=0.964444
AAGTTAAAAAAtCAG
>arqueas_representatives_NZ_CP009517.1_Methanosarcina_barkeri_3:3365321-3365391 Satlength=71 Nr of Repeats=5 RepeatLength=14 seed=ATAGAGTCAC Num.seqs=5 Similarity=0.904762
ATAGAgTCACCaTC
>arqueas_representatives_NZ_CP009517.1_Methanosarcina_barkeri_3:3373922-3373992 Satlength=71 Nr of Repeats=5 RepeatLength=14 seed=GGGTCAACGG Num.seqs=5 Similarity=0.942857
GGGTCAACGGTTTa
>arqueas_representatives_NZ_CP009517.1_Methanosarcina_barkeri_3:3391299-3391437 Satlength=139 Nr of Repeats=5 RepeatLength=28 seed=GTGCAATACT Num.seqs=4 Similarity=0.976190
GTGCAATACTAAcTAGTGATATCCAGCA
>arqueas_representatives_NZ_CP009517.1_Methanosarcina_barkeri_3:3399426-3399724 Satlength=299 Nr of Repeats=19 RepeatLength=16 seed=TTCTACTCAG Num.seqs=13 Similarity=1.000000
TTCTACTCAGTTTTTA
>arqueas_representatives_NZ_CP009517.1_Methanosarcina_barkeri_3:3403807-3403950 Satlength=144 Nr of Repeats=13 RepeatLength=11 seed=ACCTGATAAG Num.seqs=13 Similarity=1.000000
ACCTGATAAGT
>arqueas_representatives_NZ_CP009517.1_Methanosarcina_barkeri_3:3406077-3406161 Satlength=85 Nr of Repeats=6 RepeatLength=12 seed=AATAACAACA Num.seqs=4 Similarity=0.925926
AATAACAACAAc
>arqueas_representatives_NZ_CP009517.1_Methanosarcina_barkeri_3:3423970-3424071 Satlength=102 Nr of Repeats=4 RepeatLength=25 seed=AAGATTAAAA Num.seqs=3 Similarity=1.000000
AAGATTAAAACAGAAATTAAAGCAG
>arqueas_representatives_NZ_CP009517.1_Methanosarcina_barkeri_3:3425376-3425545 Satlength=170 Nr of Repeats=11 RepeatLength=13 seed=TCAGAATTCA Num.seqs=9 Similarity=0.886040
TCAGAATTcATTa
>arqueas_representatives_NZ_CP009517.1_Methanosarcina_barkeri_3:3451767-3452514 Satlength=748 Nr of Repeats=7 RepeatLength=17 seed=AGATTTTAAG Num.seqs=5 Similarity=1.000000
AGATTTTAAGCTACAAC
>arqueas_representatives_NZ_CP009517.1_Methanosarcina_barkeri_3:3467282-3467406 Satlength=125 Nr of Repeats=4 RepeatLength=31 seed=CCTACTATAA Num.seqs=4 Similarity=0.956989
CCTACTATAATTAGAGTAGAcaTATACCAAG
>arqueas_representatives_NZ_CP009517.1_Methanosarcina_barkeri_3:3468407-3468532 Satlength=126 Nr of Repeats=5 RepeatLength=18 seed=AAGCAGAAAC Num.seqs=3 Similarity=1.000000
AAGCAGAAACCCGAAATT
>arqueas_representatives_NZ_CP009517.1_Methanosarcina_barkeri_3:3484017-3484161 Satlength=145 Nr of Repeats=8 RepeatLength=18 seed=TTCCTTAGAC Num.seqs=8 Similarity=0.918860
TTCCTTAGACTCCATAGA
>arqueas_representatives_NZ_CP009517.1_Methanosarcina_barkeri_3:3494200-3494275 Satlength=76 Nr of Repeats=5 RepeatLength=15 seed=AAAAGGAAAG Num.seqs=5 Similarity=1.000000
AAAAGGAAAGAAATT
>arqueas_representatives_NZ_CP009517.1_Methanosarcina_barkeri_3:3509037-3509179 Satlength=143 Nr of Repeats=5 RepeatLength=24 seed=GCATATGAAG Num.seqs=4 Similarity=1.000000
GCATATGAAGCAATTACAATACAG
>arqueas_representatives_NZ_CP009517.1_Methanosarcina_barkeri_3:3509292-3509362 Satlength=71 Nr of Repeats=5 RepeatLength=14 seed=AGATAGGAAT Num.seqs=5 Similarity=1.000000
AGATAGGAATTTTA
>arqueas_representatives_NZ_CP009517.1_Methanosarcina_barkeri_3:3519832-3519966 Satlength=135 Nr of Repeats=6 RepeatLength=19 seed=CTATTTCAAA Num.seqs=5 Similarity=0.887719
CTATTTCAAATgACATTct
>arqueas_representatives_NZ_CP009517.1_Methanosarcina_barkeri_3:3526686-3526854 Satlength=169 Nr of Repeats=6 RepeatLength=28 seed=TAATGGAATC Num.seqs=6 Similarity=1.000000
TAATGGAATCTGGTTAATAGAGTCTAGT
>arqueas_representatives_NZ_CP009517.1_Methanosarcina_barkeri_3:3545473-3545587 Satlength=115 Nr of Repeats=6 RepeatLength=19 seed=ATGTCAAACT Num.seqs=6 Similarity=0.929825
ATGTCAAACTGAGATAAGG
>arqueas_representatives_NZ_CP009517.1_Methanosarcina_barkeri_3:3564895-3564975 Satlength=81 Nr of Repeats=4 RepeatLength=20 seed=ATTTTGATAG Num.seqs=4 Similarity=0.855556
ATTTTGATAGACACtaCAtg
>arqueas_representatives_NZ_CP009517.1_Methanosarcina_barkeri_3:3570278-3570383 Satlength=106 Nr of Repeats=7 RepeatLength=15 seed=TTCTTAGTTC Num.seqs=7 Similarity=0.873016
TTCTTAGTtCAtTAt
>arqueas_representatives_NZ_CP009517.1_Methanosarcina_barkeri_3:3579234-3579497 Satlength=264 Nr of Repeats=10 RepeatLength=22 seed=CAGGAATCTC Num.seqs=8 Similarity=0.952381
CAGGAATCTCAaTTAACCTAAC
>arqueas_representatives_NZ_CP009517.1_Methanosarcina_barkeri_3:3601281-3601384 Satlength=104 Nr of Repeats=4 RepeatLength=25 seed=AAGTATAATA Num.seqs=3 Similarity=0.822222
AAGTATAaTATAAgTcTCTATatCA
>arqueas_representatives_NZ_CP009517.1_Methanosarcina_barkeri_3:3616102-3616186 Satlength=85 Nr of Repeats=6 RepeatLength=14 seed=TTTTGTTGCA Num.seqs=6 Similarity=0.809524
TTTTGTTGcACTgc
>arqueas_representatives_NZ_CP009517.1_Methanosarcina_barkeri_3:3635510-3635636 Satlength=127 Nr of Repeats=10 RepeatLength=12 seed=AATAAGAATA Num.seqs=9 Similarity=0.888889
AATAAgAATAAg
>arqueas_representatives_NZ_CP009517.1_Methanosarcina_barkeri_3:3691544-3691713 Satlength=170 Nr of Repeats=13 RepeatLength=13 seed=TTTTGAGTTT Num.seqs=13 Similarity=0.783883
TTTTGAgTTTCnA
>arqueas_representatives_NZ_CP009517.1_Methanosarcina_barkeri_3:3708555-3708627 Satlength=73 Nr of Repeats=4 RepeatLength=18 seed=AGATAATCAA Num.seqs=4 Similarity=1.000000
AGATAATCAACTTCGAGC
>arqueas_representatives_NZ_CP009517.1_Methanosarcina_barkeri_3:3711803-3711881 Satlength=79 Nr of Repeats=6 RepeatLength=13 seed=TATGTTATTC Num.seqs=6 Similarity=0.945299
TATGTTATTCAGt
>arqueas_representatives_NZ_CP009517.1_Methanosarcina_barkeri_3:3715193-3715354 Satlength=162 Nr of Repeats=11 RepeatLength=11 seed=AAGATAGATA Num.seqs=10 Similarity=1.000000
AAGATAGATAA
>arqueas_representatives_NZ_CP009517.1_Methanosarcina_barkeri_3:3717330-3717465 Satlength=136 Nr of Repeats=5 RepeatLength=19 seed=TTATCTGTTT Num.seqs=3 Similarity=1.000000
TTATCTGTTTTTTTGTTTC
>arqueas_representatives_NZ_CP009517.1_Methanosarcina_barkeri_3:3745734-3745793 Satlength=60 Nr of Repeats=4 RepeatLength=15 seed=ACCAATGTTG Num.seqs=3 Similarity=1.000000
ACCAATGTTGAAAAA
>arqueas_representatives_NZ_CP009517.1_Methanosarcina_barkeri_3:3745826-3745931 Satlength=106 Nr of Repeats=7 RepeatLength=15 seed=TATTGAAAAG Num.seqs=7 Similarity=1.000000
TATTGAAAAGACCAG
>arqueas_representatives_NZ_CP009517.1_Methanosarcina_barkeri_3:3746041-3746143 Satlength=103 Nr of Repeats=6 RepeatLength=17 seed=AGTTACAAAA Num.seqs=6 Similarity=1.000000
AGTTACAAAAATGAATT
>arqueas_representatives_NZ_CP009517.1_Methanosarcina_barkeri_3:3799799-3799855 Satlength=57 Nr of Repeats=4 RepeatLength=14 seed=TGATCAGTAA Num.seqs=4 Similarity=1.000000
TGATCAGTAAATTA
>arqueas_representatives_NZ_CP009517.1_Methanosarcina_barkeri_3:3806383-3806536 Satlength=154 Nr of Repeats=5 RepeatLength=26 seed=TGATAACATG Num.seqs=3 Similarity=0.931624
TGATAACATGgATATTCtTAACATGT
>arqueas_representatives_NZ_CP009517.1_Methanosarcina_barkeri_3:3824228-3824313 Satlength=86 Nr of Repeats=5 RepeatLength=17 seed=ATAGAAACTA Num.seqs=5 Similarity=0.937255
ATAGAAACTAAATcCAa
>arqueas_representatives_NZ_CP009517.1_Methanosarcina_barkeri_3:3837336-3837392 Satlength=57 Nr of Repeats=4 RepeatLength=14 seed=GTTGACCCGA Num.seqs=4 Similarity=1.000000
GTTGACCCGAAACC
>arqueas_representatives_NZ_CP009517.1_Methanosarcina_barkeri_3:3838941-3839046 Satlength=106 Nr of Repeats=7 RepeatLength=15 seed=TTTGGGCTGT Num.seqs=7 Similarity=1.000000
TTTGGGCTGTAAACC
>arqueas_representatives_NZ_CP009517.1_Methanosarcina_barkeri_3:3861231-3861567 Satlength=337 Nr of Repeats=8 RepeatLength=16 seed=AAGTATAAAA Num.seqs=7 Similarity=1.000000
AAGTATAAAAGAAGAA
>arqueas_representatives_NZ_CP009517.1_Methanosarcina_barkeri_3:3871491-3871555 Satlength=65 Nr of Repeats=4 RepeatLength=16 seed=ACTATGTGAT Num.seqs=4 Similarity=0.916667
ACTATGTGATTcGTAg
>arqueas_representatives_NZ_CP009517.1_Methanosarcina_barkeri_3:3888442-3888547 Satlength=106 Nr of Repeats=4 RepeatLength=21 seed=TAAGGTATAA Num.seqs=3 Similarity=0.957672
TAAGGTATAAGGAAGTTgGGT
>arqueas_representatives_NZ_CP009517.1_Methanosarcina_barkeri_3:3913431-3913479 Satlength=49 Nr of Repeats=4 RepeatLength=12 seed=AATATGAATA Num.seqs=4 Similarity=0.870370
AATATgAATATa
>arqueas_representatives_NZ_CP009517.1_Methanosarcina_barkeri_3:3974961-3975024 Satlength=64 Nr of Repeats=4 RepeatLength=16 seed=AATGAGTAAT Num.seqs=3 Similarity=1.000000
AATGAGTAATAATTCA
>arqueas_representatives_NZ_CP009517.1_Methanosarcina_barkeri_3:3981516-3981585 Satlength=70 Nr of Repeats=4 RepeatLength=19 seed=AATACCTGTT Num.seqs=3 Similarity=1.000000
AATACCTGTTAAACCAGGG
>arqueas_representatives_NZ_CP009517.1_Methanosarcina_barkeri_3:3983523-3983575 Satlength=53 Nr of Repeats=4 RepeatLength=13 seed=TTTTGAACTC Num.seqs=4 Similarity=1.000000
TTTTGAACTCTGA
>arqueas_representatives_NZ_CP009517.1_Methanosarcina_barkeri_3:3987966-3988061 Satlength=96 Nr of Repeats=4 RepeatLength=19 seed=ATTCTTAAGA Num.seqs=3 Similarity=0.719298
ATTCTTAAgATcCtAaTca
>arqueas_representatives_NZ_CP009517.1_Methanosarcina_barkeri_3:3996216-3996304 Satlength=89 Nr of Repeats=4 RepeatLength=22 seed=TTCTGGAAGG Num.seqs=4 Similarity=0.838384
TTCTGGAAGGAAcAAaaTAATc
>arqueas_representatives_NZ_CP009517.1_Methanosarcina_barkeri_3:4000593-4000746 Satlength=154 Nr of Repeats=8 RepeatLength=18 seed=TAAACAGAAT Num.seqs=7 Similarity=1.000000
TAAACAGAATAAACAAAG
>arqueas_representatives_NZ_CP009517.1_Methanosarcina_barkeri_3:4001361-4002178 Satlength=818 Nr of Repeats=6 RepeatLength=28 seed=TTTTATTTTG Num.seqs=5 Similarity=1.000000
TTTTATTTTGAGTCTTTTCTTTAGAATC
>arqueas_representatives_NZ_CP009517.1_Methanosarcina_barkeri_3:4004152-4004314 Satlength=163 Nr of Repeats=9 RepeatLength=18 seed=AGGAGTAGAA Num.seqs=9 Similarity=0.971193
AGGAGTAGAAATAAtAAG
>arqueas_representatives_NZ_CP009517.1_Methanosarcina_barkeri_3:4012690-4012860 Satlength=171 Nr of Repeats=10 RepeatLength=17 seed=AAAGAATAAC Num.seqs=10 Similarity=0.956427
AAAGAATAACTTCAAAa
>arqueas_representatives_NZ_CP009517.1_Methanosarcina_barkeri_3:4017975-4018119 Satlength=145 Nr of Repeats=7 RepeatLength=24 seed=AGAGAAGATA Num.seqs=5 Similarity=1.000000
AGAGAAGATATTAGAAAAAATACT
>arqueas_representatives_NZ_CP009517.1_Methanosarcina_barkeri_3:4024491-4024593 Satlength=103 Nr of Repeats=6 RepeatLength=17 seed=ACACTGACTA Num.seqs=6 Similarity=0.952941
ACACTGACTATGCTTTa
>arqueas_representatives_NZ_CP009517.1_Methanosarcina_barkeri_3:4026984-4027072 Satlength=89 Nr of Repeats=8 RepeatLength=11 seed=TTTAATATTC Num.seqs=8 Similarity=0.969697
TTTAATATTCG
>arqueas_representatives_NZ_CP009517.1_Methanosarcina_barkeri_3:4039906-4039986 Satlength=81 Nr of Repeats=5 RepeatLength=16 seed=TATCCACAAT Num.seqs=5 Similarity=0.966667
TATCCACAATCGAAAc
>arqueas_representatives_NZ_CP009517.1_Methanosarcina_barkeri_3:4041494-4041551 Satlength=58 Nr of Repeats=5 RepeatLength=11 seed=AAGTAAAGAA Num.seqs=3 Similarity=0.919192
AAGTaAAGAAA
>arqueas_representatives_NZ_CP009517.1_Methanosarcina_barkeri_3:4064475-4064523 Satlength=49 Nr of Repeats=4 RepeatLength=12 seed=TGATACATTT Num.seqs=4 Similarity=0.888889
TGATACaTTTTa
>arqueas_representatives_NZ_CP009517.1_Methanosarcina_barkeri_3:4075689-4075898 Satlength=210 Nr of Repeats=13 RepeatLength=16 seed=CACTAATCTA Num.seqs=12 Similarity=0.788027
CACTAATCTAgTTCTc
>arqueas_representatives_NZ_CP009517.1_Methanosarcina_barkeri_3:4076295-4076387 Satlength=93 Nr of Repeats=4 RepeatLength=23 seed=TTTGACTTAA Num.seqs=4 Similarity=0.864734
TTTGACTTAAtGGAAaAcACATa
>arqueas_representatives_NZ_CP009517.1_Methanosarcina_barkeri_3:4088296-4088340 Satlength=45 Nr of Repeats=4 RepeatLength=11 seed=TTTATATTAT Num.seqs=4 Similarity=0.939394
TTTATATTATa
>arqueas_representatives_NZ_CP009517.1_Methanosarcina_barkeri_3:4090616-4090874 Satlength=259 Nr of Repeats=4 RepeatLength=12 seed=GTCCAAAAAG Num.seqs=3 Similarity=1.000000
GTCCAAAAAGTA
>arqueas_representatives_NZ_CP009517.1_Methanosarcina_barkeri_3:4096915-4097043 Satlength=129 Nr of Repeats=7 RepeatLength=16 seed=TTTAGTTAAT Num.seqs=6 Similarity=0.755556
TTTAGTTAaTTccCac
>arqueas_representatives_NZ_CP009517.1_Methanosarcina_barkeri_3:4110814-4110874 Satlength=61 Nr of Repeats=5 RepeatLength=12 seed=TATTATCTTG Num.seqs=5 Similarity=0.933333
TATTATCTTGAa
>arqueas_representatives_NZ_CP009517.1_Methanosarcina_barkeri_3:4123421-4123505 Satlength=85 Nr of Repeats=6 RepeatLength=14 seed=GTATGAAAAT Num.seqs=6 Similarity=1.000000
GTATGAAAATGACC
>arqueas_representatives_NZ_CP009517.1_Methanosarcina_barkeri_3:4141729-4141814 Satlength=86 Nr of Repeats=5 RepeatLength=17 seed=TAGAAACTTG Num.seqs=5 Similarity=0.968627
TAGAAACTTGATaTAAT
>arqueas_representatives_NZ_CP009517.1_Methanosarcina_barkeri_3:4235190-4235265 Satlength=76 Nr of Repeats=5 RepeatLength=15 seed=ATTGATTTGT Num.seqs=5 Similarity=1.000000
ATTGATTTGTCTTAG
>arqueas_representatives_NZ_CP009517.1_Methanosarcina_barkeri_3:4249932-4250100 Satlength=169 Nr of Repeats=14 RepeatLength=12 seed=CATCTAAGCA Num.seqs=14 Similarity=0.921856
CATCTAAGCATc
>arqueas_representatives_NZ_CP009517.1_Methanosarcina_barkeri_3:4255130-4255340 Satlength=211 Nr of Repeats=9 RepeatLength=15 seed=CTAATCTTAA Num.seqs=6 Similarity=0.745185
CTAAtCTTAAAggaG
>arqueas_representatives_NZ_CP009517.1_Methanosarcina_barkeri_3:4257463-4257531 Satlength=69 Nr of Repeats=4 RepeatLength=17 seed=ACCGAATGAG Num.seqs=4 Similarity=1.000000
ACCGAATGAGTCCAGTC
>arqueas_representatives_NZ_CP009517.1_Methanosarcina_barkeri_3:4266726-4266824 Satlength=99 Nr of Repeats=7 RepeatLength=14 seed=AGGAAAACTA Num.seqs=7 Similarity=1.000000
AGGAAAACTAAGAA
>arqueas_representatives_NZ_CP009517.1_Methanosarcina_barkeri_3:4296085-4296211 Satlength=127 Nr of Repeats=7 RepeatLength=18 seed=AACACGAACA Num.seqs=7 Similarity=0.978836
AACACGAACATAATCAAG
>arqueas_representatives_NZ_CP009517.1_Methanosarcina_barkeri_3:4313226-4313354 Satlength=129 Nr of Repeats=8 RepeatLength=16 seed=CAAAGAGGAG Num.seqs=8 Similarity=1.000000
CAAAGAGGAGAATTAG
>arqueas_representatives_NZ_CP009517.1_Methanosarcina_barkeri_3:4318439-4318626 Satlength=188 Nr of Repeats=9 RepeatLength=22 seed=TTTACAGAAA Num.seqs=8 Similarity=1.000000
TTTACAGAAAGATTATAGAAAG
>arqueas_representatives_NZ_CP009517.1_Methanosarcina_barkeri_3:4328755-4328846 Satlength=92 Nr of Repeats=4 RepeatLength=18 seed=ATCTCACTAA Num.seqs=3 Similarity=0.950617
ATCTCACTAAcAATTAAT
>arqueas_representatives_NZ_CP009517.1_Methanosarcina_barkeri_3:4330544-4330599 Satlength=56 Nr of Repeats=5 RepeatLength=11 seed=AGGAATGAGA Num.seqs=5 Similarity=1.000000
AGGAATGAGAC
>arqueas_representatives_NZ_CP009517.1_Methanosarcina_barkeri_3:4335034-4335151 Satlength=118 Nr of Repeats=9 RepeatLength=13 seed=GAAACGTAAA Num.seqs=9 Similarity=0.897436
GAAACGTAAATGg
>arqueas_representatives_NZ_CP009517.1_Methanosarcina_barkeri_3:4343697-4343842 Satlength=146 Nr of Repeats=5 RepeatLength=28 seed=TATATTATCC Num.seqs=3 Similarity=0.936508
TATATTATCCAAATaTCAGgTAATACTC
>arqueas_representatives_NZ_CP009517.1_Methanosarcina_barkeri_3:4393712-4393791 Satlength=80 Nr of Repeats=6 RepeatLength=13 seed=TTATTAAAAA Num.seqs=5 Similarity=0.917949
TTATTAAAAAGtg
>arqueas_representatives_NZ_CP009517.1_Methanosarcina_barkeri_3:4428633-4428681 Satlength=49 Nr of Repeats=4 RepeatLength=12 seed=ATTGACATCC Num.seqs=4 Similarity=1.000000
ATTGACATCCTT
>arqueas_representatives_NZ_CP009517.1_Methanosarcina_barkeri_3:4450500-4450584 Satlength=85 Nr of Repeats=6 RepeatLength=14 seed=ATTATGAACT Num.seqs=6 Similarity=1.000000
ATTATGAACTGAAT
>arqueas_representatives_NZ_CP009517.1_Methanosarcina_barkeri_3:4459730-4459895 Satlength=166 Nr of Repeats=4 RepeatLength=33 seed=GCAGAATCGC Num.seqs=3 Similarity=0.653595
GCAgAATCGCCaAAAgTAGAAtaccGAAAanag
>arqueas_representatives_NZ_CP009517.1_Methanosarcina_barkeri_3:4462754-4462834 Satlength=81 Nr of Repeats=5 RepeatLength=16 seed=ACAATTACCT Num.seqs=5 Similarity=0.933333
ACAATtACCTGAAAtT
>arqueas_representatives_NZ_CP009517.1_Methanosarcina_barkeri_3:4464924-4464999 Satlength=76 Nr of Repeats=5 RepeatLength=15 seed=GAAGAAAAAA Num.seqs=3 Similarity=0.822222
GAAGAAAAAAgcAaA
>arqueas_representatives_NZ_CP009517.1_Methanosarcina_barkeri_3:4465815-4465959 Satlength=145 Nr of Repeats=12 RepeatLength=12 seed=AAGTAATGAA Num.seqs=12 Similarity=0.966330
AAGTAATGAAAA
>arqueas_representatives_NZ_CP009517.1_Methanosarcina_barkeri_3:4466067-4466214 Satlength=148 Nr of Repeats=7 RepeatLength=21 seed=TACTCTTACC Num.seqs=7 Similarity=1.000000
TACTCTTACCTACCTTACCTT
>arqueas_representatives_NZ_CP009517.1_Methanosarcina_barkeri_3:4469046-4469110 Satlength=65 Nr of Repeats=4 RepeatLength=16 seed=CAATAATCTA Num.seqs=4 Similarity=0.944444
CAATAATCTAGAAcTC
>arqueas_representatives_NZ_CP009517.1_Methanosarcina_barkeri_3:4471604-4471664 Satlength=61 Nr of Repeats=4 RepeatLength=15 seed=TTTTGAAACT Num.seqs=4 Similarity=0.955556
TTTTGAAACTATGTg
>arqueas_representatives_NZ_CP009517.1_Methanosarcina_barkeri_3:4475208-4475284 Satlength=77 Nr of Repeats=4 RepeatLength=19 seed=TAAGTAATCA Num.seqs=4 Similarity=0.964912
TAAGTAATCAATCAAgATT
>arqueas_representatives_NZ_CP009517.1_Methanosarcina_barkeri_3:4477065-4477299 Satlength=235 Nr of Repeats=13 RepeatLength=18 seed=TAATGCAGTA Num.seqs=13 Similarity=0.899335
TAATGCAGTaAcTTGTAc
>arqueas_representatives_NZ_CP009517.1_Methanosarcina_barkeri_3:4487546-4488158 Satlength=613 Nr of Repeats=6 RepeatLength=102 seed=AAAGCGCAAA Num.seqs=6 Similarity=0.734205
AAAGCGCAAACTCATCgTCAGGATTtAgTTCCAAAACcTTatTAAAAAtcTcAAcAGCtTCcTCATAtcTatcTAATAAAacTAAAGaAgATCCTTTgtTaG
>arqueas_representatives_NZ_CP009517.1_Methanosarcina_barkeri_3:4495975-4496083 Satlength=109 Nr of Repeats=6 RepeatLength=18 seed=CGAGTTTTCT Num.seqs=6 Similarity=1.000000
CGAGTTTTCTCAACTTAA
>arqueas_representatives_NZ_CP009517.1_Methanosarcina_barkeri_3:4506416-4506581 Satlength=166 Nr of Repeats=11 RepeatLength=15 seed=AAATAAAGAA Num.seqs=11 Similarity=1.000000
AAATAAAGAATTCAG
>arqueas_representatives_NZ_CP009517.1_Methanosarcina_barkeri_3:4510691-4510811 Satlength=121 Nr of Repeats=6 RepeatLength=18 seed=AGAATAAAAA Num.seqs=4 Similarity=0.950617
AGAATAAAAAAGGGAAAa
>arqueas_representatives_NZ_CP009517.1_Methanosarcina_barkeri_3:4513958-4514084 Satlength=127 Nr of Repeats=10 RepeatLength=12 seed=AAATCAATCA Num.seqs=9 Similarity=0.938272
AAATCAATCAaA
>arqueas_representatives_NZ_CP009517.1_Methanosarcina_barkeri_3:4516629-4516699 Satlength=71 Nr of Repeats=5 RepeatLength=14 seed=TCAAAGTAAA Num.seqs=5 Similarity=1.000000
TCAAAGTAAAGAAG
>arqueas_representatives_NZ_CP009517.1_Methanosarcina_barkeri_3:4522097-4522251 Satlength=155 Nr of Repeats=6 RepeatLength=14 seed=TTAATTCACT Num.seqs=4 Similarity=0.809524
TTAATTCACTaaac
>arqueas_representatives_NZ_CP009517.1_Methanosarcina_barkeri_3:4525617-4525693 Satlength=77 Nr of Repeats=4 RepeatLength=19 seed=CCAGTTAAAG Num.seqs=4 Similarity=0.964912
CCAGTTAAAGTAcAGTAAC
>arqueas_representatives_NZ_CP009517.1_Methanosarcina_barkeri_3:4527287-4527377 Satlength=91 Nr of Repeats=5 RepeatLength=18 seed=TTGGAGTATC Num.seqs=5 Similarity=0.940741
TTGGAGTATCcAGAGTGt
>arqueas_representatives_NZ_CP009517.1_Methanosarcina_barkeri_3:4537910-4538053 Satlength=144 Nr of Repeats=9 RepeatLength=16 seed=TGACTTCATA Num.seqs=8 Similarity=0.964286
TGACTTCATACCTTAt
>arqueas_representatives_NZ_CP009517.1_Methanosarcina_barkeri_3:4541259-4541413 Satlength=155 Nr of Repeats=7 RepeatLength=22 seed=TTAGCTTCAG Num.seqs=7 Similarity=0.884560
TTAGCTTCAGgAGAGTTTAAtg
>arqueas_representatives_NZ_CP009517.1_Methanosarcina_barkeri_3:4548729-4548993 Satlength=265 Nr of Repeats=11 RepeatLength=24 seed=AAGTAAAGAG Num.seqs=11 Similarity=0.989899
AAGTAAAGAGATAAACAAAGAGAA
>arqueas_representatives_NZ_CP009517.1_Methanosarcina_barkeri_3:4553537-4553745 Satlength=209 Nr of Repeats=8 RepeatLength=26 seed=TTTCTTCTCT Num.seqs=8 Similarity=1.000000
TTTCTTCTCTATTCTTTTTCTTTTTG
>arqueas_representatives_NZ_CP009517.1_Methanosarcina_barkeri_3:4554102-4554158 Satlength=57 Nr of Repeats=4 RepeatLength=14 seed=TTTAAGAGTC Num.seqs=4 Similarity=1.000000
TTTAAGAGTCCAAA
>arqueas_representatives_NZ_CP009517.1_Methanosarcina_barkeri_3:4557947-4558029 Satlength=83 Nr of Repeats=5 RepeatLength=17 seed=CTGCTTTACT Num.seqs=4 Similarity=0.960784
CTGCTTTACTTAAAGtT
>arqueas_representatives_NZ_CP009517.1_Methanosarcina_barkeri_3:4559894-4560091 Satlength=198 Nr of Repeats=11 RepeatLength=18 seed=TAACTTCCTT Num.seqs=10 Similarity=0.958848
TAACTTCCTTTTTTCcCC
>arqueas_representatives_NZ_CP009528.1_Methanosarcina_barkeri_MS:4503-4724 Satlength=222 Nr of Repeats=14 RepeatLength=13 seed=GTTCATTAAA Num.seqs=12 Similarity=0.886558
GTTCATTAAAttC
>arqueas_representatives_NZ_CP009528.1_Methanosarcina_barkeri_MS:5701-5761 Satlength=61 Nr of Repeats=4 RepeatLength=15 seed=TGTAATTCTC Num.seqs=4 Similarity=0.896296
TGTAATTcTCTTTCc
>arqueas_representatives_NZ_CP009528.1_Methanosarcina_barkeri_MS:10196-10367 Satlength=172 Nr of Repeats=9 RepeatLength=19 seed=GAAATTGTAA Num.seqs=9 Similarity=0.918129
GAAATTGTAAAaTcCAAAA
>arqueas_representatives_NZ_CP009528.1_Methanosarcina_barkeri_MS:26861-26936 Satlength=76 Nr of Repeats=5 RepeatLength=15 seed=TTTTCATAGA Num.seqs=5 Similarity=0.743750
TTTTCaTAGACttGa
>arqueas_representatives_NZ_CP009528.1_Methanosarcina_barkeri_MS:47190-47258 Satlength=69 Nr of Repeats=5 RepeatLength=14 seed=AATTAATGTC Num.seqs=3 Similarity=0.777778
AATTAATGTCTaAg
>arqueas_representatives_NZ_CP009528.1_Methanosarcina_barkeri_MS:96167-96311 Satlength=145 Nr of Repeats=5 RepeatLength=24 seed=TTAATCTCAA Num.seqs=4 Similarity=0.972222
TTAATCTCAATTGTAATACAgTGT
>arqueas_representatives_NZ_CP009528.1_Methanosarcina_barkeri_MS:125845-126121 Satlength=277 Nr of Repeats=6 RepeatLength=46 seed=GTAATAATTC Num.seqs=6 Similarity=0.849275
GTAATAATTCTAtgTcTCtTTATcAATATAgAAAGTAATgATAaAa
>arqueas_representatives_NZ_CP009528.1_Methanosarcina_barkeri_MS:129109-129228 Satlength=120 Nr of Repeats=7 RepeatLength=17 seed=AGAAAACAGA Num.seqs=7 Similarity=0.955182
AGAAAACAGAGTAAAGC
>arqueas_representatives_NZ_CP009528.1_Methanosarcina_barkeri_MS:139520-139739 Satlength=220 Nr of Repeats=17 RepeatLength=13 seed=ATGTTCAATT Num.seqs=15 Similarity=1.000000
ATGTTCAATTTTA
>arqueas_representatives_NZ_CP009528.1_Methanosarcina_barkeri_MS:176648-176708 Satlength=61 Nr of Repeats=5 RepeatLength=12 seed=TAAATAAATT Num.seqs=5 Similarity=1.000000
TAAATAAATTGA
>arqueas_representatives_NZ_CP009528.1_Methanosarcina_barkeri_MS:182334-182426 Satlength=93 Nr of Repeats=7 RepeatLength=13 seed=TCTGAAAGGA Num.seqs=6 Similarity=1.000000
TCTGAAAGGAAAA
>arqueas_representatives_NZ_CP009528.1_Methanosarcina_barkeri_MS:197274-197439 Satlength=166 Nr of Repeats=15 RepeatLength=11 seed=TTTCTTCATT Num.seqs=15 Similarity=1.000000
TTTCTTCATTG
>arqueas_representatives_NZ_CP009528.1_Methanosarcina_barkeri_MS:202733-202866 Satlength=134 Nr of Repeats=9 RepeatLength=15 seed=TTTTAAAACA Num.seqs=7 Similarity=0.744048
TTTTAAAAcAantCT
>arqueas_representatives_NZ_CP009528.1_Methanosarcina_barkeri_MS:208439-208504 Satlength=66 Nr of Repeats=5 RepeatLength=13 seed=CATAACCTTG Num.seqs=5 Similarity=1.000000
CATAACCTTGACC
>arqueas_representatives_NZ_CP009528.1_Methanosarcina_barkeri_MS:218538-218610 Satlength=73 Nr of Repeats=6 RepeatLength=12 seed=ACAAATTATA Num.seqs=6 Similarity=0.962963
ACAAATTATAAC
>arqueas_representatives_NZ_CP009528.1_Methanosarcina_barkeri_MS:224550-224625 Satlength=76 Nr of Repeats=5 RepeatLength=15 seed=CTTAATAGTC Num.seqs=5 Similarity=0.840000
CTTAATAgTCTAtgg
>arqueas_representatives_NZ_CP009528.1_Methanosarcina_barkeri_MS:225849-226149 Satlength=301 Nr of Repeats=6 RepeatLength=16 seed=CCTAACTTAT Num.seqs=5 Similarity=0.890196
CCTAACTTATTGcTTT
>arqueas_representatives_NZ_CP009528.1_Methanosarcina_barkeri_MS:226846-226999 Satlength=154 Nr of Repeats=9 RepeatLength=17 seed=ATACAGGTAA Num.seqs=9 Similarity=0.925926
ATACAGGTAAAACTTCt
>arqueas_representatives_NZ_CP009528.1_Methanosarcina_barkeri_MS:230360-230503 Satlength=144 Nr of Repeats=13 RepeatLength=11 seed=TTTCAATTGT Num.seqs=13 Similarity=1.000000
TTTCAATTGTT
>arqueas_representatives_NZ_CP009528.1_Methanosarcina_barkeri_MS:244033-244906 Satlength=874 Nr of Repeats=12 RepeatLength=73 seed=TTCAATCCTT Num.seqs=8 Similarity=0.387401
TTCAATCCTTGTTTTCGTGGAGTcTACTTCTCGACaTtanAaAtgacttanatGgtangAgAnAtacgnGT
>arqueas_representatives_NZ_CP009528.1_Methanosarcina_barkeri_MS:271804-271860 Satlength=57 Nr of Repeats=4 RepeatLength=14 seed=TAATGAACAA Num.seqs=4 Similarity=1.000000
TAATGAACAAGGAA
>arqueas_representatives_NZ_CP009528.1_Methanosarcina_barkeri_MS:279264-279554 Satlength=291 Nr of Repeats=24 RepeatLength=12 seed=TTTACTTTTG Num.seqs=21 Similarity=1.000000
TTTACTTTTGAT
>arqueas_representatives_NZ_CP009528.1_Methanosarcina_barkeri_MS:305635-305743 Satlength=109 Nr of Repeats=4 RepeatLength=27 seed=ACTTAATTCA Num.seqs=4 Similarity=0.925926
ACTTAATTCATTTTtGTTTTTAAACta
>arqueas_representatives_NZ_CP009528.1_Methanosarcina_barkeri_MS:308222-308282 Satlength=61 Nr of Repeats=4 RepeatLength=15 seed=TCAATATGTC Num.seqs=4 Similarity=0.940741
TCAATATGTCATACc
>arqueas_representatives_NZ_CP009528.1_Methanosarcina_barkeri_MS:336140-336244 Satlength=105 Nr of Repeats=4 RepeatLength=23 seed=ATTTTGAGTT Num.seqs=3 Similarity=0.884058
ATTTTGAGTTcAgcTTTAGGTTT
>arqueas_representatives_NZ_CP009528.1_Methanosarcina_barkeri_MS:358792-358872 Satlength=81 Nr of Repeats=4 RepeatLength=16 seed=TTTTTCATCA Num.seqs=3 Similarity=0.944444
TTTTTCATCAGTTcAG
>arqueas_representatives_NZ_CP009528.1_Methanosarcina_barkeri_MS:389670-389768 Satlength=99 Nr of Repeats=7 RepeatLength=14 seed=AGTTCAATTT Num.seqs=7 Similarity=0.954649
AGTTCAATTTTATt
>arqueas_representatives_NZ_CP009528.1_Methanosarcina_barkeri_MS:397287-397503 Satlength=217 Nr of Repeats=9 RepeatLength=24 seed=TCAATTACAA Num.seqs=9 Similarity=1.000000
TCAATTACAAAATCTAGTGTTAAG
>arqueas_representatives_NZ_CP009528.1_Methanosarcina_barkeri_MS:420209-420284 Satlength=76 Nr of Repeats=5 RepeatLength=15 seed=TTATTCTCCC Num.seqs=5 Similarity=1.000000
TTATTCTCCCCTAAA
>arqueas_representatives_NZ_CP009528.1_Methanosarcina_barkeri_MS:430885-430952 Satlength=68 Nr of Repeats=5 RepeatLength=14 seed=AGGTTATTAG Num.seqs=3 Similarity=0.777778
AGGTTATTAGaGtT
>arqueas_representatives_NZ_CP009528.1_Methanosarcina_barkeri_MS:442280-442379 Satlength=100 Nr of Repeats=7 RepeatLength=14 seed=TTTTTTGTTT Num.seqs=6 Similarity=0.968254
TTTTTTGTTTGTAT
>arqueas_representatives_NZ_CP009528.1_Methanosarcina_barkeri_MS:456172-456256 Satlength=85 Nr of Repeats=7 RepeatLength=12 seed=GTTCGGAGAA Num.seqs=7 Similarity=0.894180
GTTCGgAGAAAa
>arqueas_representatives_NZ_CP009528.1_Methanosarcina_barkeri_MS:481591-481721 Satlength=131 Nr of Repeats=10 RepeatLength=13 seed=CACTGAAGTA Num.seqs=10 Similarity=1.000000
CACTGAAGTATAT
>arqueas_representatives_NZ_CP009528.1_Methanosarcina_barkeri_MS:489225-489303 Satlength=79 Nr of Repeats=6 RepeatLength=13 seed=TCATTCCCCA Num.seqs=6 Similarity=1.000000
TCATTCCCCACTT
>arqueas_representatives_NZ_CP009528.1_Methanosarcina_barkeri_MS:494956-495046 Satlength=91 Nr of Repeats=6 RepeatLength=15 seed=TACTAAATAC Num.seqs=6 Similarity=0.952593
TACTAAATACCaTAC
>arqueas_representatives_NZ_CP009528.1_Methanosarcina_barkeri_MS:523201-524194 Satlength=994 Nr of Repeats=4 RepeatLength=246 seed=AAATCCCATT Num.seqs=3 Similarity=0.788124
AAATCCCATTTCCATTTcGTtGGTGaTCCgGTACTTtTgTCnGTAAATTTAACGTTTAATGGtAtTcTTCCtGAgGTnGGAGATgCAGAgAAgGCAGCAACGGGTTTTGaTgtcACggTTATAtAcTtTGaTTTTGTTgCTGTGTTgaTGCCTGCnGcATTgGTTACTgTAAGttTaACaGTaTAaactCCtgCTTTtGAATACTTATGCGTTGGATTCTGgTgGaaTGActTTGtTCCaTCTCca
>arqueas_representatives_NZ_CP009528.1_Methanosarcina_barkeri_MS:535877-535962 Satlength=86 Nr of Repeats=4 RepeatLength=17 seed=TACTGAGATT Num.seqs=3 Similarity=0.864198
TACTGAGATTTTGAgAG
>arqueas_representatives_NZ_CP009528.1_Methanosarcina_barkeri_MS:536737-536845 Satlength=109 Nr of Repeats=6 RepeatLength=18 seed=ATCTTAATAT Num.seqs=6 Similarity=1.000000
ATCTTAATATTTGGACTT
>arqueas_representatives_NZ_CP009528.1_Methanosarcina_barkeri_MS:552429-552529 Satlength=101 Nr of Repeats=5 RepeatLength=20 seed=GTTTACTTTC Num.seqs=5 Similarity=0.853333
GTTTACTTTCACTcActTTt
>arqueas_representatives_NZ_CP009528.1_Methanosarcina_barkeri_MS:554012-554102 Satlength=91 Nr of Repeats=6 RepeatLength=15 seed=CTGATTTTCA Num.seqs=6 Similarity=0.917037
CTGATTTTCAAAAGa
>arqueas_representatives_NZ_CP009528.1_Methanosarcina_barkeri_MS:559220-559390 Satlength=171 Nr of Repeats=10 RepeatLength=17 seed=ATCCATTTTT Num.seqs=10 Similarity=0.857081
ATCcATTTTTGCaATtc
>arqueas_representatives_NZ_CP009528.1_Methanosarcina_barkeri_MS:570458-570594 Satlength=137 Nr of Repeats=8 RepeatLength=17 seed=TGAAATCAAA Num.seqs=8 Similarity=0.896359
TGAAATCAAAAAgATAg
>arqueas_representatives_NZ_CP009528.1_Methanosarcina_barkeri_MS:582048-582546 Satlength=499 Nr of Repeats=4 RepeatLength=126 seed=GGAGTTGCAG Num.seqs=3 Similarity=0.631352
GGAGTTGCAgTnAACCCnGctGGAACnAAGGTaTATGTgnCgaAagAagcnaGtAacactGTCTCtGTaATTgACACtGcAACAAAcAAgGTtACAGCcACaGTgAAgGTAGGaAAatatCCcTgn
>arqueas_representatives_NZ_CP009528.1_Methanosarcina_barkeri_MS:588999-589119 Satlength=121 Nr of Repeats=7 RepeatLength=17 seed=AATAATATTA Num.seqs=6 Similarity=1.000000
AATAATATTACACTATT
>arqueas_representatives_NZ_CP009528.1_Methanosarcina_barkeri_MS:620008-620089 Satlength=82 Nr of Repeats=5 RepeatLength=18 seed=TACTTTCCGT Num.seqs=3 Similarity=1.000000
TACTTTCCGTACTTCCCA
>arqueas_representatives_NZ_CP009528.1_Methanosarcina_barkeri_MS:622506-622590 Satlength=85 Nr of Repeats=6 RepeatLength=14 seed=TGAAATTTAA Num.seqs=6 Similarity=1.000000
TGAAATTTAATTTA
>arqueas_representatives_NZ_CP009528.1_Methanosarcina_barkeri_MS:627781-628279 Satlength=499 Nr of Repeats=4 RepeatLength=126 seed=GCTGTAACCT Num.seqs=3 Similarity=0.685039
GCTGTaACCTTaTTTGTtgCaGtgTtaATnACAGAgAcaGTnttAtCtncanTagTTcGtCACATATACctTTGTTCCagCcGGGTTtAcTGCAACTCCcCAtGGgTatTTTCCTACTTTtACTgTn
>arqueas_representatives_NZ_CP009528.1_Methanosarcina_barkeri_MS:654814-654890 Satlength=77 Nr of Repeats=4 RepeatLength=19 seed=CACTACTCAA Num.seqs=4 Similarity=1.000000
CACTACTCAATGTTAAAAT
>arqueas_representatives_NZ_CP009528.1_Methanosarcina_barkeri_MS:700074-700537 Satlength=464 Nr of Repeats=7 RepeatLength=50 seed=TTTGAACCTT Num.seqs=6 Similarity=1.000000
TTTGAACCTTATCTGGAATACTTTTGACCCTGGTCTGCTGACAGAATGCG
>arqueas_representatives_NZ_CP009528.1_Methanosarcina_barkeri_MS:704067-704196 Satlength=130 Nr of Repeats=8 RepeatLength=12 seed=AGGTTTACTT Num.seqs=5 Similarity=0.712821
AGgTTTACtTTC
>arqueas_representatives_NZ_CP009528.1_Methanosarcina_barkeri_MS:706480-706599 Satlength=120 Nr of Repeats=7 RepeatLength=17 seed=CTACAGGTTA Num.seqs=7 Similarity=0.977591
CTACAGGTTAAGTAATT
>arqueas_representatives_NZ_CP009528.1_Methanosarcina_barkeri_MS:710511-711147 Satlength=637 Nr of Repeats=5 RepeatLength=126 seed=AAAGGTATAT Num.seqs=4 Similarity=0.641026
AAAGGTATATgTgACaAactAtgaaaAgcAaaAcTGTcTctgTAATtGAcaCaGCtACAAAcAagGTTACaGCCAaggTaAccgTaGGAtnatatCCttatGGAgTTGcaGTCAACCCGgctGGAAc
>arqueas_representatives_NZ_CP009528.1_Methanosarcina_barkeri_MS:711491-712475 Satlength=985 Nr of Repeats=5 RepeatLength=246 seed=TAACAAAAAC Num.seqs=3 Similarity=0.668898
TAACAAAAACAGACTATATAACAGTAATAGCAAGACCTGTTGCtgcaTTCtCCgGgtcTccaACcTCaGGagcAgtACCATTaAAcGTTaaaTTTACTGACAccAGcACaGGaacAcCcaCtgaAATGGaAATGGanTTTTGGAGAtGGAnCAacgTCaaccctcCaGAaTCCaAttCATAAgTAtTCCAAaGtaGGnAggTATACnGTgacacTgACAGcAAnaAATGctGCAGGcAgtaAcAcGn
>arqueas_representatives_NZ_CP009528.1_Methanosarcina_barkeri_MS:722434-722632 Satlength=199 Nr of Repeats=18 RepeatLength=11 seed=AATTCTTCAA Num.seqs=18 Similarity=1.000000
AATTCTTCAAC
>arqueas_representatives_NZ_CP009528.1_Methanosarcina_barkeri_MS:773483-773627 Satlength=145 Nr of Repeats=8 RepeatLength=18 seed=CCATGCAATA Num.seqs=8 Similarity=0.960317
CCATGCAATATCAATAAt
>arqueas_representatives_NZ_CP009528.1_Methanosarcina_barkeri_MS:835804-835872 Satlength=69 Nr of Repeats=4 RepeatLength=17 seed=ATCCATTTTT Num.seqs=4 Similarity=1.000000
ATCCATTTTTCATACAA
>arqueas_representatives_NZ_CP009528.1_Methanosarcina_barkeri_MS:838291-838411 Satlength=121 Nr of Repeats=5 RepeatLength=24 seed=CTTCAACACT Num.seqs=3 Similarity=0.844444
CTTCAACACtTCCTGAgTTTATCT
>arqueas_representatives_NZ_CP009528.1_Methanosarcina_barkeri_MS:839262-839337 Satlength=76 Nr of Repeats=4 RepeatLength=15 seed=CCATGAGCAT Num.seqs=3 Similarity=1.000000
CCATGAGCATTATTC
>arqueas_representatives_NZ_CP009528.1_Methanosarcina_barkeri_MS:855242-856322 Satlength=1081 Nr of Repeats=8 RepeatLength=120 seed=AATATTATGA Num.seqs=5 Similarity=0.709642
AATaTTATGAGCagGCTCTTtTaaTTTCtCgagAAaTtGGtGAtCgaCgcggaGAaGGaanncatCTtggcAACCTtGGTAgtTCcTACntcCaTCTtGGtGAAgTtActAAAGCtATcg
>arqueas_representatives_NZ_CP009528.1_Methanosarcina_barkeri_MS:883343-883840 Satlength=498 Nr of Repeats=6 RepeatLength=11 seed=TCAAATATAT Num.seqs=5 Similarity=1.000000
TCAAATATATA
>arqueas_representatives_NZ_CP009528.1_Methanosarcina_barkeri_MS:885331-885427 Satlength=97 Nr of Repeats=8 RepeatLength=12 seed=ATTTAATTCT Num.seqs=8 Similarity=1.000000
ATTTAATTCTTT
>arqueas_representatives_NZ_CP009528.1_Methanosarcina_barkeri_MS:900890-901016 Satlength=127 Nr of Repeats=7 RepeatLength=18 seed=AATCTGAAAG Num.seqs=7 Similarity=1.000000
AATCTGAAAGGACAGAGT
>arqueas_representatives_NZ_CP009528.1_Methanosarcina_barkeri_MS:936256-937015 Satlength=760 Nr of Repeats=5 RepeatLength=126 seed=TCTGTAATTG Num.seqs=3 Similarity=0.640625
TCTgTAATTGACACTGcAACTAAnActGTTAcAtCaACgGTgnaTGTnGGnnAttntCCTgTtGGAGTTgCAGcnTCncCgGATGGAnAcAaGGTgTATgttgCnAACgCtggCAGCAACAatGTT
>arqueas_representatives_NZ_CP009528.1_Methanosarcina_barkeri_MS:939055-939252 Satlength=198 Nr of Repeats=11 RepeatLength=15 seed=AAAGATTGAT Num.seqs=9 Similarity=0.851852
AAaGaTTGATAATTn
>arqueas_representatives_NZ_CP009528.1_Methanosarcina_barkeri_MS:942387-942479 Satlength=93 Nr of Repeats=5 RepeatLength=18 seed=TAATCTGATT Num.seqs=3 Similarity=0.950617
TAATCTaATTGATCGCTA
>arqueas_representatives_NZ_CP009528.1_Methanosarcina_barkeri_MS:960177-960303 Satlength=127 Nr of Repeats=7 RepeatLength=18 seed=AATACCACAT Num.seqs=7 Similarity=1.000000
AATACCACATTCCTGTCA
>arqueas_representatives_NZ_CP009528.1_Methanosarcina_barkeri_MS:976952-978478 Satlength=1527 Nr of Repeats=25 RepeatLength=61 seed=TGTGGGGAAC Num.seqs=24 Similarity=0.252965
TGTGGGGAACTCnnAnttcncntAncAntttgacnnnnannanCGGTTCATCCCCACGCC
>arqueas_representatives_NZ_CP009528.1_Methanosarcina_barkeri_MS:1066919-1066994 Satlength=76 Nr of Repeats=5 RepeatLength=15 seed=TTTGAGAATT Num.seqs=5 Similarity=0.946667
TTTGAGAATTATCTc
>arqueas_representatives_NZ_CP009528.1_Methanosarcina_barkeri_MS:1067939-1068251 Satlength=313 Nr of Repeats=7 RepeatLength=12 seed=TAAACAAAAC Num.seqs=5 Similarity=0.823077
TAAACAAAACGa
>arqueas_representatives_NZ_CP009528.1_Methanosarcina_barkeri_MS:1069691-1069854 Satlength=164 Nr of Repeats=5 RepeatLength=33 seed=TTTGTATATC Num.seqs=4 Similarity=0.919192
TTTGTATATCAGATTgcGCTTATTAGGTcAgTA
>arqueas_representatives_NZ_CP009528.1_Methanosarcina_barkeri_MS:1072451-1072572 Satlength=122 Nr of Repeats=8 RepeatLength=15 seed=AACTGCATTT Num.seqs=6 Similarity=0.836806
AACTGCATTTAAGGG
>arqueas_representatives_NZ_CP009528.1_Methanosarcina_barkeri_MS:1075825-1076113 Satlength=289 Nr of Repeats=8 RepeatLength=36 seed=AGCGGAAGTT Num.seqs=8 Similarity=0.923280
AGCGGAAGTTCtGATACAGGAGATTCaGTcTCAGAT
>arqueas_representatives_NZ_CP009528.1_Methanosarcina_barkeri_MS:1075819-1076686 Satlength=868 Nr of Repeats=12 RepeatLength=36 seed=TCAGATAGCG Num.seqs=9 Similarity=0.862140
TCAGATAGCGGAAGTTCtGATACAGGAGATTCaGTc
>arqueas_representatives_NZ_CP009528.1_Methanosarcina_barkeri_MS:1077569-1077647 Satlength=79 Nr of Repeats=6 RepeatLength=13 seed=TCTAAGAAAA Num.seqs=4 Similarity=0.948718
TCTAAGAAAAAGa
>arqueas_representatives_NZ_CP009528.1_Methanosarcina_barkeri_MS:1090564-1090642 Satlength=79 Nr of Repeats=6 RepeatLength=13 seed=TCCATTTTCT Num.seqs=6 Similarity=1.000000
TCCATTTTCTATA
>arqueas_representatives_NZ_CP009528.1_Methanosarcina_barkeri_MS:1110653-1110749 Satlength=97 Nr of Repeats=6 RepeatLength=16 seed=AATAAGCAAA Num.seqs=6 Similarity=1.000000
AATAAGCAAATAATCG
>arqueas_representatives_NZ_CP009528.1_Methanosarcina_barkeri_MS:1113508-1113598 Satlength=91 Nr of Repeats=6 RepeatLength=15 seed=AATCTAAAGT Num.seqs=6 Similarity=1.000000
AATCTAAAGTGAATG
>arqueas_representatives_NZ_CP009528.1_Methanosarcina_barkeri_MS:1130379-1130475 Satlength=97 Nr of Repeats=8 RepeatLength=12 seed=TGAAGTAAAT Num.seqs=8 Similarity=1.000000
TGAAGTAAATAT
>arqueas_representatives_NZ_CP009528.1_Methanosarcina_barkeri_MS:1132612-1132789 Satlength=178 Nr of Repeats=11 RepeatLength=16 seed=AAAGTAAAAA Num.seqs=10 Similarity=0.940741
AAAGTAAAAAtAAATc
>arqueas_representatives_NZ_CP009528.1_Methanosarcina_barkeri_MS:1138243-1138341 Satlength=99 Nr of Repeats=7 RepeatLength=14 seed=TATCTAATAA Num.seqs=7 Similarity=0.900227
TATCTAATAAaTTc
>arqueas_representatives_NZ_CP009528.1_Methanosarcina_barkeri_MS:1144243-1144493 Satlength=251 Nr of Repeats=10 RepeatLength=25 seed=GTAAGTGTAA Num.seqs=10 Similarity=1.000000
GTAAGTGTAATTGTCTATATTATGC
>arqueas_representatives_NZ_CP009528.1_Methanosarcina_barkeri_MS:1147380-1147573 Satlength=194 Nr of Repeats=8 RepeatLength=24 seed=GATAATCATG Num.seqs=7 Similarity=0.952381
GATAATCATGTAAGGAGAATAtCA
>arqueas_representatives_NZ_CP009528.1_Methanosarcina_barkeri_MS:1157600-1157696 Satlength=97 Nr of Repeats=5 RepeatLength=16 seed=TTTTATGAAA Num.seqs=4 Similarity=1.000000
TTTTATGAAATTCAGA
>arqueas_representatives_NZ_CP009528.1_Methanosarcina_barkeri_MS:1198790-1198866 Satlength=77 Nr of Repeats=4 RepeatLength=19 seed=TAAAAATATG Num.seqs=4 Similarity=1.000000
TAAAAATATGCAACGTATG
>arqueas_representatives_NZ_CP009528.1_Methanosarcina_barkeri_MS:1210717-1210789 Satlength=73 Nr of Repeats=4 RepeatLength=18 seed=CAGTATTCTA Num.seqs=4 Similarity=1.000000
CAGTATTCTATATTAGAC
>arqueas_representatives_NZ_CP009528.1_Methanosarcina_barkeri_MS:1212024-1212206 Satlength=183 Nr of Repeats=12 RepeatLength=13 seed=GATTTTCAGT Num.seqs=10 Similarity=1.000000
GATTTTCAGTTTT
>arqueas_representatives_NZ_CP009528.1_Methanosarcina_barkeri_MS:1214654-1214780 Satlength=127 Nr of Repeats=6 RepeatLength=21 seed=AATTCCAAAA Num.seqs=6 Similarity=0.784849
AATTCCAAAAGATctTAAAtG
>arqueas_representatives_NZ_CP009528.1_Methanosarcina_barkeri_MS:1220184-1220274 Satlength=91 Nr of Repeats=6 RepeatLength=15 seed=TTTAAGAGAA Num.seqs=6 Similarity=0.840000
TTTAAGAGAAcTGAg
>arqueas_representatives_NZ_CP009528.1_Methanosarcina_barkeri_MS:1241358-1241538 Satlength=181 Nr of Repeats=12 RepeatLength=15 seed=GACAACGGAA Num.seqs=12 Similarity=0.958249
GACAACGGAACCAGT
>arqueas_representatives_NZ_CP009528.1_Methanosarcina_barkeri_MS:1250813-1250933 Satlength=121 Nr of Repeats=6 RepeatLength=20 seed=TAATATTAAT Num.seqs=6 Similarity=0.920000
TAATATTAATTTAcAGATAA
>arqueas_representatives_NZ_CP009528.1_Methanosarcina_barkeri_MS:1257751-1257844 Satlength=94 Nr of Repeats=4 RepeatLength=23 seed=TTTTAAAAAT Num.seqs=3 Similarity=0.922705
TTTTAAAAATCTTACTcAATAaC
>arqueas_representatives_NZ_CP009528.1_Methanosarcina_barkeri_MS:1262563-1262703 Satlength=141 Nr of Repeats=10 RepeatLength=14 seed=TTACTAAGAA Num.seqs=10 Similarity=0.814815
TTACTAAGaAAAGG
>arqueas_representatives_NZ_CP009528.1_Methanosarcina_barkeri_MS:1265918-1265986 Satlength=69 Nr of Repeats=4 RepeatLength=17 seed=CGTTTCTATT Num.seqs=4 Similarity=1.000000
CGTTTCTATTTTCCTTT
>arqueas_representatives_NZ_CP009528.1_Methanosarcina_barkeri_MS:1268730-1268928 Satlength=199 Nr of Repeats=11 RepeatLength=18 seed=TCATTTTCTA Num.seqs=11 Similarity=1.000000
TCATTTTCTATACTTTGT
>arqueas_representatives_NZ_CP009528.1_Methanosarcina_barkeri_MS:1277828-1277912 Satlength=85 Nr of Repeats=4 RepeatLength=14 seed=TTTTATATTT Num.seqs=3 Similarity=0.873016
TTTTATAtTTCAAg
>arqueas_representatives_NZ_CP009528.1_Methanosarcina_barkeri_MS:1282269-1283229 Satlength=961 Nr of Repeats=7 RepeatLength=120 seed=ATTTTCAGTG Num.seqs=6 Similarity=0.748816
ATTTTCAGTGACTgGTTATAcTTTtcCAcTGCTTCTTCGTAaTTGCCCTGatgctgATaAAtCATTCCaAgCTGgTGcAGTGTTTGTGCAaTTCCGCtTTTgTCtCCaAGcTCTTCTTTa
>arqueas_representatives_NZ_CP009528.1_Methanosarcina_barkeri_MS:1289931-1289983 Satlength=53 Nr of Repeats=4 RepeatLength=13 seed=ATCACTATTT Num.seqs=4 Similarity=1.000000
ATCACTATTTCTA
>arqueas_representatives_NZ_CP009528.1_Methanosarcina_barkeri_MS:1321572-1321810 Satlength=239 Nr of Repeats=14 RepeatLength=17 seed=TAATTAAAAT Num.seqs=14 Similarity=0.792944
TAATTAAAATAAccTAC
>arqueas_representatives_NZ_CP009528.1_Methanosarcina_barkeri_MS:1333040-1333221 Satlength=182 Nr of Repeats=12 RepeatLength=13 seed=TTACAGGTAA Num.seqs=11 Similarity=0.981352
TTACAGGTAAAAA
>arqueas_representatives_NZ_CP009528.1_Methanosarcina_barkeri_MS:1346160-1346271 Satlength=112 Nr of Repeats=9 RepeatLength=12 seed=TAACCTGAAT Num.seqs=6 Similarity=1.000000
TAACCTGAATTC
>arqueas_representatives_NZ_CP009528.1_Methanosarcina_barkeri_MS:1379546-1379625 Satlength=80 Nr of Repeats=5 RepeatLength=17 seed=GTAATTTTAA Num.seqs=3 Similarity=0.947712
GTAATTTTAAGGAaGAA
>arqueas_representatives_NZ_CP009528.1_Methanosarcina_barkeri_MS:1381135-1381219 Satlength=85 Nr of Repeats=4 RepeatLength=14 seed=TTTGCAGTGT Num.seqs=3 Similarity=0.936508
TTTGCAGTGTAgCA
>arqueas_representatives_NZ_CP009528.1_Methanosarcina_barkeri_MS:1384391-1384486 Satlength=96 Nr of Repeats=5 RepeatLength=19 seed=GTAATTTAGC Num.seqs=5 Similarity=0.915789
GTAATTTAGCTATcAGTgA
>arqueas_representatives_NZ_CP009528.1_Methanosarcina_barkeri_MS:1391851-1391976 Satlength=126 Nr of Repeats=8 RepeatLength=14 seed=GAGGAAACAG Num.seqs=7 Similarity=0.891156
GAGGAAACAGAGAA
>arqueas_representatives_NZ_CP009528.1_Methanosarcina_barkeri_MS:1403956-1404068 Satlength=113 Nr of Repeats=8 RepeatLength=14 seed=TTAGGAAGAA Num.seqs=8 Similarity=0.935374
TTAGGAAGAAtAGG
>arqueas_representatives_NZ_CP009528.1_Methanosarcina_barkeri_MS:1416705-1418151 Satlength=1447 Nr of Repeats=11 RepeatLength=19 seed=AATTTACTGA Num.seqs=8 Similarity=1.000000
AATTTACTGATAAAATTTG
>arqueas_representatives_NZ_CP009528.1_Methanosarcina_barkeri_MS:1428804-1428888 Satlength=85 Nr of Repeats=6 RepeatLength=14 seed=CCATATAATA Num.seqs=6 Similarity=0.949206
CCATATAATATCAa
>arqueas_representatives_NZ_CP009528.1_Methanosarcina_barkeri_MS:1442906-1442982 Satlength=77 Nr of Repeats=4 RepeatLength=19 seed=TTATTCATAT Num.seqs=4 Similarity=1.000000
TTATTCATATTGCAGGTGA
>arqueas_representatives_NZ_CP009528.1_Methanosarcina_barkeri_MS:1447847-1448023 Satlength=177 Nr of Repeats=16 RepeatLength=11 seed=ATTTCCAATT Num.seqs=16 Similarity=0.895960
ATTTCCAATTa
>arqueas_representatives_NZ_CP009528.1_Methanosarcina_barkeri_MS:1447732-1448417 Satlength=686 Nr of Repeats=5 RepeatLength=15 seed=GAAGAAAAAG Num.seqs=4 Similarity=1.000000
GAAGAAAAAGAGGGA
>arqueas_representatives_NZ_CP009528.1_Methanosarcina_barkeri_MS:1451926-1453441 Satlength=1516 Nr of Repeats=6 RepeatLength=246 seed=TTTACTGACA Num.seqs=4 Similarity=0.910569
TTTACTGACAAGAGcaCAGGAattCCgaCgaaATGGcAATGGAGcTTTGGAGAcGGgTCAAGgTCATTCgcTCAGAATCCAACgCATAAGTATTCAAAAGCAGGaAAATATACCGTTAGCTTAACAGtaAAGAATGCTAGAGGCAgTAAcACaGTAACAAAAAcAgACTaTATAACAGTGATAGATAAACCcACTGCTGcATTCTCTGCGTCTCCgACTTCAGGAAAAACACCTTTAACTGTAAAA
>arqueas_representatives_NZ_CP009528.1_Methanosarcina_barkeri_MS:1463097-1463149 Satlength=53 Nr of Repeats=4 RepeatLength=13 seed=ATACTCTGAT Num.seqs=4 Similarity=1.000000
ATACTCTGATATT
>arqueas_representatives_NZ_CP009528.1_Methanosarcina_barkeri_MS:1466227-1466331 Satlength=105 Nr of Repeats=8 RepeatLength=13 seed=TCAAGTAATA Num.seqs=8 Similarity=1.000000
TCAAGTAATAAAG
>arqueas_representatives_NZ_CP009528.1_Methanosarcina_barkeri_MS:1504327-1504459 Satlength=133 Nr of Repeats=12 RepeatLength=11 seed=TCAAAATCAA Num.seqs=12 Similarity=1.000000
TCAAAATCAAA
>arqueas_representatives_NZ_CP009528.1_Methanosarcina_barkeri_MS:1523396-1523480 Satlength=85 Nr of Repeats=6 RepeatLength=12 seed=GAAGAATCAA Num.seqs=5 Similarity=0.955556
GAAGAATCAAAt
>arqueas_representatives_NZ_CP009528.1_Methanosarcina_barkeri_MS:1526600-1526752 Satlength=153 Nr of Repeats=4 RepeatLength=38 seed=TTAAACTTTA Num.seqs=4 Similarity=0.982456
TTAAACTTTATACGGTTTTAACAGTACTGAAATTTcTC
>arqueas_representatives_NZ_CP009528.1_Methanosarcina_barkeri_MS:1557297-1557349 Satlength=53 Nr of Repeats=4 RepeatLength=13 seed=AGCTTTAAGG Num.seqs=4 Similarity=0.948718
AGCTTTAAGGTTc
>arqueas_representatives_NZ_CP009528.1_Methanosarcina_barkeri_MS:1564682-1564804 Satlength=123 Nr of Repeats=8 RepeatLength=13 seed=AACTTGCTTG Num.seqs=6 Similarity=0.911111
AACTTGCTTGTGt
>arqueas_representatives_NZ_CP009528.1_Methanosarcina_barkeri_MS:1565358-1565483 Satlength=126 Nr of Repeats=4 RepeatLength=21 seed=TAAAAAATGG Num.seqs=3 Similarity=0.661616
TAAaAAATGGCAAaAtAcctA
>arqueas_representatives_NZ_CP009528.1_Methanosarcina_barkeri_MS:1619968-1620024 Satlength=57 Nr of Repeats=4 RepeatLength=14 seed=ACCAGTTGGA Num.seqs=4 Similarity=1.000000
ACCAGTTGGATTTT
>arqueas_representatives_NZ_CP009528.1_Methanosarcina_barkeri_MS:1631442-1632036 Satlength=595 Nr of Repeats=4 RepeatLength=99 seed=TTAATATTCA Num.seqs=3 Similarity=0.568757
TTAATATTCAGGAtgaAAACgGcGAnACnGCtTTgAttTcTGCgGcAAAnGgngGaaanaGGaAcATTgTtgAgttgCTtaTTaAaaGtGGtGCcGAnc
>arqueas_representatives_NZ_CP009528.1_Methanosarcina_barkeri_MS:1633148-1633204 Satlength=57 Nr of Repeats=4 RepeatLength=14 seed=TTGAGAGTTA Num.seqs=4 Similarity=0.952381
TTGAGAGTTATTTc
>arqueas_representatives_NZ_CP009528.1_Methanosarcina_barkeri_MS:1637611-1637882 Satlength=272 Nr of Repeats=16 RepeatLength=17 seed=AAAATCAATT Num.seqs=15 Similarity=0.961158
AAAATCAATTACAGTAA
>arqueas_representatives_NZ_CP009528.1_Methanosarcina_barkeri_MS:1638079-1638150 Satlength=72 Nr of Repeats=4 RepeatLength=19 seed=GTTACCTTAA Num.seqs=3 Similarity=1.000000
GTTACCTTAATACAGATGA
>arqueas_representatives_NZ_CP009528.1_Methanosarcina_barkeri_MS:1674553-1674609 Satlength=57 Nr of Repeats=4 RepeatLength=14 seed=ATCACTTACT Num.seqs=4 Similarity=0.904762
ATCACTTACTgGAc
>arqueas_representatives_NZ_CP009528.1_Methanosarcina_barkeri_MS:1676790-1676862 Satlength=73 Nr of Repeats=4 RepeatLength=18 seed=TTTTGTTTTA Num.seqs=4 Similarity=0.962963
TTTTGTTTTAACTATTAt
>arqueas_representatives_NZ_CP009528.1_Methanosarcina_barkeri_MS:1719956-1720181 Satlength=226 Nr of Repeats=8 RepeatLength=30 seed=AGTCTAAGTA Num.seqs=5 Similarity=0.825806
AGTCTAAGTAaTAACAgtTAgAGcAtTAAC
>arqueas_representatives_NZ_CP009528.1_Methanosarcina_barkeri_MS:1721125-1721260 Satlength=136 Nr of Repeats=9 RepeatLength=15 seed=TAACACAAAC Num.seqs=9 Similarity=1.000000
TAACACAAACTAGAA
>arqueas_representatives_NZ_CP009528.1_Methanosarcina_barkeri_MS:1728620-1728802 Satlength=183 Nr of Repeats=7 RepeatLength=26 seed=TTCATCTAAT Num.seqs=7 Similarity=1.000000
TTCATCTAATTTTGTACTATAAGTTC
>arqueas_representatives_NZ_CP009528.1_Methanosarcina_barkeri_MS:1752748-1752820 Satlength=73 Nr of Repeats=6 RepeatLength=12 seed=TGTGATGTTA Num.seqs=6 Similarity=0.866667
TGTGATGTTATt
>arqueas_representatives_NZ_CP009528.1_Methanosarcina_barkeri_MS:1758914-1759054 Satlength=141 Nr of Repeats=9 RepeatLength=14 seed=GGTAGTCATT Num.seqs=8 Similarity=0.884354
GGTAGTCaTTACAg
>arqueas_representatives_NZ_CP009528.1_Methanosarcina_barkeri_MS:1766421-1766541 Satlength=121 Nr of Repeats=10 RepeatLength=12 seed=TGAGTTATTC Num.seqs=10 Similarity=1.000000
TGAGTTATTCAG
>arqueas_representatives_NZ_CP009528.1_Methanosarcina_barkeri_MS:1775784-1775850 Satlength=67 Nr of Repeats=6 RepeatLength=11 seed=AGGATAAACT Num.seqs=6 Similarity=1.000000
AGGATAAACTG
>arqueas_representatives_NZ_CP009528.1_Methanosarcina_barkeri_MS:1780207-1780287 Satlength=81 Nr of Repeats=4 RepeatLength=20 seed=TTCTTTTTAA Num.seqs=4 Similarity=1.000000
TTCTTTTTAAATCCAGCGTA
>arqueas_representatives_NZ_CP009528.1_Methanosarcina_barkeri_MS:1803846-1803894 Satlength=49 Nr of Repeats=4 RepeatLength=12 seed=ATAAGATACT Num.seqs=4 Similarity=0.944444
ATAAGATACTGa
>arqueas_representatives_NZ_CP009528.1_Methanosarcina_barkeri_MS:1815522-1815593 Satlength=72 Nr of Repeats=5 RepeatLength=12 seed=CAGGTCAATT Num.seqs=4 Similarity=0.944444
CAGGTCAATTcT
>arqueas_representatives_NZ_CP009528.1_Methanosarcina_barkeri_MS:1830516-1830572 Satlength=57 Nr of Repeats=4 RepeatLength=14 seed=TTCAGAATCA Num.seqs=4 Similarity=0.904762
TTCaGAATCAAcCT
>arqueas_representatives_NZ_CP009528.1_Methanosarcina_barkeri_MS:1837034-1837187 Satlength=154 Nr of Repeats=9 RepeatLength=17 seed=TATAATTTCA Num.seqs=9 Similarity=1.000000
TATAATTTCAAGAATAG
>arqueas_representatives_NZ_CP009528.1_Methanosarcina_barkeri_MS:1851064-1851204 Satlength=141 Nr of Repeats=10 RepeatLength=14 seed=GTTGAGTTGC Num.seqs=8 Similarity=0.935374
GTTGAGTTGCtTTC
>arqueas_representatives_NZ_CP009528.1_Methanosarcina_barkeri_MS:1870599-1870766 Satlength=168 Nr of Repeats=13 RepeatLength=13 seed=GTTATTGAAA Num.seqs=11 Similarity=0.891841
GTTATTGAAAACa
>arqueas_representatives_NZ_CP009528.1_Methanosarcina_barkeri_MS:1878987-1879059 Satlength=73 Nr of Repeats=4 RepeatLength=18 seed=ACTCCAGCTA Num.seqs=4 Similarity=0.802469
ACTCCAgCTAcgGCaGTa
>arqueas_representatives_NZ_CP009528.1_Methanosarcina_barkeri_MS:1882062-1882213 Satlength=152 Nr of Repeats=6 RepeatLength=28 seed=AGAAAAAGCA Num.seqs=4 Similarity=1.000000
AGAAAAAGCAGAGAAGCAGAGTAGAGAA
>arqueas_representatives_NZ_CP009528.1_Methanosarcina_barkeri_MS:1891846-1891978 Satlength=133 Nr of Repeats=6 RepeatLength=22 seed=ATTTTTCACT Num.seqs=6 Similarity=1.000000
ATTTTTCACTTTTTATTCTTTA
>arqueas_representatives_NZ_CP009528.1_Methanosarcina_barkeri_MS:1914059-1914346 Satlength=288 Nr of Repeats=16 RepeatLength=15 seed=CATTTTTTCA Num.seqs=13 Similarity=1.000000
CATTTTTTCATATTT
>arqueas_representatives_NZ_CP009528.1_Methanosarcina_barkeri_MS:1949995-1950103 Satlength=109 Nr of Repeats=6 RepeatLength=18 seed=TAGTTAAATA Num.seqs=6 Similarity=0.955556
TAGTTAAATAATATTAAg
>arqueas_representatives_NZ_CP009528.1_Methanosarcina_barkeri_MS:1951803-1951931 Satlength=129 Nr of Repeats=8 RepeatLength=16 seed=TTTTTATTGA Num.seqs=8 Similarity=0.964286
TTTTTATTGAgACAAG
>arqueas_representatives_NZ_CP009528.1_Methanosarcina_barkeri_MS:1967202-1967372 Satlength=171 Nr of Repeats=8 RepeatLength=22 seed=AAGTGAAAGT Num.seqs=7 Similarity=0.982684
AAGTAAAAGTGAAAGTTGAAGG
>arqueas_representatives_NZ_CP009528.1_Methanosarcina_barkeri_MS:1981349-1981445 Satlength=97 Nr of Repeats=8 RepeatLength=12 seed=AATATTTGTG Num.seqs=8 Similarity=1.000000
AATATTTGTGTC
>arqueas_representatives_NZ_CP009528.1_Methanosarcina_barkeri_MS:2005971-2006083 Satlength=113 Nr of Repeats=7 RepeatLength=16 seed=ATTAGCTAAC Num.seqs=7 Similarity=0.952381
ATTAGCTAACTTATGg
>arqueas_representatives_NZ_CP009528.1_Methanosarcina_barkeri_MS:2011648-2011766 Satlength=119 Nr of Repeats=4 RepeatLength=30 seed=TTTTTTAATA Num.seqs=3 Similarity=0.911111
TTTTTTAATAAATTAttAcTCATCTAGTTC
>arqueas_representatives_NZ_CP009528.1_Methanosarcina_barkeri_MS:2038183-2038253 Satlength=71 Nr of Repeats=6 RepeatLength=10 seed=AAATTGTTTG Num.seqs=5 Similarity=0.946667
AAATTGTTTg
>arqueas_representatives_NZ_CP009528.1_Methanosarcina_barkeri_MS:2043906-2043958 Satlength=53 Nr of Repeats=4 RepeatLength=13 seed=ATTTAGAATG Num.seqs=4 Similarity=0.948718
ATTTAGAATGTAa
>arqueas_representatives_NZ_CP009528.1_Methanosarcina_barkeri_MS:2054441-2054531 Satlength=91 Nr of Repeats=6 RepeatLength=15 seed=AGTAAAAGTG Num.seqs=6 Similarity=0.893333
AGTAAAAGTGcATTc
>arqueas_representatives_NZ_CP009528.1_Methanosarcina_barkeri_MS:2063962-2064721 Satlength=760 Nr of Repeats=6 RepeatLength=108 seed=AGTCTATGTA Num.seqs=5 Similarity=0.798765
AGTCTATGTAAaTcATTCCATGCcTGTTGtTTaTCTggCACtTGAGAAAAtgCAgAACCAAGAgCngAGgnaGCAccAgaccTcACATaaCTGTtTTcATcAtTgGTg
>arqueas_representatives_NZ_CP009528.1_Methanosarcina_barkeri_MS:2071009-2071129 Satlength=121 Nr of Repeats=5 RepeatLength=24 seed=CAGTTAAGGG Num.seqs=5 Similarity=0.977778
CAGTTAAGGGtACAACTTAACAAC
>arqueas_representatives_NZ_CP009528.1_Methanosarcina_barkeri_MS:2089384-2089444 Satlength=61 Nr of Repeats=4 RepeatLength=15 seed=ATTTTCTTCT Num.seqs=4 Similarity=1.000000
ATTTTCTTCTTACAT
>arqueas_representatives_NZ_CP009528.1_Methanosarcina_barkeri_MS:2102967-2103019 Satlength=53 Nr of Repeats=4 RepeatLength=13 seed=TCAGGTAATC Num.seqs=4 Similarity=0.803571
TCAGGTAATcTGg
>arqueas_representatives_NZ_CP009528.1_Methanosarcina_barkeri_MS:2103355-2103565 Satlength=211 Nr of Repeats=15 RepeatLength=14 seed=ACTAAGGTAA Num.seqs=15 Similarity=1.000000
ACTAAGGTAACTTA
>arqueas_representatives_NZ_CP009528.1_Methanosarcina_barkeri_MS:2114399-2114559 Satlength=161 Nr of Repeats=8 RepeatLength=15 seed=TAAAAAATAG Num.seqs=7 Similarity=1.000000
TAAAAAATAGTGAGA
>arqueas_representatives_NZ_CP009528.1_Methanosarcina_barkeri_MS:2120352-2120555 Satlength=204 Nr of Repeats=7 RepeatLength=29 seed=GAAAGAATCC Num.seqs=7 Similarity=0.811713
GAAAgAATCCCaAtAATAAAAAtTtAcCA
>arqueas_representatives_NZ_CP009528.1_Methanosarcina_barkeri_MS:2130607-2130717 Satlength=111 Nr of Repeats=10 RepeatLength=11 seed=AATTAAGGTC Num.seqs=10 Similarity=1.000000
AATTAAGGTCA
>arqueas_representatives_NZ_CP009528.1_Methanosarcina_barkeri_MS:2189313-2189365 Satlength=53 Nr of Repeats=4 RepeatLength=13 seed=TTGAGTCCTA Num.seqs=4 Similarity=0.931624
TTGAGTCCTAGAc
>arqueas_representatives_NZ_CP009528.1_Methanosarcina_barkeri_MS:2196832-2196949 Satlength=118 Nr of Repeats=9 RepeatLength=13 seed=AAAATAAAGA Num.seqs=9 Similarity=1.000000
AAAATAAAGAGTA
>arqueas_representatives_NZ_CP009528.1_Methanosarcina_barkeri_MS:2215968-2216108 Satlength=141 Nr of Repeats=10 RepeatLength=12 seed=GGTTTAAAAT Num.seqs=9 Similarity=0.919753
GGTTTAAAATnG
>arqueas_representatives_NZ_CP009528.1_Methanosarcina_barkeri_MS:2218621-2218691 Satlength=71 Nr of Repeats=5 RepeatLength=14 seed=ACCAGAATAA Num.seqs=5 Similarity=1.000000
ACCAGAATAAGATA
>arqueas_representatives_NZ_CP009528.1_Methanosarcina_barkeri_MS:2221930-2222020 Satlength=91 Nr of Repeats=5 RepeatLength=18 seed=ATTCCAATAA Num.seqs=5 Similarity=0.940741
ATTCCAATAAcTCCAATg
>arqueas_representatives_NZ_CP009528.1_Methanosarcina_barkeri_MS:2234796-2234892 Satlength=97 Nr of Repeats=8 RepeatLength=12 seed=TTGTACTCTA Num.seqs=8 Similarity=1.000000
TTGTACTCTATT
>arqueas_representatives_NZ_CP009528.1_Methanosarcina_barkeri_MS:2243257-2245111 Satlength=1855 Nr of Repeats=14 RepeatLength=123 seed=TATTTTCCAT Num.seqs=10 Similarity=0.744474
TATTTTCCATCaGGACTgAAaAcAACAcTAtttACCcnACCAgcATGGTTCAgAAcAAAaATtTgTTTaCCTGTAgaTacaTtCCATAaAcgTGcTGTaTTGTCAtcaCTcGCCGTtGCaAtg
>arqueas_representatives_NZ_CP009528.1_Methanosarcina_barkeri_MS:2298567-2298669 Satlength=103 Nr of Repeats=6 RepeatLength=17 seed=AACGAAGTTA Num.seqs=6 Similarity=1.000000
AACGAAGTTATTCCATG
>arqueas_representatives_NZ_CP009528.1_Methanosarcina_barkeri_MS:2300998-2301122 Satlength=125 Nr of Repeats=8 RepeatLength=15 seed=AGTTTAAGGA Num.seqs=6 Similarity=1.000000
AGTTTAAGGAAGTAG
>arqueas_representatives_NZ_CP009528.1_Methanosarcina_barkeri_MS:2316929-2316998 Satlength=70 Nr of Repeats=4 RepeatLength=17 seed=TTAGAGAGAA Num.seqs=3 Similarity=1.000000
TTAGAGAGAAGTAAGCT
>arqueas_representatives_NZ_CP009528.1_Methanosarcina_barkeri_MS:2337902-2337970 Satlength=69 Nr of Repeats=4 RepeatLength=17 seed=GAATGAGATG Num.seqs=4 Similarity=0.884259
GAATGAGATGATcTAAA
>arqueas_representatives_NZ_CP009528.1_Methanosarcina_barkeri_MS:2369984-2370048 Satlength=65 Nr of Repeats=4 RepeatLength=16 seed=AATTGATAAT Num.seqs=4 Similarity=0.902778
AATTGATAATTGgaCT
>arqueas_representatives_NZ_CP009528.1_Methanosarcina_barkeri_MS:2376792-2376894 Satlength=103 Nr of Repeats=6 RepeatLength=17 seed=TATTATCAAA Num.seqs=6 Similarity=1.000000
TATTATCAAAAATTATT
>arqueas_representatives_NZ_CP009528.1_Methanosarcina_barkeri_MS:2385899-2386133 Satlength=235 Nr of Repeats=18 RepeatLength=13 seed=TCAAAAATAA Num.seqs=18 Similarity=1.000000
TCAAAAATAATGT
>arqueas_representatives_NZ_CP009528.1_Methanosarcina_barkeri_MS:2386711-2386971 Satlength=261 Nr of Repeats=20 RepeatLength=13 seed=TTGAGTTTTT Num.seqs=20 Similarity=0.864474
TTGAGTTTTTAGt
>arqueas_representatives_NZ_CP009528.1_Methanosarcina_barkeri_MS:2389397-2389493 Satlength=97 Nr of Repeats=6 RepeatLength=16 seed=ATTATTGCTT Num.seqs=6 Similarity=0.972222
ATTATTGCTTAAACAG
>arqueas_representatives_NZ_CP009528.1_Methanosarcina_barkeri_MS:2392018-2392168 Satlength=151 Nr of Repeats=10 RepeatLength=15 seed=CAGGTTTAAT Num.seqs=10 Similarity=1.000000
CAGGTTTAATAGATT
>arqueas_representatives_NZ_CP009528.1_Methanosarcina_barkeri_MS:2393925-2394085 Satlength=161 Nr of Repeats=10 RepeatLength=16 seed=GAATTCATTT Num.seqs=10 Similarity=0.822222
GAaTTCATTTcaCTTt
>arqueas_representatives_NZ_CP009528.1_Methanosarcina_barkeri_MS:2419796-2419922 Satlength=127 Nr of Repeats=6 RepeatLength=21 seed=ATAAATCATT Num.seqs=6 Similarity=0.961905
ATAAATCATTGATcTGTCCTT
>arqueas_representatives_NZ_CP009528.1_Methanosarcina_barkeri_MS:2433917-2434037 Satlength=121 Nr of Repeats=6 RepeatLength=20 seed=TTAAAAAACT Num.seqs=6 Similarity=0.920000
TTAAAAAACTTAAAAATTAg
>arqueas_representatives_NZ_CP009528.1_Methanosarcina_barkeri_MS:2459200-2459268 Satlength=69 Nr of Repeats=4 RepeatLength=17 seed=TACATAGCCA Num.seqs=4 Similarity=1.000000
TACATAGCCATAACTTC
>arqueas_representatives_NZ_CP009528.1_Methanosarcina_barkeri_MS:2469392-2469546 Satlength=155 Nr of Repeats=5 RepeatLength=34 seed=TCCTTTCTAT Num.seqs=4 Similarity=0.980392
TCCTTTCTATTCTTCtCTTCTTTTCTAAGACAAA
>arqueas_representatives_NZ_CP009528.1_Methanosarcina_barkeri_MS:2499642-2499713 Satlength=72 Nr of Repeats=6 RepeatLength=12 seed=GTACAGATGA Num.seqs=5 Similarity=1.000000
GTACAGATGAAT
>arqueas_representatives_NZ_CP009528.1_Methanosarcina_barkeri_MS:2513199-2513334 Satlength=136 Nr of Repeats=4 RepeatLength=34 seed=AAAGTAAGTA Num.seqs=3 Similarity=0.973856
AAAGTAAGTAACCAAAGGAGTTCTTTaAAGAAAT
>arqueas_representatives_NZ_CP009528.1_Methanosarcina_barkeri_MS:2538010-2538994 Satlength=985 Nr of Repeats=4 RepeatLength=246 seed=TGTTTTTGTT Num.seqs=4 Similarity=0.721778
TGTTTTTGTTaccgTatTaCggCcTgcaaCaTTctTtACTGtTAAGTTAACagTATAtattCCTgccTttgAATACTtaTGaaTcGGATTcTGgtGGaaTGActTTGaTCCgTCTCCAAAgtcCCATTTCCAggaAGTtGGagagCCTGTgCTtgTgTCagTAAAggCaACatTtAAcGGcgcTTTTCCtGAtGTAgcAcTGCtgGtGAAGTttGCAACaGGTTTTGtTACTACTttTATATAaTC
>arqueas_representatives_NZ_CP009528.1_Methanosarcina_barkeri_MS:2568434-2568500 Satlength=67 Nr of Repeats=6 RepeatLength=11 seed=GAACTTTGAA Num.seqs=6 Similarity=0.846465
GAACTTTGAAc
>arqueas_representatives_NZ_CP009528.1_Methanosarcina_barkeri_MS:2623289-2623373 Satlength=85 Nr of Repeats=6 RepeatLength=14 seed=TACCAGATTT Num.seqs=6 Similarity=0.968254
TACCAGATTTATTC
>arqueas_representatives_NZ_CP009528.1_Methanosarcina_barkeri_MS:2630470-2630548 Satlength=79 Nr of Repeats=6 RepeatLength=13 seed=ATTCTTCTTG Num.seqs=6 Similarity=1.000000
ATTCTTCTTGCTA
>arqueas_representatives_NZ_CP009528.1_Methanosarcina_barkeri_MS:2633972-2634620 Satlength=649 Nr of Repeats=6 RepeatLength=108 seed=TTATCTGGCA Num.seqs=6 Similarity=0.754128
TTATCTGGCACGTCAGAAAATAcAgcCaTaAGAacTTtAGCGGcccAcGtTcTCACtTcatCGnTcTTGATCAGTGAgaAGTCTAATTAAGTCATTGTATGCCTGTTGc
>arqueas_representatives_NZ_CP009528.1_Methanosarcina_barkeri_MS:2637413-2637520 Satlength=108 Nr of Repeats=6 RepeatLength=18 seed=TTAATCTCAT Num.seqs=5 Similarity=0.911111
TTAATCTCATTGaTTTCt
>arqueas_representatives_NZ_CP009528.1_Methanosarcina_barkeri_MS:2637622-2637718 Satlength=97 Nr of Repeats=5 RepeatLength=16 seed=AGGTTTATTC Num.seqs=3 Similarity=0.944444
AGGTTTATTCAGTAaC
>arqueas_representatives_NZ_CP009528.1_Methanosarcina_barkeri_MS:2647930-2647980 Satlength=51 Nr of Repeats=4 RepeatLength=10 seed=ATTTAGGAAT Num.seqs=3 Similarity=1.000000
ATTTAGGAAT
>arqueas_representatives_NZ_CP009528.1_Methanosarcina_barkeri_MS:2656856-2656921 Satlength=66 Nr of Repeats=5 RepeatLength=13 seed=GAAGATTGGT Num.seqs=5 Similarity=1.000000
GAAGATTGGTCTT
>arqueas_representatives_NZ_CP009528.1_Methanosarcina_barkeri_MS:2661883-2662104 Satlength=222 Nr of Repeats=17 RepeatLength=13 seed=TCAAAATAGA Num.seqs=17 Similarity=1.000000
TCAAAATAGAAAT
>arqueas_representatives_NZ_CP009528.1_Methanosarcina_barkeri_MS:2690331-2690431 Satlength=101 Nr of Repeats=5 RepeatLength=20 seed=ATACTTACTG Num.seqs=5 Similarity=1.000000
ATACTTACTGGCTTCTAGCC
>arqueas_representatives_NZ_CP009528.1_Methanosarcina_barkeri_MS:2692045-2692353 Satlength=309 Nr of Repeats=4 RepeatLength=11 seed=TTCCTTGATT Num.seqs=3 Similarity=1.000000
TTCCTTGATTA
>arqueas_representatives_NZ_CP009528.1_Methanosarcina_barkeri_MS:2692421-2692909 Satlength=489 Nr of Repeats=6 RepeatLength=16 seed=CCAAACAAGC Num.seqs=4 Similarity=1.000000
CCAAACAAGCTAGTTA
>arqueas_representatives_NZ_CP009528.1_Methanosarcina_barkeri_MS:2702852-2702988 Satlength=137 Nr of Repeats=8 RepeatLength=17 seed=TATCTGGAAT Num.seqs=8 Similarity=0.960784
TATCTGGAATTTTAGTC
>arqueas_representatives_NZ_CP009528.1_Methanosarcina_barkeri_MS:2707127-2707316 Satlength=190 Nr of Repeats=9 RepeatLength=21 seed=CAACTACATC Num.seqs=9 Similarity=0.832452
CAACTACATCnAAtTCCtCTt
>arqueas_representatives_NZ_CP009528.1_Methanosarcina_barkeri_MS:2707861-2707958 Satlength=98 Nr of Repeats=7 RepeatLength=14 seed=AAGTTAGAGT Num.seqs=6 Similarity=0.942857
AAGTTAGAGTCTcA
>arqueas_representatives_NZ_CP009528.1_Methanosarcina_barkeri_MS:2721690-2721780 Satlength=91 Nr of Repeats=5 RepeatLength=18 seed=CTGTGTTTTC Num.seqs=5 Similarity=0.822222
CTGTGTTTTCtnaGTTTc
>arqueas_representatives_NZ_CP009528.1_Methanosarcina_barkeri_MS:2724498-2724601 Satlength=104 Nr of Repeats=7 RepeatLength=15 seed=AAAATCAATT Num.seqs=6 Similarity=1.000000
AAAATCAATTACACT
>arqueas_representatives_NZ_CP009528.1_Methanosarcina_barkeri_MS:2735812-2735884 Satlength=73 Nr of Repeats=4 RepeatLength=16 seed=AGCTATTCAG Num.seqs=3 Similarity=1.000000
AGCTATTCAGCTATTC
>arqueas_representatives_NZ_CP009528.1_Methanosarcina_barkeri_MS:2735887-2736071 Satlength=185 Nr of Repeats=11 RepeatLength=16 seed=TATTCAGTTA Num.seqs=10 Similarity=1.000000
TATTCAGTTATTCAGT
>arqueas_representatives_NZ_CP009528.1_Methanosarcina_barkeri_MS:2767814-2767983 Satlength=170 Nr of Repeats=7 RepeatLength=19 seed=TTTGAAGCTT Num.seqs=5 Similarity=1.000000
TTTGAAGCTTACTCTTAAT
>arqueas_representatives_NZ_CP009528.1_Methanosarcina_barkeri_MS:2771421-2771587 Satlength=167 Nr of Repeats=13 RepeatLength=13 seed=AAAGTATATG Num.seqs=11 Similarity=1.000000
AAAGTATATGTGA
>arqueas_representatives_NZ_CP009528.1_Methanosarcina_barkeri_MS:2775584-2775656 Satlength=73 Nr of Repeats=4 RepeatLength=18 seed=TTATTTCACA Num.seqs=4 Similarity=0.864198
TTATTTCACAAGTcTctC
>arqueas_representatives_NZ_CP009528.1_Methanosarcina_barkeri_MS:2787171-2787271 Satlength=101 Nr of Repeats=9 RepeatLength=10 seed=ACAGTATAAG Num.seqs=8 Similarity=1.000000
ACAGTATAAG
>arqueas_representatives_NZ_CP009528.1_Methanosarcina_barkeri_MS:2811504-2811593 Satlength=90 Nr of Repeats=5 RepeatLength=18 seed=TAAGTTCAAT Num.seqs=4 Similarity=1.000000
TAAGTTCAATAAATTAAG
>arqueas_representatives_NZ_CP009528.1_Methanosarcina_barkeri_MS:2815728-2816004 Satlength=277 Nr of Repeats=10 RepeatLength=24 seed=TTGCTTTCTC Num.seqs=8 Similarity=0.928571
TTGCTTTCTCTTCgGCTTCTTTCC
>arqueas_representatives_NZ_CP009528.1_Methanosarcina_barkeri_MS:2845264-2845320 Satlength=57 Nr of Repeats=4 RepeatLength=14 seed=TTTGAAGAAA Num.seqs=4 Similarity=1.000000
TTTGAAGAAATCAG
>arqueas_representatives_NZ_CP009528.1_Methanosarcina_barkeri_MS:2852806-2852941 Satlength=136 Nr of Repeats=9 RepeatLength=15 seed=AAAGGTCATT Num.seqs=9 Similarity=1.000000
AAAGGTCATTTCGGT
>arqueas_representatives_NZ_CP009528.1_Methanosarcina_barkeri_MS:2892121-2892196 Satlength=76 Nr of Repeats=5 RepeatLength=15 seed=TAATTACTGA Num.seqs=5 Similarity=0.893333
TAATTACTGAtCAAa
>arqueas_representatives_NZ_CP009528.1_Methanosarcina_barkeri_MS:2913934-2914099 Satlength=166 Nr of Repeats=11 RepeatLength=11 seed=GTGAAAGCCA Num.seqs=10 Similarity=1.000000
GTGAAAGCCAA
>arqueas_representatives_NZ_CP009528.1_Methanosarcina_barkeri_MS:2915666-2915726 Satlength=61 Nr of Repeats=4 RepeatLength=12 seed=TTCAGATGGC Num.seqs=3 Similarity=0.777778
TTCAGATgGCaa
>arqueas_representatives_NZ_CP009528.1_Methanosarcina_barkeri_MS:2919660-2920419 Satlength=760 Nr of Repeats=11 RepeatLength=69 seed=TAAGATTTTT Num.seqs=11 Similarity=0.710713
TAAGATTTTTCAacTCTGtGATTtCcGgnGGcAacGAAGTcAATTgATTncnAGAtATGTnAAGTgTAG
>arqueas_representatives_NZ_CP009528.1_Methanosarcina_barkeri_MS:2922564-2922653 Satlength=90 Nr of Repeats=7 RepeatLength=13 seed=TTGACTAACT Num.seqs=5 Similarity=0.897436
TTGACTAAcTTGc
>arqueas_representatives_NZ_CP009528.1_Methanosarcina_barkeri_MS:2924556-2924700 Satlength=145 Nr of Repeats=9 RepeatLength=16 seed=ACTTATATCG Num.seqs=9 Similarity=0.967593
ACTTATATCGAaCTTT
>arqueas_representatives_NZ_CP009528.1_Methanosarcina_barkeri_MS:2928944-2929601 Satlength=658 Nr of Repeats=8 RepeatLength=14 seed=AGGAAAAAGA Num.seqs=5 Similarity=1.000000
AGGAAAAAGAGGAA
>arqueas_representatives_NZ_CP009528.1_Methanosarcina_barkeri_MS:2944657-2944869 Satlength=213 Nr of Repeats=5 RepeatLength=42 seed=TTAAAAACTA Num.seqs=3 Similarity=0.894180
TTAAAAACTAAAAttAGTaACCTACATACaCGaCTATCTTTA
>arqueas_representatives_NZ_CP009528.1_Methanosarcina_barkeri_MS:2955631-2955721 Satlength=91 Nr of Repeats=5 RepeatLength=15 seed=AGAGAAAGAA Num.seqs=4 Similarity=0.661458
AGAGAAAGAacgaCt
>arqueas_representatives_NZ_CP009528.1_Methanosarcina_barkeri_MS:2957391-2958990 Satlength=1600 Nr of Repeats=13 RepeatLength=123 seed=GATGGAAAAT Num.seqs=10 Similarity=0.740801
GATGGAAAATACaTnGCtACgGCGAGtnaTGAcAAtACAgCAcGctTATGGaAcGCAtcTACAGgTaAAcAAATTTTTGTTCTGAacCATgaTggTtggGTaaataAtGTTGtgTTCAGtCCT
>arqueas_representatives_NZ_CP009528.1_Methanosarcina_barkeri_MS:2959755-2960571 Satlength=817 Nr of Repeats=7 RepeatLength=102 seed=ATAACAAAGG Num.seqs=6 Similarity=0.781230
ATAACAAAGGtgaTGCCCTTtcTaATTTaGGTAaATATAATGAGTCAATCCAAGCTTATGATAAAGcCATAGAGATAaAcCCaAAcTATTCCttTGCCTGGa
>arqueas_representatives_NZ_CP009528.1_Methanosarcina_barkeri_MS:2978318-2978521 Satlength=204 Nr of Repeats=4 RepeatLength=43 seed=AACCAAATTA Num.seqs=3 Similarity=1.000000
AACCAAATTAAATTAAGTAAATTGTATCAGATCAATTAAATTA
>arqueas_representatives_NZ_CP009528.1_Methanosarcina_barkeri_MS:2989175-2989238 Satlength=64 Nr of Repeats=4 RepeatLength=14 seed=TAAAGATTAA Num.seqs=3 Similarity=1.000000
TAAAGATTAAGGAC
>arqueas_representatives_NZ_CP009528.1_Methanosarcina_barkeri_MS:2999164-2999228 Satlength=65 Nr of Repeats=4 RepeatLength=16 seed=TGCCCACTCG Num.seqs=4 Similarity=1.000000
TGCCCACTCGCTTGTT
>arqueas_representatives_NZ_CP009528.1_Methanosarcina_barkeri_MS:3004277-3004375 Satlength=99 Nr of Repeats=7 RepeatLength=14 seed=ATAAACACTA Num.seqs=7 Similarity=0.954649
ATAAACACTAACTa
>arqueas_representatives_NZ_CP009528.1_Methanosarcina_barkeri_MS:3010559-3010624 Satlength=66 Nr of Repeats=4 RepeatLength=16 seed=ATAATTGCTT Num.seqs=3 Similarity=1.000000
ATAATTGCTTTTTAAC
>arqueas_representatives_NZ_CP009528.1_Methanosarcina_barkeri_MS:3010598-3010733 Satlength=136 Nr of Repeats=8 RepeatLength=17 seed=CTTTTTCAAC Num.seqs=7 Similarity=0.955182
CTTTTTCAACATAATTA
>arqueas_representatives_NZ_CP009528.1_Methanosarcina_barkeri_MS:3015095-3015238 Satlength=144 Nr of Repeats=11 RepeatLength=13 seed=TACTGATTTT Num.seqs=11 Similarity=0.955245
TACTGATTTTGAa
>arqueas_representatives_NZ_CP009528.1_Methanosarcina_barkeri_MS:3024289-3024364 Satlength=76 Nr of Repeats=5 RepeatLength=15 seed=AACTGAGATG Num.seqs=5 Similarity=0.946667
AACTGAGATGaAAAA
>arqueas_representatives_NZ_CP009528.1_Methanosarcina_barkeri_MS:3038556-3038626 Satlength=71 Nr of Repeats=5 RepeatLength=14 seed=TACAATTTTT Num.seqs=5 Similarity=0.942857
TACAATTTTTAcAC
>arqueas_representatives_NZ_CP009528.1_Methanosarcina_barkeri_MS:3051433-3051505 Satlength=73 Nr of Repeats=4 RepeatLength=18 seed=GCTGAAAACA Num.seqs=4 Similarity=0.962963
GCTGAAAACATTGAAAAt
>arqueas_representatives_NZ_CP009528.1_Methanosarcina_barkeri_MS:3053158-3053253 Satlength=96 Nr of Repeats=5 RepeatLength=19 seed=TAAGGCTAAC Num.seqs=5 Similarity=0.873684
TAAGGCTAAcTGCtGAAAg
>arqueas_representatives_NZ_CP009528.1_Methanosarcina_barkeri_MS:3076761-3076893 Satlength=133 Nr of Repeats=6 RepeatLength=21 seed=GTAAGATTAG Num.seqs=5 Similarity=1.000000
GTAAGATTAGTATGATTATTG
>arqueas_representatives_NZ_CP009528.1_Methanosarcina_barkeri_MS:3105016-3105208 Satlength=193 Nr of Repeats=16 RepeatLength=12 seed=ATTATTTTAG Num.seqs=16 Similarity=0.902244
ATTATTTTAGAG
>arqueas_representatives_NZ_CP009528.1_Methanosarcina_barkeri_MS:3108774-3108999 Satlength=226 Nr of Repeats=8 RepeatLength=30 seed=CTCTAAACAA Num.seqs=5 Similarity=0.702222
CTCTAAACAAagtnTnTcTgaaCAAAAtaa
>arqueas_representatives_NZ_CP009528.1_Methanosarcina_barkeri_MS:3136627-3136705 Satlength=79 Nr of Repeats=5 RepeatLength=13 seed=TGTCAGCTAT Num.seqs=4 Similarity=1.000000
TGTCAGCTATTGA
>arqueas_representatives_NZ_CP009528.1_Methanosarcina_barkeri_MS:3159252-3159347 Satlength=96 Nr of Repeats=5 RepeatLength=19 seed=AAATTATTAC Num.seqs=5 Similarity=0.831579
AAATTAtTACctTTTAAat
>arqueas_representatives_NZ_CP009528.1_Methanosarcina_barkeri_MS:3183646-3183716 Satlength=71 Nr of Repeats=5 RepeatLength=14 seed=GGGTGACGGA Num.seqs=5 Similarity=1.000000
GGGTGACGGAACTA
>arqueas_representatives_NZ_CP009528.1_Methanosarcina_barkeri_MS:3188527-3188583 Satlength=57 Nr of Repeats=4 RepeatLength=14 seed=GTTTTTTAAT Num.seqs=4 Similarity=0.952381
GTTTTTTAATTTTg
>arqueas_representatives_NZ_CP009528.1_Methanosarcina_barkeri_MS:3203992-3204626 Satlength=635 Nr of Repeats=10 RepeatLength=19 seed=ATTAAGAAAA Num.seqs=8 Similarity=1.000000
ATTAAGAAAACTAACAGAA
>arqueas_representatives_NZ_CP009528.1_Methanosarcina_barkeri_MS:3225914-3225978 Satlength=65 Nr of Repeats=4 RepeatLength=16 seed=TTTTATATTT Num.seqs=4 Similarity=1.000000
TTTTATATTTTGAGCT
>arqueas_representatives_NZ_CP009528.1_Methanosarcina_barkeri_MS:3227088-3227220 Satlength=133 Nr of Repeats=6 RepeatLength=22 seed=AAGTTGTCAA Num.seqs=6 Similarity=1.000000
AAGTTGTCAATTCGTTTTTTAG
>arqueas_representatives_NZ_CP009528.1_Methanosarcina_barkeri_MS:3237381-3237469 Satlength=89 Nr of Repeats=4 RepeatLength=22 seed=CTCTTTTAAA Num.seqs=4 Similarity=0.939394
CTCTTTTAAAACCTgTAcCTTT
>arqueas_representatives_NZ_CP009528.1_Methanosarcina_barkeri_MS:3306528-3306655 Satlength=128 Nr of Repeats=5 RepeatLength=17 seed=GACTATTTTT Num.seqs=4 Similarity=0.882353
GACTATTTTTGgtTCTa
>arqueas_representatives_NZ_CP009528.1_Methanosarcina_barkeri_MS:3307711-3307771 Satlength=61 Nr of Repeats=4 RepeatLength=15 seed=GCTTTCATCG Num.seqs=4 Similarity=0.911111
GCTTTCATCGATcTc
>arqueas_representatives_NZ_CP009528.1_Methanosarcina_barkeri_MS:3309345-3309553 Satlength=209 Nr of Repeats=16 RepeatLength=13 seed=CTTACTAACT Num.seqs=16 Similarity=0.933333
CTTACTAACTCaT
>arqueas_representatives_NZ_CP009528.1_Methanosarcina_barkeri_MS:3309465-3309608 Satlength=144 Nr of Repeats=11 RepeatLength=13 seed=ACTAACTCTT Num.seqs=11 Similarity=0.895571
ACTAACTCtTCTt
>arqueas_representatives_NZ_CP009528.1_Methanosarcina_barkeri_MS:3315944-3316009 Satlength=66 Nr of Repeats=5 RepeatLength=13 seed=CCTATATTTA Num.seqs=5 Similarity=0.938462
CCTATATTTACCt
>arqueas_representatives_NZ_CP009528.1_Methanosarcina_barkeri_MS:3317276-3317332 Satlength=57 Nr of Repeats=4 RepeatLength=14 seed=AACTCAAAGA Num.seqs=4 Similarity=0.952381
AACTCAAAGAAGAg
>arqueas_representatives_NZ_CP009528.1_Methanosarcina_barkeri_MS:3322435-3322495 Satlength=61 Nr of Repeats=4 RepeatLength=15 seed=CTGTGTATTG Num.seqs=4 Similarity=0.955556
CTGTGTATTGTTAAg
>arqueas_representatives_NZ_CP009528.1_Methanosarcina_barkeri_MS:3324715-3324828 Satlength=114 Nr of Repeats=5 RepeatLength=23 seed=TGGGTAATGT Num.seqs=3 Similarity=0.961353
TGGGTAATGTTTGTTTTTTAAGg
>arqueas_representatives_NZ_CP009528.1_Methanosarcina_barkeri_MS:3333728-3333906 Satlength=179 Nr of Repeats=9 RepeatLength=15 seed=TAACAGCAAA Num.seqs=7 Similarity=0.932275
TAACAGcAAAACTCG
>arqueas_representatives_NZ_CP009528.1_Methanosarcina_barkeri_MS:3339213-3339339 Satlength=127 Nr of Repeats=5 RepeatLength=26 seed=GTATTGAAGA Num.seqs=3 Similarity=0.931624
GTATTGAAGATAtATACTcAAGATGC
>arqueas_representatives_NZ_CP009528.1_Methanosarcina_barkeri_MS:3352099-3352302 Satlength=204 Nr of Repeats=7 RepeatLength=29 seed=CATGTTATTT Num.seqs=7 Similarity=0.899288
CATGTTATTTTTCAGGAaCTaTGATTTTA
>arqueas_representatives_NZ_CP009528.1_Methanosarcina_barkeri_MS:3354201-3354375 Satlength=175 Nr of Repeats=5 RepeatLength=29 seed=AATAATACCG Num.seqs=4 Similarity=0.800766
AATAATACCGTTTTTcaCAAAttAAgaag
>arqueas_representatives_NZ_CP009528.1_Methanosarcina_barkeri_MS:3355190-3355259 Satlength=70 Nr of Repeats=4 RepeatLength=17 seed=AATTAGAAAC Num.seqs=3 Similarity=0.895425
AATtAGAAACTGAgTTT
>arqueas_representatives_NZ_CP009528.1_Methanosarcina_barkeri_MS:3359508-3359719 Satlength=212 Nr of Repeats=12 RepeatLength=16 seed=TAAAACGTAA Num.seqs=11 Similarity=1.000000
TAAAACGTAAAAAGAG
>arqueas_representatives_NZ_CP009528.1_Methanosarcina_barkeri_MS:3368966-3369036 Satlength=71 Nr of Repeats=5 RepeatLength=14 seed=AAACAAATTT Num.seqs=5 Similarity=1.000000
AAACAAATTTTACT
>arqueas_representatives_NZ_CP009528.1_Methanosarcina_barkeri_MS:3371986-3372086 Satlength=101 Nr of Repeats=5 RepeatLength=20 seed=TTTTTACTTC Num.seqs=5 Similarity=1.000000
TTTTTACTTCTTTTGTATAT
>arqueas_representatives_NZ_CP009528.1_Methanosarcina_barkeri_MS:3383155-3383280 Satlength=126 Nr of Repeats=5 RepeatLength=25 seed=ACTTTAATTT Num.seqs=5 Similarity=0.968000
ACTTTAATTTCATTTTTGCTAATCa
>arqueas_representatives_NZ_CP009528.1_Methanosarcina_barkeri_MS:3386625-3386745 Satlength=121 Nr of Repeats=8 RepeatLength=15 seed=GAAGAAACCA Num.seqs=8 Similarity=1.000000
GAAGAAACCACTCAT
>arqueas_representatives_NZ_CP009528.1_Methanosarcina_barkeri_MS:3413146-3413284 Satlength=139 Nr of Repeats=5 RepeatLength=27 seed=GGATATACAG Num.seqs=4 Similarity=0.975309
GGATATACAGTATGATGTAAAcGTGAT
>arqueas_representatives_NZ_CP009528.1_Methanosarcina_barkeri_MS:3445667-3445927 Satlength=261 Nr of Repeats=10 RepeatLength=26 seed=TTTTCACTTT Num.seqs=10 Similarity=0.989744
TTTTCACTTTGATGTTTCATTTTGAG
>arqueas_representatives_NZ_CP009528.1_Methanosarcina_barkeri_MS:3455673-3455737 Satlength=65 Nr of Repeats=4 RepeatLength=16 seed=TTAGAACTAA Num.seqs=4 Similarity=1.000000
TTAGAACTAAAGAAAT
>arqueas_representatives_NZ_CP009528.1_Methanosarcina_barkeri_MS:3460084-3460390 Satlength=307 Nr of Repeats=17 RepeatLength=18 seed=AAGTAATAGA Num.seqs=17 Similarity=1.000000
AAGTAATAGAAATATAAG
>arqueas_representatives_NZ_CP009528.1_Methanosarcina_barkeri_MS:3465852-3466010 Satlength=159 Nr of Repeats=10 RepeatLength=15 seed=TCTATCCTTC Num.seqs=6 Similarity=1.000000
TCTATCCTTCTATGA
>arqueas_representatives_NZ_CP009528.1_Methanosarcina_barkeri_MS:3493454-3493679 Satlength=226 Nr of Repeats=14 RepeatLength=16 seed=AATATCAGGA Num.seqs=13 Similarity=1.000000
AATATCAGGAAAAATG
>arqueas_representatives_NZ_CP009528.1_Methanosarcina_barkeri_MS:3499026-3499142 Satlength=117 Nr of Repeats=5 RepeatLength=23 seed=AAATTAAGTA Num.seqs=4 Similarity=0.942029
AAATTAAGTAATTtTTTAATTGg
>arqueas_representatives_NZ_CP009528.1_Methanosarcina_barkeri_MS:3542566-3542758 Satlength=193 Nr of Repeats=9 RepeatLength=19 seed=TTTGTTTGAA Num.seqs=7 Similarity=0.933166
TTTGTTTGAAATCATCtgT
>arqueas_representatives_NZ_CP009528.1_Methanosarcina_barkeri_MS:3549901-3550141 Satlength=241 Nr of Repeats=8 RepeatLength=30 seed=TTAACACGTG Num.seqs=8 Similarity=0.988889
TTAACACGTGATATAGAGATAATTAGGTAG
>arqueas_representatives_NZ_CP009528.1_Methanosarcina_barkeri_MS:3552591-3552669 Satlength=79 Nr of Repeats=6 RepeatLength=13 seed=GGTTACTGTT Num.seqs=6 Similarity=0.965812
GGTTACTGTTCTG
>arqueas_representatives_NZ_CP009528.1_Methanosarcina_barkeri_MS:3566983-3567170 Satlength=188 Nr of Repeats=11 RepeatLength=17 seed=TTATATTGGG Num.seqs=11 Similarity=0.920143
TTATATTGGgTCTTATc
>arqueas_representatives_NZ_CP009528.1_Methanosarcina_barkeri_MS:3639866-3639954 Satlength=89 Nr of Repeats=4 RepeatLength=22 seed=TAAAAATGTA Num.seqs=4 Similarity=1.000000
TAAAAATGTATTATATTAATCT
>arqueas_representatives_NZ_CP009528.1_Methanosarcina_barkeri_MS:3647171-3647271 Satlength=101 Nr of Repeats=4 RepeatLength=25 seed=CTTTGGATTT Num.seqs=4 Similarity=1.000000
CTTTGGATTTCAGAAAGAATTAACA
>arqueas_representatives_NZ_CP009528.1_Methanosarcina_barkeri_MS:3698147-3698282 Satlength=136 Nr of Repeats=9 RepeatLength=15 seed=TTGAAAAAAC Num.seqs=9 Similarity=0.965432
TTGAAAAAACATTTa
>arqueas_representatives_NZ_CP009528.1_Methanosarcina_barkeri_MS:3716778-3716880 Satlength=103 Nr of Repeats=6 RepeatLength=17 seed=AAGAATAATG Num.seqs=6 Similarity=1.000000
AAGAATAATGATTTTAC
>arqueas_representatives_NZ_CP009528.1_Methanosarcina_barkeri_MS:3727415-3727523 Satlength=109 Nr of Repeats=6 RepeatLength=18 seed=TTCAAGCAAT Num.seqs=6 Similarity=0.787654
TTCAAGCaATggATTcCT
>arqueas_representatives_NZ_CP009528.1_Methanosarcina_barkeri_MS:3735060-3735121 Satlength=62 Nr of Repeats=5 RepeatLength=12 seed=GAGAGGGTGT Num.seqs=4 Similarity=1.000000
GAGAGGGTGTGT
>arqueas_representatives_NZ_CP009528.1_Methanosarcina_barkeri_MS:3771148-3771279 Satlength=132 Nr of Repeats=4 RepeatLength=33 seed=AGAGTATATG Num.seqs=3 Similarity=0.811448
AGAGTATATGcCTAAATAggtGaGgAAATAAAg
>arqueas_representatives_NZ_CP009528.1_Methanosarcina_barkeri_MS:3772095-3772151 Satlength=57 Nr of Repeats=4 RepeatLength=14 seed=ATCAGTTAAT Num.seqs=4 Similarity=1.000000
ATCAGTTAATAGAG
>arqueas_representatives_NZ_CP009528.1_Methanosarcina_barkeri_MS:3811964-3812092 Satlength=129 Nr of Repeats=7 RepeatLength=18 seed=CTGAGTCCAG Num.seqs=5 Similarity=1.000000
CTGAGTCCAGTACGTTTA
>arqueas_representatives_NZ_CP009528.1_Methanosarcina_barkeri_MS:3822533-3823160 Satlength=628 Nr of Repeats=7 RepeatLength=18 seed=AAAAATGGGG Num.seqs=5 Similarity=1.000000
AAAAATGGGGAACATGAC
>arqueas_representatives_NZ_CP009528.1_Methanosarcina_barkeri_MS:3847588-3847674 Satlength=87 Nr of Repeats=4 RepeatLength=17 seed=TGTTATTAAC Num.seqs=3 Similarity=1.000000
TGTTATTAACTTAATCC
>arqueas_representatives_NZ_CP009528.1_Methanosarcina_barkeri_MS:3847678-3847780 Satlength=103 Nr of Repeats=6 RepeatLength=17 seed=ATTAACTGAA Num.seqs=6 Similarity=1.000000
ATTAACTGAATATTGTC
>arqueas_representatives_NZ_CP009528.1_Methanosarcina_barkeri_MS:3849304-3849365 Satlength=62 Nr of Repeats=5 RepeatLength=12 seed=AGGTAATTTG Num.seqs=4 Similarity=0.944444
AGGTAATTTGAt
>arqueas_representatives_NZ_CP009528.1_Methanosarcina_barkeri_MS:3865253-3865444 Satlength=192 Nr of Repeats=5 RepeatLength=14 seed=AGTTTAGAAT Num.seqs=4 Similarity=1.000000
AGTTTAGAATAGCC
>arqueas_representatives_NZ_CP009528.1_Methanosarcina_barkeri_MS:3870245-3870310 Satlength=66 Nr of Repeats=5 RepeatLength=13 seed=TTTTTATTTG Num.seqs=5 Similarity=0.876923
TTTTTATTTgGAc
>arqueas_representatives_NZ_CP009528.1_Methanosarcina_barkeri_MS:3874027-3874375 Satlength=349 Nr of Repeats=29 RepeatLength=12 seed=TTGAATATTA Num.seqs=29 Similarity=1.000000
TTGAATATTAGA
>arqueas_representatives_NZ_CP009528.1_Methanosarcina_barkeri_MS:3884787-3884867 Satlength=81 Nr of Repeats=5 RepeatLength=16 seed=GTTTAATGGT Num.seqs=5 Similarity=1.000000
GTTTAATGGTTATCTG
>arqueas_representatives_NZ_CP009528.1_Methanosarcina_barkeri_MS:3887238-3887328 Satlength=91 Nr of Repeats=6 RepeatLength=15 seed=TGTAGGACTT Num.seqs=6 Similarity=0.911111
TGTAGGACTTGCACT
>arqueas_representatives_NZ_CP009528.1_Methanosarcina_barkeri_MS:3894484-3894628 Satlength=145 Nr of Repeats=4 RepeatLength=36 seed=TTGTCTTCAA Num.seqs=4 Similarity=0.919753
TTGTCTTCAACTGTcAtATTGTCAgCTGCAGAGTCa
>arqueas_representatives_NZ_CP009528.1_Methanosarcina_barkeri_MS:3900211-3900344 Satlength=134 Nr of Repeats=7 RepeatLength=19 seed=AAAAATGAGA Num.seqs=7 Similarity=1.000000
AAAAATGAGAAAGAATTAC
>arqueas_representatives_NZ_CP009528.1_Methanosarcina_barkeri_MS:3908056-3908122 Satlength=67 Nr of Repeats=6 RepeatLength=11 seed=GTTTATCTTT Num.seqs=6 Similarity=1.000000
GTTTATCTTTT
>arqueas_representatives_NZ_CP009528.1_Methanosarcina_barkeri_MS:3967802-3968036 Satlength=235 Nr of Repeats=9 RepeatLength=26 seed=TATCATTGAA Num.seqs=9 Similarity=0.965812
TATCATTGAATTACAGATAATCATCT
>arqueas_representatives_NZ_CP009528.1_Methanosarcina_barkeri_MS:3971184-3971304 Satlength=121 Nr of Repeats=11 RepeatLength=10 seed=AAATAATAAA Num.seqs=10 Similarity=0.937778
AAATAATAaA
>arqueas_representatives_NZ_CP009528.1_Methanosarcina_barkeri_MS:3976323-3976697 Satlength=375 Nr of Repeats=13 RepeatLength=13 seed=AATTTACTTT Num.seqs=11 Similarity=1.000000
AATTTACTTTTTG
>arqueas_representatives_NZ_CP009528.1_Methanosarcina_barkeri_MS:3987008-3987083 Satlength=76 Nr of Repeats=5 RepeatLength=15 seed=ATATTTTCAT Num.seqs=5 Similarity=1.000000
ATATTTTCATTTCCG
>arqueas_representatives_NZ_CP009528.1_Methanosarcina_barkeri_MS:3987964-3988060 Satlength=97 Nr of Repeats=5 RepeatLength=22 seed=TTTTAGCATT Num.seqs=3 Similarity=0.878788
TTTTAGCATTACTGTaTTgGAg
>arqueas_representatives_NZ_CP009528.1_Methanosarcina_barkeri_MS:4036605-4036725 Satlength=121 Nr of Repeats=6 RepeatLength=20 seed=TTATTTACTG Num.seqs=6 Similarity=0.924444
TTATTTACTGcTTTTTACTc
>arqueas_representatives_NZ_CP009528.1_Methanosarcina_barkeri_MS:4050693-4050777 Satlength=85 Nr of Repeats=4 RepeatLength=20 seed=AATAATCAAA Num.seqs=3 Similarity=0.955556
AATAATCAAAAGGTAAGCtT
>arqueas_representatives_NZ_CP009528.1_Methanosarcina_barkeri_MS:4077765-4077893 Satlength=129 Nr of Repeats=8 RepeatLength=16 seed=TTCCAGTTTT Num.seqs=8 Similarity=0.955357
TTCCAGTTTTAGTTgA
>arqueas_representatives_NZ_CP009528.1_Methanosarcina_barkeri_MS:4134895-4134966 Satlength=72 Nr of Repeats=5 RepeatLength=14 seed=ATGAAAGAAA Num.seqs=4 Similarity=1.000000
ATGAAAGAAAAACT
>arqueas_representatives_NZ_CP009528.1_Methanosarcina_barkeri_MS:4146122-4146234 Satlength=113 Nr of Repeats=7 RepeatLength=16 seed=TTAACTAGCT Num.seqs=7 Similarity=0.853175
TTAACTAGCtcTAAAa
>arqueas_representatives_NZ_CP009528.1_Methanosarcina_barkeri_MS:4197380-4197524 Satlength=145 Nr of Repeats=9 RepeatLength=16 seed=TTTAATTTTT Num.seqs=9 Similarity=1.000000
TTTAATTTTTTCTGAG
>arqueas_representatives_NZ_CP009528.1_Methanosarcina_barkeri_MS:4216715-4216815 Satlength=101 Nr of Repeats=4 RepeatLength=25 seed=TGTTTTTACT Num.seqs=4 Similarity=0.946667
TGTTTTTACTcCTGCTTcTTAATTA
>arqueas_representatives_NZ_CP009528.1_Methanosarcina_barkeri_MS:4228281-4228333 Satlength=53 Nr of Repeats=4 RepeatLength=13 seed=TTATAGTGAA Num.seqs=4 Similarity=0.948718
TTATAGTGAATTt
>arqueas_representatives_NZ_CP009528.1_Methanosarcina_barkeri_MS:4236373-4236463 Satlength=91 Nr of Repeats=5 RepeatLength=18 seed=AATTTCACAC Num.seqs=5 Similarity=1.000000
AATTTCACACACTTAACG
>arqueas_representatives_NZ_CP009528.1_Methanosarcina_barkeri_MS:4243563-4243717 Satlength=155 Nr of Repeats=11 RepeatLength=14 seed=GAAAGGAAAA Num.seqs=11 Similarity=1.000000
GAAAGGAAAATTAG
>arqueas_representatives_NZ_CP009528.1_Methanosarcina_barkeri_MS:4272337-4272507 Satlength=171 Nr of Repeats=10 RepeatLength=17 seed=ACATAAACCA Num.seqs=10 Similarity=0.812757
ACATAAACCACcCAACn
>arqueas_representatives_NZ_CP009528.1_Methanosarcina_barkeri_MS:4304982-4305060 Satlength=79 Nr of Repeats=6 RepeatLength=13 seed=GAAACAGTAA Num.seqs=6 Similarity=0.945299
GAAACAGTAAGAg
>arqueas_representatives_NZ_CP009528.1_Methanosarcina_barkeri_MS:4317073-4317201 Satlength=129 Nr of Repeats=7 RepeatLength=18 seed=CGATTTTATT Num.seqs=6 Similarity=1.000000
CGATTTTATTTTGTTATT
>arqueas_representatives_NZ_CP009528.1_Methanosarcina_barkeri_MS:4321999-4322079 Satlength=81 Nr of Repeats=5 RepeatLength=16 seed=TTATATGTTT Num.seqs=5 Similarity=1.000000
TTATATGTTTATTTTT
>arqueas_representatives_NZ_CP009528.1_Methanosarcina_barkeri_MS:4357463-4357730 Satlength=268 Nr of Repeats=11 RepeatLength=15 seed=AGCTACAATT Num.seqs=9 Similarity=0.792593
AGCTaCAATTTgcta
>arqueas_representatives_NZ_CP009528.1_Methanosarcina_barkeri_MS:4396123-4396431 Satlength=309 Nr of Repeats=13 RepeatLength=14 seed=GAATTTGATA Num.seqs=10 Similarity=1.000000
GAATTTGATAGTGT
>arqueas_representatives_NZ_CP009528.1_Methanosarcina_barkeri_MS:4418893-4418969 Satlength=77 Nr of Repeats=4 RepeatLength=19 seed=CTGATAGCAA Num.seqs=4 Similarity=1.000000
CTGATAGCAATTCTTTGAT
>arqueas_representatives_NZ_CP009528.1_Methanosarcina_barkeri_MS:4434276-4434369 Satlength=94 Nr of Repeats=4 RepeatLength=26 seed=TCCACTAATA Num.seqs=3 Similarity=1.000000
TCCACTAATCCACTAATAATACAGAT
>arqueas_representatives_NZ_CP009528.1_Methanosarcina_barkeri_MS:4437202-4437327 Satlength=126 Nr of Repeats=5 RepeatLength=25 seed=AATTAGTAAG Num.seqs=5 Similarity=0.904000
AATTAGTAAGAAAAtCtcATTCTGg
>arqueas_representatives_NZ_CP009528.1_Methanosarcina_barkeri_MS:4478550-4478893 Satlength=344 Nr of Repeats=12 RepeatLength=28 seed=ATTATCAGTA Num.seqs=9 Similarity=0.989418
ATTATCAGTAACATGCTTAATATGCTTA
>arqueas_representatives_NZ_CP009528.1_Methanosarcina_barkeri_MS:4487471-4487611 Satlength=141 Nr of Repeats=10 RepeatLength=14 seed=AGAAGTCAAA Num.seqs=10 Similarity=0.955556
AGAAGTCAAAGTAg
>arqueas_representatives_NZ_CP009528.1_Methanosarcina_barkeri_MS:4493595-4493693 Satlength=99 Nr of Repeats=4 RepeatLength=28 seed=AATTTACTAA Num.seqs=3 Similarity=1.000000
AATTTACTAATTTTAATTCAATAGTTTT
>arqueas_representatives_NZ_CP009528.1_Methanosarcina_barkeri_MS:4498649-4498748 Satlength=100 Nr of Repeats=6 RepeatLength=18 seed=ATCTGGAGTA Num.seqs=4 Similarity=0.851852
ATCTGGAgTATtTGaAGc
>arqueas_representatives_NZ_CP009528.1_Methanosarcina_barkeri_MS:4510948-4511188 Satlength=241 Nr of Repeats=15 RepeatLength=16 seed=TTACTGACTT Num.seqs=15 Similarity=0.917460
TTACTGACTTcGTACc
>arqueas_representatives_NZ_CP009528.1_Methanosarcina_barkeri_MS:4525702-4525822 Satlength=121 Nr of Repeats=5 RepeatLength=24 seed=AAAGATTCCA Num.seqs=5 Similarity=1.000000
AAAGATTCCAAAAAGTATGGAGAG
>arqueas_representatives_NZ_CP009528.1_Methanosarcina_barkeri_MS:4527872-4528012 Satlength=141 Nr of Repeats=8 RepeatLength=16 seed=TTTTGATGAA Num.seqs=7 Similarity=0.809524
TTTTGATgAAAAcgTC
>arqueas_representatives_NZ_CP009528.1_Methanosarcina_barkeri_MS:4530842-4531003 Satlength=162 Nr of Repeats=9 RepeatLength=18 seed=TGTAAATTAA Num.seqs=8 Similarity=0.920635
TGTAAATTAAAGTTCTgt
>arqueas_representatives_CP009516.1_Methanosarcina_horonobensis_HB-1:1637802-1639125 Satlength=1324 Nr of Repeats=5 RepeatLength=120 seed=GCTTCTTCAT Num.seqs=3 Similarity=0.478836
GCTTCTTCaTAaTTtCCcTGaTgaTaATnAAatctTCCaAnnTGgtgaAnTgcTncTgaAATTccatccTTattTCCaanaTctTctnaaATTTCnAGAgcTTGGTtATAtaTtTTCaTn
>arqueas_representatives_CP009516.1_Methanosarcina_horonobensis_HB-1:1647602-1648442 Satlength=841 Nr of Repeats=7 RepeatLength=120 seed=CTCGATGATT Num.seqs=7 Similarity=0.740784
CTCGATGATTcnAAaTttCaGTcAATTATccTgaaCAgTTTGGGAAGcAtTCTTcAgAAACAgGGTAgATTGAGGGAAGCAGAAactActTTTcaAGAgAGctTgCaTATaGCGAAAAaa
>arqueas_representatives_CP009516.1_Methanosarcina_horonobensis_HB-1:1653863-1654493 Satlength=631 Nr of Repeats=5 RepeatLength=126 seed=AATCTTGCAG Num.seqs=5 Similarity=0.633075
AATCTTGCAGGacTTtAcncnAaaaTaGGaAGAtatGAagAAGCTntacnTcTtTAtaAtCgTgCttTaGAgATCnaTaAaAaATtnTTTGGAGAggAacAtCCctaTaTTGCnatnaCtCTaAAC
>arqueas_representatives_CP009516.1_Methanosarcina_horonobensis_HB-1:1818441-1818516 Satlength=76 Nr of Repeats=5 RepeatLength=15 seed=TAATCAAAGT Num.seqs=5 Similarity=1.000000
TAATCAAAGTTTCCT
>arqueas_representatives_CP009516.1_Methanosarcina_horonobensis_HB-1:1830323-1830403 Satlength=81 Nr of Repeats=5 RepeatLength=16 seed=CATCAATTAT Num.seqs=5 Similarity=1.000000
CATCAATTATTGTCTA
>arqueas_representatives_CP009516.1_Methanosarcina_horonobensis_HB-1:1861284-1861364 Satlength=81 Nr of Repeats=5 RepeatLength=16 seed=AAGGAAGTAA Num.seqs=5 Similarity=1.000000
AAGGAAGTAAAATTAA
>arqueas_representatives_CP009516.1_Methanosarcina_horonobensis_HB-1:2009913-2009965 Satlength=53 Nr of Repeats=4 RepeatLength=13 seed=TTACTGATTT Num.seqs=4 Similarity=0.948718
TTACTGATTTCTg
>arqueas_representatives_CP009516.1_Methanosarcina_horonobensis_HB-1:2093537-2093607 Satlength=71 Nr of Repeats=5 RepeatLength=14 seed=AAAAGTATCA Num.seqs=5 Similarity=1.000000
AAAAGTATCAGGAT
>arqueas_representatives_CP009516.1_Methanosarcina_horonobensis_HB-1:2315987-2316092 Satlength=106 Nr of Repeats=5 RepeatLength=21 seed=GAGGTAGTAG Num.seqs=5 Similarity=0.885714
GAGGTAGTAGAaCCcACtGAa
>arqueas_representatives_CP009516.1_Methanosarcina_horonobensis_HB-1:2316416-2317016 Satlength=601 Nr of Repeats=5 RepeatLength=120 seed=ATAAACAACA Num.seqs=5 Similarity=0.768044
ATAAACAACAacgTTatAGgCACAATTAATGTtGGAgAgcaTCCTgctGgaaTTgCAgTngcAGGAgAnaAgGCAtaTGTgactAATgtTAAcAGcAACACtGTCACTGTaATTAACACg
>arqueas_representatives_CP009516.1_Methanosarcina_horonobensis_HB-1:2370772-2370876 Satlength=105 Nr of Repeats=8 RepeatLength=13 seed=AATAACCAGA Num.seqs=8 Similarity=0.912088
AATAACCAGAAtg
>arqueas_representatives_CP009516.1_Methanosarcina_horonobensis_HB-1:2413207-2413272 Satlength=66 Nr of Repeats=5 RepeatLength=13 seed=AATAAATCAA Num.seqs=5 Similarity=1.000000
AATAAATCAACAA
>arqueas_representatives_CP009516.1_Methanosarcina_horonobensis_HB-1:2427650-2427706 Satlength=57 Nr of Repeats=4 RepeatLength=14 seed=AACTCGGGAA Num.seqs=4 Similarity=0.952381
AACTCGGGAAGCGa
>arqueas_representatives_CP009516.1_Methanosarcina_horonobensis_HB-1:2463204-2463709 Satlength=506 Nr of Repeats=4 RepeatLength=11 seed=ATTAAAAAAT Num.seqs=3 Similarity=1.000000
ATTAAAAAATT
>arqueas_representatives_CP009516.1_Methanosarcina_horonobensis_HB-1:2480624-2481335 Satlength=712 Nr of Repeats=5 RepeatLength=141 seed=TTTATGTTGC Num.seqs=3 Similarity=0.634810
TTTATGTTGCcGATAntgatAATgaTCGcATTCtGAAATTTGAcAGcAAcGGtaatTaccTTAaaCAAttnGGTTCTnAgGGcAGCgatGaTGGgcAAtTtaataATCCancaggTaTtGCTgTAGaTTCTTCGGGtAATa
>arqueas_representatives_CP009516.1_Methanosarcina_horonobensis_HB-1:2481429-2481489 Satlength=61 Nr of Repeats=4 RepeatLength=15 seed=AACTGAAGAA Num.seqs=4 Similarity=0.955556
AACTGAAGAAGGAGt
>arqueas_representatives_CP009516.1_Methanosarcina_horonobensis_HB-1:2549492-2549567 Satlength=76 Nr of Repeats=5 RepeatLength=15 seed=AACCTATTGA Num.seqs=5 Similarity=1.000000
AACCTATTGACATTT
>arqueas_representatives_CP009516.1_Methanosarcina_horonobensis_HB-1:2616873-2616971 Satlength=99 Nr of Repeats=7 RepeatLength=14 seed=AAGGATTAAA Num.seqs=5 Similarity=0.904762
AAGGATTAAAGAat
>arqueas_representatives_CP009516.1_Methanosarcina_horonobensis_HB-1:2714201-2715329 Satlength=1129 Nr of Repeats=10 RepeatLength=141 seed=CAAAAAGCTC Num.seqs=6 Similarity=0.690268
CAAAAAGCTCTAGAAaTATAtACagTTaGAtAAaTaTCCAcTTGACTATGCCATggtTCAAAaTaATCTTGGaAATGCATATagaTGTTTaGCTGAgGTtAGaGAtaAgGAaaaaAATGCTCAAAATGCTATTaATgCaTac
>arqueas_representatives_CP009516.1_Methanosarcina_horonobensis_HB-1:2835960-2836696 Satlength=737 Nr of Repeats=4 RepeatLength=23 seed=TAAGATAGAA Num.seqs=3 Similarity=1.000000
TAAGATAGAAATAGAATCAGAAT
>arqueas_representatives_CP009516.1_Methanosarcina_horonobensis_HB-1:3159692-3159822 Satlength=131 Nr of Repeats=10 RepeatLength=13 seed=CCTGTTTTAT Num.seqs=10 Similarity=1.000000
CCTGTTTTATTAC
>arqueas_representatives_CP009516.1_Methanosarcina_horonobensis_HB-1:3514624-3515728 Satlength=1105 Nr of Repeats=8 RepeatLength=138 seed=AATCTTGAAA Num.seqs=8 Similarity=0.546559
AATCTTGAAActGCtaTccatCTtTatgagAcTgtcCAggAAATaTTcCCaAAAACaAGtgtagaTTAcGCTcgtGcaTTgAcnAACGAgGGtaaTGCAAGAgAAntaCTTGCAGAgATgGGtgTTGAtAGtAanGaA
>arqueas_representatives_CP009516.1_Methanosarcina_horonobensis_HB-1:3544304-3544379 Satlength=76 Nr of Repeats=5 RepeatLength=15 seed=CAAGAATTAA Num.seqs=5 Similarity=0.964444
CAAGAATTAAAgAAA
>arqueas_representatives_CP009516.1_Methanosarcina_horonobensis_HB-1:3586364-3586997 Satlength=634 Nr of Repeats=4 RepeatLength=159 seed=GTGTTCTCAT Num.seqs=3 Similarity=0.678399
GTGTTCTCaTAaccATATgcnnnACCACTngAancnCCtAttAGtAgGTCATAGTCtcCaTCgCCGTCnAGgTCAGCtAAACaTGGtgcTGCnnTAcTTCCTaTGtcaGGagCATCCCATTCAatTTTTCTtGTCCACACtGGaCTGcTtGgAGTCCCt
>arqueas_representatives_CP009516.1_Methanosarcina_horonobensis_HB-1:3947088-3947170 Satlength=83 Nr of Repeats=4 RepeatLength=16 seed=TTTTGGGATA Num.seqs=3 Similarity=0.944444
TTTTGGGATAAAATAc
>arqueas_representatives_CP009516.1_Methanosarcina_horonobensis_HB-1:4006598-4007216 Satlength=619 Nr of Repeats=48 RepeatLength=12 seed=GGAGGAGATA Num.seqs=47 Similarity=0.898448
GGAGGAGATACt
>arqueas_representatives_CP009516.1_Methanosarcina_horonobensis_HB-1:4033713-4036026 Satlength=2314 Nr of Repeats=8 RepeatLength=255 seed=TTTACTGACC Num.seqs=5 Similarity=0.663878
TTTACTGACCAGAGcACAGGaTCnCCAactgcaTGGAAaTGGactTTcGGAGAtGGAagtaATTCaACaGAaAaaAATCCTGTACAtAtATAcAataAntCAGGAcngTActcTGTTaCaTTgAcagcAAgtaAtGaaAacGGnAgtAAtgcGTTgACaAAAtCcgGtTatATTgctGTcTCAaacGtTTtagatgctCCTGtTaccaanTTtTCtgcATCtcctacTtCAGGaaAAgCaCCtCTTAcnGTTaGt
>arqueas_representatives_CP009516.1_Methanosarcina_horonobensis_HB-1:4119493-4120120 Satlength=628 Nr of Repeats=5 RepeatLength=126 seed=CAATTACAGA Num.seqs=4 Similarity=0.545220
CaATtACAGAtACagTgccgCTaCccaTGntTcGccACATATaCcTTtgTtCCaTccagacTgaCTGcAAcTCCaaaaGGaatattTcCTaCAgccACagtaGCTacaAcAgTaTTtgTTGCtgTgt
>arqueas_representatives_CP009516.1_Methanosarcina_horonobensis_HB-1:4120851-4121556 Satlength=706 Nr of Repeats=4 RepeatLength=141 seed=CCAGAAGAGT Num.seqs=3 Similarity=0.766745
CCAGAAGAGTCAACgGCAAtacCgntcGGAtAanTAAaAcTTCCGtTgGCGGTTCCAGAaGAACCCCAGGTAaTtAtGAAGtTgCCacTgCtaTCAAAcTTCTGAATgCGATtATTATcggtATCGGcAACaTAAACATTg
>arqueas_representatives_CP009516.1_Methanosarcina_horonobensis_HB-1:4204792-4204942 Satlength=151 Nr of Repeats=7 RepeatLength=21 seed=CGTCTTCTTC Num.seqs=6 Similarity=0.911111
CGTCTTCTTCGACAaCaTCAG
>arqueas_representatives_CP009516.1_Methanosarcina_horonobensis_HB-1:4245092-4245222 Satlength=131 Nr of Repeats=12 RepeatLength=10 seed=CCCTCTTTAA Num.seqs=11 Similarity=0.932121
CCCTCTTTaA
>arqueas_representatives_CP009516.1_Methanosarcina_horonobensis_HB-1:4538756-4539398 Satlength=643 Nr of Repeats=13 RepeatLength=12 seed=TTTTCACCCA Num.seqs=9 Similarity=0.950617
TTTTCACCCAAC
>arqueas_representatives_CP009516.1_Methanosarcina_horonobensis_HB-1:4557569-4558331 Satlength=763 Nr of Repeats=6 RepeatLength=126 seed=GTAATTGACA Num.seqs=5 Similarity=0.469014
GTaATTGACACagCnACaAAtAatgTtAnaGccaCnGTtaatGTaGGAattnatCCttgnggAaTTgCAGttaacCCgGatGGAAcAAaagtaTATGTgactAanCAgnAAtaatacnanTnTCT
>arqueas_representatives_CP009516.1_Methanosarcina_horonobensis_HB-1:4667608-4669405 Satlength=1798 Nr of Repeats=7 RepeatLength=258 seed=TGGAACTGGA Num.seqs=5 Similarity=0.587326
TGGAaCTGGAgtTTcGGaGAcGGaACananTCAaCagtccAgAAtCCnangCAcacaTAtTCnaCAGCAGGaAatTACACggTaanaCTnACaGcAAccAATgCnGCaGGcAgcAatACgGtaACaAAAtCaAATTAcATAAcAGTnaCaGGAAcatctgcaCAaAanCCggTtgcannnTtttcgGcatctccnAcnTCaGGAAatgcaCCatTgantGTcannTTTActGAcAgnagtaCAGGntCtCCaacagCn
>arqueas_representatives_CP009516.1_Methanosarcina_horonobensis_HB-1:5006612-5006681 Satlength=70 Nr of Repeats=4 RepeatLength=18 seed=TTCACAATCC Num.seqs=3 Similarity=1.000000
TTCACAATCCATTCTTTA
>arqueas_representatives_NZ_CP009515.1_Methanosarcina_lacustris_Z-7289:2226-2297 Satlength=72 Nr of Repeats=6 RepeatLength=12 seed=AGATTCTAAC Num.seqs=5 Similarity=0.888889
AGATTcTAACTg
>arqueas_representatives_NZ_CP009515.1_Methanosarcina_lacustris_Z-7289:2997-3047 Satlength=51 Nr of Repeats=4 RepeatLength=10 seed=GGAACAATCA Num.seqs=3 Similarity=1.000000
GGAACAATCA
>arqueas_representatives_NZ_CP009515.1_Methanosarcina_lacustris_Z-7289:3576-3800 Satlength=225 Nr of Repeats=14 RepeatLength=16 seed=AGTTATTTCG Num.seqs=14 Similarity=0.988095
AGTTATTTCGAAGTTT
>arqueas_representatives_NZ_CP009515.1_Methanosarcina_lacustris_Z-7289:5298-5384 Satlength=87 Nr of Repeats=6 RepeatLength=12 seed=TTAATCTCAA Num.seqs=5 Similarity=0.955556
TTAATCTCAAAc
>arqueas_representatives_NZ_CP009515.1_Methanosarcina_lacustris_Z-7289:11372-11480 Satlength=109 Nr of Repeats=6 RepeatLength=18 seed=GAAATATTAA Num.seqs=6 Similarity=0.940741
GAAATATTAAAAGATCAn
>arqueas_representatives_NZ_CP009515.1_Methanosarcina_lacustris_Z-7289:13862-13922 Satlength=61 Nr of Repeats=5 RepeatLength=12 seed=GTTTAGCAGA Num.seqs=5 Similarity=1.000000
GTTTAGCAGAAT
>arqueas_representatives_NZ_CP009515.1_Methanosarcina_lacustris_Z-7289:17737-18064 Satlength=328 Nr of Repeats=5 RepeatLength=10 seed=TAGATAAAAA Num.seqs=3 Similarity=0.911111
TAGATAAAAa
>arqueas_representatives_NZ_CP009515.1_Methanosarcina_lacustris_Z-7289:19974-20139 Satlength=166 Nr of Repeats=11 RepeatLength=15 seed=ATCTTGAGAT Num.seqs=11 Similarity=1.000000
ATCTTGAGATTAGGT
>arqueas_representatives_NZ_CP009515.1_Methanosarcina_lacustris_Z-7289:28156-28231 Satlength=76 Nr of Repeats=6 RepeatLength=11 seed=TTTTTTATTT Num.seqs=5 Similarity=0.878788
TTTTTtATTTc
>arqueas_representatives_NZ_CP009515.1_Methanosarcina_lacustris_Z-7289:40656-40716 Satlength=61 Nr of Repeats=5 RepeatLength=10 seed=CCTTTTCTTC Num.seqs=4 Similarity=1.000000
CCTTTTCTTC
>arqueas_representatives_NZ_CP009515.1_Methanosarcina_lacustris_Z-7289:69837-69957 Satlength=121 Nr of Repeats=5 RepeatLength=24 seed=TTCTTGAGAT Num.seqs=5 Similarity=1.000000
TTCTTGAGATTTAAAAAGAACGTT
>arqueas_representatives_NZ_CP009515.1_Methanosarcina_lacustris_Z-7289:103212-103376 Satlength=165 Nr of Repeats=4 RepeatLength=41 seed=TGAAATTACT Num.seqs=4 Similarity=1.000000
TGAAATTACTCATTTACCTTACGTTTCCTTAATGATCTAAA
>arqueas_representatives_NZ_CP009515.1_Methanosarcina_lacustris_Z-7289:119120-119289 Satlength=170 Nr of Repeats=7 RepeatLength=19 seed=ACTTACCTTA Num.seqs=6 Similarity=1.000000
ACTTACCTTAATATTTTGG
>arqueas_representatives_NZ_CP009515.1_Methanosarcina_lacustris_Z-7289:124286-124363 Satlength=78 Nr of Repeats=4 RepeatLength=15 seed=GAAGAGTAAT Num.seqs=3 Similarity=0.881481
GAAGAGtAATTTAtA
>arqueas_representatives_NZ_CP009515.1_Methanosarcina_lacustris_Z-7289:130139-130219 Satlength=81 Nr of Repeats=5 RepeatLength=16 seed=TTTTCTCAAA Num.seqs=5 Similarity=0.900000
TTTTCTCAAAAAacCc
>arqueas_representatives_NZ_CP009515.1_Methanosarcina_lacustris_Z-7289:150038-150192 Satlength=155 Nr of Repeats=10 RepeatLength=14 seed=CCTGATCCTT Num.seqs=9 Similarity=0.772222
CCTGATCCTtaTTa
>arqueas_representatives_NZ_CP009515.1_Methanosarcina_lacustris_Z-7289:187876-187933 Satlength=58 Nr of Repeats=4 RepeatLength=14 seed=TTCAGAATAA Num.seqs=3 Similarity=0.873016
TTCAGAAtAATCCg
>arqueas_representatives_NZ_CP009515.1_Methanosarcina_lacustris_Z-7289:193368-193512 Satlength=145 Nr of Repeats=12 RepeatLength=12 seed=TGTCTCTGTT Num.seqs=10 Similarity=0.977778
TGTCTCTGTTGG
>arqueas_representatives_NZ_CP009515.1_Methanosarcina_lacustris_Z-7289:213232-213349 Satlength=118 Nr of Repeats=9 RepeatLength=13 seed=AGAAAAAACA Num.seqs=9 Similarity=0.977208
AGAAAAAACAAAG
>arqueas_representatives_NZ_CP009515.1_Methanosarcina_lacustris_Z-7289:225018-225108 Satlength=91 Nr of Repeats=6 RepeatLength=15 seed=TTCTTTTATT Num.seqs=6 Similarity=0.970370
TTCTTTTATTCCTTC
>arqueas_representatives_NZ_CP009515.1_Methanosarcina_lacustris_Z-7289:231255-231420 Satlength=166 Nr of Repeats=11 RepeatLength=15 seed=ATAGCCTAAA Num.seqs=11 Similarity=0.945050
ATAGCCTAAAAtCCA
>arqueas_representatives_NZ_CP009515.1_Methanosarcina_lacustris_Z-7289:238105-238201 Satlength=97 Nr of Repeats=6 RepeatLength=17 seed=AAAATCAAAG Num.seqs=4 Similarity=1.000000
AAAATCAAAGTAAGTCG
>arqueas_representatives_NZ_CP009515.1_Methanosarcina_lacustris_Z-7289:256290-256418 Satlength=129 Nr of Repeats=8 RepeatLength=16 seed=ATACTACCAT Num.seqs=8 Similarity=1.000000
ATACTACCATTCAGAG
>arqueas_representatives_NZ_CP009515.1_Methanosarcina_lacustris_Z-7289:259703-259919 Satlength=217 Nr of Repeats=12 RepeatLength=18 seed=TCTTTAATCT Num.seqs=12 Similarity=0.873176
TCTtTAATCTCAGCTTTt
>arqueas_representatives_NZ_CP009515.1_Methanosarcina_lacustris_Z-7289:267326-268622 Satlength=1297 Nr of Repeats=5 RepeatLength=258 seed=ATTTCGGAGA Num.seqs=4 Similarity=0.800341
ATTTCGGAGAcGGgaCTACTTCAgCAatcCAGAAcCCAAaaCACAcATATTCAaCAGCAGGAaccTACacaaTAAaGCTgACAGCAAcCAATGCtGCaGGCAGTAacacgcTAaCAAAatacaaTTAcaTAAcanTtacAGGAACgAcgGCgGCaCAAAcgCCggTTGCTGCaTTTTCGGCATCTCCtACTTCCGGAAATTCacCTaTGGATGTGACCTTTaCTGACAGCAGTACAGGAACTCCaACAgCaTGGAGCTGGA
>arqueas_representatives_NZ_CP009515.1_Methanosarcina_lacustris_Z-7289:273692-273764 Satlength=73 Nr of Repeats=4 RepeatLength=18 seed=GAATTGACCT Num.seqs=4 Similarity=0.827160
GAATTgACCTGCTTcaGa
>arqueas_representatives_NZ_CP009515.1_Methanosarcina_lacustris_Z-7289:285458-285542 Satlength=85 Nr of Repeats=6 RepeatLength=12 seed=GTCAGGAAAA Num.seqs=5 Similarity=0.823077
GTCAGGAAAACt
>arqueas_representatives_NZ_CP009515.1_Methanosarcina_lacustris_Z-7289:297374-297444 Satlength=71 Nr of Repeats=4 RepeatLength=14 seed=TCACATTACG Num.seqs=3 Similarity=0.873016
TCACATTACGtTTc
>arqueas_representatives_NZ_CP009515.1_Methanosarcina_lacustris_Z-7289:303106-303178 Satlength=73 Nr of Repeats=4 RepeatLength=18 seed=TCTGAAAACA Num.seqs=4 Similarity=1.000000
TCTGAAAACAGAAAATAG
>arqueas_representatives_NZ_CP009515.1_Methanosarcina_lacustris_Z-7289:338087-338183 Satlength=97 Nr of Repeats=6 RepeatLength=16 seed=TTAATCATAA Num.seqs=6 Similarity=0.950000
TTAATCATAACTTCaG
>arqueas_representatives_NZ_CP009515.1_Methanosarcina_lacustris_Z-7289:340381-340525 Satlength=145 Nr of Repeats=7 RepeatLength=18 seed=TGTTGAAACA Num.seqs=6 Similarity=0.861728
TGTTGAAACACCTGcAAa
>arqueas_representatives_NZ_CP009515.1_Methanosarcina_lacustris_Z-7289:354554-354618 Satlength=65 Nr of Repeats=5 RepeatLength=13 seed=TCTCACTTTT Num.seqs=4 Similarity=0.863248
TCTCACTTTTgCg
>arqueas_representatives_NZ_CP009515.1_Methanosarcina_lacustris_Z-7289:356946-357054 Satlength=109 Nr of Repeats=6 RepeatLength=12 seed=CCTTTTCCCC Num.seqs=4 Similarity=0.944444
CCTTTTCCCCTa
>arqueas_representatives_NZ_CP009515.1_Methanosarcina_lacustris_Z-7289:371541-371695 Satlength=155 Nr of Repeats=11 RepeatLength=14 seed=GTTGTTAAAA Num.seqs=11 Similarity=0.909957
GTTGTTAAAAAACa
>arqueas_representatives_NZ_CP009515.1_Methanosarcina_lacustris_Z-7289:401622-401702 Satlength=81 Nr of Repeats=4 RepeatLength=20 seed=TAATCTCCGA Num.seqs=4 Similarity=1.000000
TAATCTCCGATAATCTCGGG
>arqueas_representatives_NZ_CP009515.1_Methanosarcina_lacustris_Z-7289:404798-404924 Satlength=127 Nr of Repeats=8 RepeatLength=14 seed=TCCCTTTAAT Num.seqs=7 Similarity=0.863946
TCCCTTTAATccAg
>arqueas_representatives_NZ_CP009515.1_Methanosarcina_lacustris_Z-7289:426269-426401 Satlength=133 Nr of Repeats=6 RepeatLength=22 seed=TTGAATTATA Num.seqs=6 Similarity=0.903030
TTGAATTATAaAAAATAaATTg
>arqueas_representatives_NZ_CP009515.1_Methanosarcina_lacustris_Z-7289:437667-437715 Satlength=49 Nr of Repeats=4 RepeatLength=12 seed=CACCTTTTTC Num.seqs=4 Similarity=1.000000
CACCTTTTTCTC
>arqueas_representatives_NZ_CP009515.1_Methanosarcina_lacustris_Z-7289:445907-446564 Satlength=658 Nr of Repeats=6 RepeatLength=26 seed=TTTTCAGTTT Num.seqs=4 Similarity=0.974359
TTTTCAGTTTTCAGTCTATAaTCATT
>arqueas_representatives_NZ_CP009515.1_Methanosarcina_lacustris_Z-7289:449318-449409 Satlength=92 Nr of Repeats=5 RepeatLength=19 seed=CTTTCTTCCT Num.seqs=3 Similarity=0.953216
CTTTCTTCCTTTTTTTTCc
>arqueas_representatives_NZ_CP009515.1_Methanosarcina_lacustris_Z-7289:459551-459626 Satlength=76 Nr of Repeats=5 RepeatLength=15 seed=ACGTTTTCAT Num.seqs=5 Similarity=0.964444
ACGTTTTCATCAGTg
>arqueas_representatives_NZ_CP009515.1_Methanosarcina_lacustris_Z-7289:506749-510026 Satlength=3278 Nr of Repeats=53 RepeatLength=39 seed=TTTTGTTTTT Num.seqs=46 Similarity=0.887956
TTTTGTTTTTGAgCATCTgCTaCGGTACTAGTATCTGTg
>arqueas_representatives_NZ_CP009515.1_Methanosarcina_lacustris_Z-7289:548953-549057 Satlength=105 Nr of Repeats=4 RepeatLength=26 seed=ATCAAGATTT Num.seqs=4 Similarity=1.000000
ATCAAGATTTCGAAAAAGAGAGTCAG
>arqueas_representatives_NZ_CP009515.1_Methanosarcina_lacustris_Z-7289:553523-553567 Satlength=45 Nr of Repeats=4 RepeatLength=11 seed=AATTAAGCAG Num.seqs=4 Similarity=1.000000
AATTAAGCAGA
>arqueas_representatives_NZ_CP009515.1_Methanosarcina_lacustris_Z-7289:559266-559341 Satlength=76 Nr of Repeats=5 RepeatLength=15 seed=GAAAGATGAA Num.seqs=5 Similarity=1.000000
GAAAGATGAATCTAT
>arqueas_representatives_NZ_CP009515.1_Methanosarcina_lacustris_Z-7289:577419-577515 Satlength=97 Nr of Repeats=6 RepeatLength=12 seed=TTCTTCTCCG Num.seqs=4 Similarity=0.777778
TTCcTCTCCGaa
>arqueas_representatives_NZ_CP009515.1_Methanosarcina_lacustris_Z-7289:579042-579114 Satlength=73 Nr of Repeats=4 RepeatLength=18 seed=TTCAGTTTCA Num.seqs=4 Similarity=0.695906
TTCAGTTTCAAcctCgAcn
>arqueas_representatives_NZ_CP009515.1_Methanosarcina_lacustris_Z-7289:605537-605602 Satlength=66 Nr of Repeats=5 RepeatLength=13 seed=TTGCACTCAC Num.seqs=5 Similarity=0.958974
TTGCACTCACACc
>arqueas_representatives_NZ_CP009515.1_Methanosarcina_lacustris_Z-7289:617334-617470 Satlength=137 Nr of Repeats=7 RepeatLength=17 seed=AGCTACTTAT Num.seqs=6 Similarity=0.952941
AGCTACTTATGGTTaAC
>arqueas_representatives_NZ_CP009515.1_Methanosarcina_lacustris_Z-7289:642611-642731 Satlength=121 Nr of Repeats=10 RepeatLength=12 seed=TAACTCTCCT Num.seqs=10 Similarity=1.000000
TAACTCTCCTGA
>arqueas_representatives_NZ_CP009515.1_Methanosarcina_lacustris_Z-7289:660333-660377 Satlength=45 Nr of Repeats=4 RepeatLength=11 seed=GTAAGGACAA Num.seqs=4 Similarity=0.939394
GTAAGGACAAt
>arqueas_representatives_NZ_CP009515.1_Methanosarcina_lacustris_Z-7289:720199-721072 Satlength=874 Nr of Repeats=6 RepeatLength=145 seed=TGGAGGGAAC Num.seqs=4 Similarity=0.941781
TGGAGGGAACTgATATGATCTTCGAGATGTTCTATAAAAATGTCAAAATcgcCTACGAATCAACTGTATTCAGCATGTTTTACtGCTTCTAATTAAGCTGTAAGACAgGTGcaTAACGGGaAACGACCAAAATCCAGGAAAAtAT
>arqueas_representatives_NZ_CP009515.1_Methanosarcina_lacustris_Z-7289:723093-723165 Satlength=73 Nr of Repeats=4 RepeatLength=18 seed=TCTTGAGCTG Num.seqs=4 Similarity=0.790123
TCTTGAgCTGcCgCTaCt
>arqueas_representatives_NZ_CP009515.1_Methanosarcina_lacustris_Z-7289:732787-732931 Satlength=145 Nr of Repeats=8 RepeatLength=18 seed=TTTTTAAAAG Num.seqs=8 Similarity=0.830688
TTTTTAAAAGAAaAacga
>arqueas_representatives_NZ_CP009515.1_Methanosarcina_lacustris_Z-7289:758512-758677 Satlength=166 Nr of Repeats=11 RepeatLength=15 seed=TTATTGCTAT Num.seqs=11 Similarity=0.925657
TTATTGCTATCTGCT
>arqueas_representatives_NZ_CP009515.1_Methanosarcina_lacustris_Z-7289:805422-805584 Satlength=163 Nr of Repeats=13 RepeatLength=12 seed=TGCTTCTGCT Num.seqs=12 Similarity=0.962963
TGCTTCTGCTTC
>arqueas_representatives_NZ_CP009515.1_Methanosarcina_lacustris_Z-7289:824242-824440 Satlength=199 Nr of Repeats=11 RepeatLength=18 seed=CTCCAACTGA Num.seqs=11 Similarity=0.862626
CTCCAACTGAAGGAATGA
>arqueas_representatives_NZ_CP009515.1_Methanosarcina_lacustris_Z-7289:826702-826758 Satlength=57 Nr of Repeats=4 RepeatLength=14 seed=ACTGGAAATT Num.seqs=4 Similarity=1.000000
ACTGGAAATTCTTT
>arqueas_representatives_NZ_CP009515.1_Methanosarcina_lacustris_Z-7289:834093-834143 Satlength=51 Nr of Repeats=4 RepeatLength=10 seed=AATTATTATA Num.seqs=3 Similarity=1.000000
AATTATTATA
>arqueas_representatives_NZ_CP009515.1_Methanosarcina_lacustris_Z-7289:873845-873909 Satlength=65 Nr of Repeats=4 RepeatLength=16 seed=AAAACCTGAA Num.seqs=4 Similarity=1.000000
AAAACCTGAAAAAGGT
>arqueas_representatives_NZ_CP009515.1_Methanosarcina_lacustris_Z-7289:910562-910695 Satlength=134 Nr of Repeats=7 RepeatLength=19 seed=TTTGCGTTGA Num.seqs=7 Similarity=0.959900
TTTGCGTTGATTTTACATa
>arqueas_representatives_NZ_CP009515.1_Methanosarcina_lacustris_Z-7289:916052-916142 Satlength=91 Nr of Repeats=5 RepeatLength=18 seed=TCCAGTTTCG Num.seqs=5 Similarity=0.837037
TCCAGTTtCGgCTTcaAt
>arqueas_representatives_NZ_CP009515.1_Methanosarcina_lacustris_Z-7289:917944-918094 Satlength=151 Nr of Repeats=10 RepeatLength=15 seed=GATTCAATTT Num.seqs=10 Similarity=0.895309
GATTCAATTTCATaa
>arqueas_representatives_NZ_CP009515.1_Methanosarcina_lacustris_Z-7289:921534-921624 Satlength=91 Nr of Repeats=5 RepeatLength=18 seed=TTTTATTTTT Num.seqs=5 Similarity=0.822222
TTTTATTtTTtCaCTTCn
>arqueas_representatives_NZ_CP009515.1_Methanosarcina_lacustris_Z-7289:931605-931676 Satlength=72 Nr of Repeats=6 RepeatLength=12 seed=TCCTACCAGT Num.seqs=5 Similarity=0.911111
TCcTACCAGTTc
>arqueas_representatives_NZ_CP009515.1_Methanosarcina_lacustris_Z-7289:939875-939965 Satlength=91 Nr of Repeats=8 RepeatLength=10 seed=AGCAGAAAAA Num.seqs=7 Similarity=0.961905
AGCAGAAAAA
>arqueas_representatives_NZ_CP009515.1_Methanosarcina_lacustris_Z-7289:1003432-1003517 Satlength=86 Nr of Repeats=5 RepeatLength=17 seed=TTTCCTATCA Num.seqs=5 Similarity=0.890196
TTTCcTATCAGAGcCAc
>arqueas_representatives_NZ_CP009515.1_Methanosarcina_lacustris_Z-7289:1011073-1011125 Satlength=53 Nr of Repeats=4 RepeatLength=13 seed=TTTCAGAAAC Num.seqs=4 Similarity=1.000000
TTTCAGAAACTAC
>arqueas_representatives_NZ_CP009515.1_Methanosarcina_lacustris_Z-7289:1019648-1019746 Satlength=99 Nr of Repeats=7 RepeatLength=14 seed=GGAGACAGAA Num.seqs=7 Similarity=0.918367
GGAGACAGAAAAAg
>arqueas_representatives_NZ_CP009515.1_Methanosarcina_lacustris_Z-7289:1033591-1033663 Satlength=73 Nr of Repeats=4 RepeatLength=18 seed=ACCGGATTTG Num.seqs=4 Similarity=0.876543
ACCGGATTTGaTTTAAac
>arqueas_representatives_NZ_CP009515.1_Methanosarcina_lacustris_Z-7289:1036702-1036774 Satlength=73 Nr of Repeats=4 RepeatLength=16 seed=AGTCTCAAAG Num.seqs=3 Similarity=1.000000
AGTCTCAAAGTCTCAA
>arqueas_representatives_NZ_CP009515.1_Methanosarcina_lacustris_Z-7289:1042032-1042104 Satlength=73 Nr of Repeats=4 RepeatLength=18 seed=GAAGAACTTG Num.seqs=4 Similarity=1.000000
GAAGAACTTGAAGATGTC
>arqueas_representatives_NZ_CP009515.1_Methanosarcina_lacustris_Z-7289:1044635-1045463 Satlength=829 Nr of Repeats=6 RepeatLength=138 seed=GCAAGTGTTT Num.seqs=6 Similarity=0.879549
GCAAGTGTTTgTCTTGCAGaACCCTCATTCATCAACGCACgAGCGTAAgaTGCGCTTGcTTTGGGGAATATTTTCTGAGCGTCACCGTAAAGACCgACCGCggTTTCAAGATTTGaCCTGCTGTCAACACCCATTcCA
>arqueas_representatives_NZ_CP009515.1_Methanosarcina_lacustris_Z-7289:1087516-1087611 Satlength=96 Nr of Repeats=5 RepeatLength=19 seed=AAATTAAATC Num.seqs=5 Similarity=0.971930
AAATTAAATCAGGGGATAc
>arqueas_representatives_NZ_CP009515.1_Methanosarcina_lacustris_Z-7289:1100467-1100652 Satlength=186 Nr of Repeats=11 RepeatLength=16 seed=ATTAACAGAT Num.seqs=8 Similarity=0.955357
ATTAACAGATCATAaA
>arqueas_representatives_NZ_CP009515.1_Methanosarcina_lacustris_Z-7289:1113746-1113858 Satlength=113 Nr of Repeats=8 RepeatLength=14 seed=AAATGAAAAC Num.seqs=8 Similarity=0.959184
AAATGAAAACTTGg
>arqueas_representatives_NZ_CP009515.1_Methanosarcina_lacustris_Z-7289:1131391-1131855 Satlength=465 Nr of Repeats=4 RepeatLength=21 seed=CCGGAAAAAA Num.seqs=3 Similarity=1.000000
CCGGAAAAAAACTTTAATGAG
>arqueas_representatives_NZ_CP009515.1_Methanosarcina_lacustris_Z-7289:1143482-1143590 Satlength=109 Nr of Repeats=4 RepeatLength=27 seed=TCGTCAGAGG Num.seqs=4 Similarity=0.975309
TCGTCAGAGGAATTACTGTTTCCgCCC
>arqueas_representatives_NZ_CP009515.1_Methanosarcina_lacustris_Z-7289:1163634-1163734 Satlength=101 Nr of Repeats=5 RepeatLength=25 seed=CTGTAAAATA Num.seqs=3 Similarity=1.000000
CTGTAAAATATAGGTGTAAAATGAA
>arqueas_representatives_NZ_CP009515.1_Methanosarcina_lacustris_Z-7289:1177394-1177458 Satlength=65 Nr of Repeats=4 RepeatLength=16 seed=TAACGGCTTT Num.seqs=4 Similarity=0.958333
TAACGGCTTTTCTGGt
>arqueas_representatives_NZ_CP009515.1_Methanosarcina_lacustris_Z-7289:1182667-1183414 Satlength=748 Nr of Repeats=5 RepeatLength=27 seed=TAAAAGCTGA Num.seqs=3 Similarity=0.967078
TAAAAGCTGAAAAAGAAACGCTAAAAt
>arqueas_representatives_NZ_CP009515.1_Methanosarcina_lacustris_Z-7289:1190475-1190551 Satlength=77 Nr of Repeats=4 RepeatLength=19 seed=AAATAAAGAA Num.seqs=4 Similarity=1.000000
AAATAAAGAAATAACTTGA
>arqueas_representatives_NZ_CP009515.1_Methanosarcina_lacustris_Z-7289:1205409-1205521 Satlength=113 Nr of Repeats=7 RepeatLength=14 seed=TTCTGCAAAA Num.seqs=6 Similarity=0.885714
TTCTGCAAAATGgT
>arqueas_representatives_NZ_CP009515.1_Methanosarcina_lacustris_Z-7289:1207349-1207425 Satlength=77 Nr of Repeats=4 RepeatLength=19 seed=ATAATGTTCA Num.seqs=4 Similarity=1.000000
ATAATGTTCAGTTTTTTCG
>arqueas_representatives_NZ_CP009515.1_Methanosarcina_lacustris_Z-7289:1209039-1209259 Satlength=221 Nr of Repeats=19 RepeatLength=11 seed=TTATTTGTTA Num.seqs=18 Similarity=0.930283
TTATTTGTTAg
>arqueas_representatives_NZ_CP009515.1_Methanosarcina_lacustris_Z-7289:1230049-1230133 Satlength=85 Nr of Repeats=4 RepeatLength=21 seed=AACAGAGGGT Num.seqs=4 Similarity=0.968254
AACAGAGGGTAGaGCCTGTGA
>arqueas_representatives_NZ_CP009515.1_Methanosarcina_lacustris_Z-7289:1282801-1282879 Satlength=79 Nr of Repeats=6 RepeatLength=13 seed=TTGTTTATTG Num.seqs=6 Similarity=0.945299
TTGTTTATTGAAg
>arqueas_representatives_NZ_CP009515.1_Methanosarcina_lacustris_Z-7289:1293165-1293221 Satlength=57 Nr of Repeats=4 RepeatLength=14 seed=TTCCTGAACA Num.seqs=4 Similarity=1.000000
TTCCTGAACATTTC
>arqueas_representatives_NZ_CP009515.1_Methanosarcina_lacustris_Z-7289:1319285-1319393 Satlength=109 Nr of Repeats=5 RepeatLength=18 seed=AGTAGAACCG Num.seqs=4 Similarity=0.851852
AgTAGAACCGaTAATgAg
>arqueas_representatives_NZ_CP009515.1_Methanosarcina_lacustris_Z-7289:1326830-1327586 Satlength=757 Nr of Repeats=6 RepeatLength=126 seed=CCAGGGCAAA Num.seqs=6 Similarity=0.890017
CCAGGGCAAATATTCTGATGCCGAACCACTTTACACTCGTGCCCTGGAAATCCACGAGAAgGTTTTGGGgTCaGAACACCCTtACGTaGCAaCTTCTCTtAATAaTTTAGCAGgaCTcTACGTACA
>arqueas_representatives_NZ_CP009515.1_Methanosarcina_lacustris_Z-7289:1360788-1360863 Satlength=76 Nr of Repeats=4 RepeatLength=19 seed=ATTCTGTATT Num.seqs=3 Similarity=0.906433
ATTCTGTATTCTGGAgGAg
>arqueas_representatives_NZ_CP009515.1_Methanosarcina_lacustris_Z-7289:1362907-1362955 Satlength=49 Nr of Repeats=4 RepeatLength=12 seed=ATCGAAAAAT Num.seqs=4 Similarity=0.944444
ATCGAAAAATgA
>arqueas_representatives_NZ_CP009515.1_Methanosarcina_lacustris_Z-7289:1380050-1380238 Satlength=189 Nr of Repeats=8 RepeatLength=21 seed=TTTCTAAATA Num.seqs=6 Similarity=0.738647
TTTCTAAATAACTTtTAtCata
>arqueas_representatives_NZ_CP009515.1_Methanosarcina_lacustris_Z-7289:1383250-1383332 Satlength=83 Nr of Repeats=4 RepeatLength=23 seed=TCTTCTTTTC Num.seqs=3 Similarity=1.000000
TCTTCTTTTCCCCTCTTCGTTTT
>arqueas_representatives_NZ_CP009515.1_Methanosarcina_lacustris_Z-7289:1402447-1402552 Satlength=106 Nr of Repeats=6 RepeatLength=15 seed=CTGTTCTGCT Num.seqs=5 Similarity=0.786667
CTGTTCTGcTacATc
>arqueas_representatives_NZ_CP009515.1_Methanosarcina_lacustris_Z-7289:1420217-1420292 Satlength=76 Nr of Repeats=5 RepeatLength=15 seed=TTCATCAGCT Num.seqs=5 Similarity=1.000000
TTCATCAGCTTCGAT
>arqueas_representatives_NZ_CP009515.1_Methanosarcina_lacustris_Z-7289:1425848-1425913 Satlength=66 Nr of Repeats=5 RepeatLength=13 seed=ATTTCTCAAG Num.seqs=5 Similarity=0.958974
ATTTCTCAAGAAt
>arqueas_representatives_NZ_CP009515.1_Methanosarcina_lacustris_Z-7289:1446443-1446630 Satlength=188 Nr of Repeats=11 RepeatLength=17 seed=TTTTTAAGAA Num.seqs=11 Similarity=0.934403
TTTTTAAGAATTTATCa
>arqueas_representatives_NZ_CP009515.1_Methanosarcina_lacustris_Z-7289:1451420-1451492 Satlength=73 Nr of Repeats=4 RepeatLength=18 seed=ACTGTATAAT Num.seqs=4 Similarity=0.962963
ACTGTATAATCTGgCTGC
>arqueas_representatives_NZ_CP009515.1_Methanosarcina_lacustris_Z-7289:1478768-1478824 Satlength=57 Nr of Repeats=4 RepeatLength=14 seed=TGTCAAGGTT Num.seqs=4 Similarity=1.000000
TGTCAAGGTTGTAT
>arqueas_representatives_NZ_CP009515.1_Methanosarcina_lacustris_Z-7289:1522479-1522551 Satlength=73 Nr of Repeats=6 RepeatLength=12 seed=AAATTTAATT Num.seqs=6 Similarity=0.903704
AAATTTAATTAt
>arqueas_representatives_NZ_CP009515.1_Methanosarcina_lacustris_Z-7289:1523435-1523939 Satlength=505 Nr of Repeats=4 RepeatLength=15 seed=CCTGAAGAGA Num.seqs=3 Similarity=1.000000
CCTGAAGAGAAGCCT
>arqueas_representatives_NZ_CP009515.1_Methanosarcina_lacustris_Z-7289:1526427-1526492 Satlength=66 Nr of Repeats=4 RepeatLength=13 seed=TATAATTGCA Num.seqs=3 Similarity=0.931624
TATAATTGCACAg
>arqueas_representatives_NZ_CP009515.1_Methanosarcina_lacustris_Z-7289:1536649-1536709 Satlength=61 Nr of Repeats=4 RepeatLength=15 seed=ATTTGCTTCC Num.seqs=4 Similarity=0.955556
ATTTGCTTCCTGcTT
>arqueas_representatives_NZ_CP009515.1_Methanosarcina_lacustris_Z-7289:1543558-1543649 Satlength=92 Nr of Repeats=4 RepeatLength=26 seed=GAATTATTGA Num.seqs=3 Similarity=0.965812
GAATTATTGACTGGAATTGTTGGCTa
>arqueas_representatives_NZ_CP009515.1_Methanosarcina_lacustris_Z-7289:1551487-1551609 Satlength=123 Nr of Repeats=9 RepeatLength=12 seed=AAGAGGAAAA Num.seqs=8 Similarity=1.000000
AAGAGGAAAAAG
>arqueas_representatives_NZ_CP009515.1_Methanosarcina_lacustris_Z-7289:1567472-1567550 Satlength=79 Nr of Repeats=6 RepeatLength=13 seed=GGAATCAGTT Num.seqs=6 Similarity=0.965812
GGAATCAGTTACT
>arqueas_representatives_NZ_CP009515.1_Methanosarcina_lacustris_Z-7289:1569353-1569457 Satlength=105 Nr of Repeats=7 RepeatLength=13 seed=ATTAGAAGTT Num.seqs=6 Similarity=0.814286
ATTAGAAGTTAGa
>arqueas_representatives_NZ_CP009515.1_Methanosarcina_lacustris_Z-7289:1584776-1584860 Satlength=85 Nr of Repeats=4 RepeatLength=21 seed=GAATTTCAGG Num.seqs=4 Similarity=0.968254
GAATTTCAGGATTATGgCTGA
>arqueas_representatives_NZ_CP009515.1_Methanosarcina_lacustris_Z-7289:1605361-1605469 Satlength=109 Nr of Repeats=6 RepeatLength=18 seed=ATTATGATGA Num.seqs=6 Similarity=0.881481
ATTATGATGAAcTcACTa
>arqueas_representatives_NZ_CP009515.1_Methanosarcina_lacustris_Z-7289:1614249-1614357 Satlength=109 Nr of Repeats=6 RepeatLength=18 seed=CAGATGCAGG Num.seqs=6 Similarity=0.896296
CAGATGCAGGTnCAGGTg
>arqueas_representatives_NZ_CP009515.1_Methanosarcina_lacustris_Z-7289:1630988-1631084 Satlength=97 Nr of Repeats=6 RepeatLength=16 seed=ACAATAAAAG Num.seqs=6 Similarity=1.000000
ACAATAAAAGGAAGAC
>arqueas_representatives_NZ_CP009515.1_Methanosarcina_lacustris_Z-7289:1632241-1632341 Satlength=101 Nr of Repeats=5 RepeatLength=20 seed=TTATCCTTTA Num.seqs=5 Similarity=1.000000
TTATCCTTTAAAGTTTCAGG
>arqueas_representatives_NZ_CP009515.1_Methanosarcina_lacustris_Z-7289:1634559-1634644 Satlength=86 Nr of Repeats=5 RepeatLength=17 seed=GAATAGGGAT Num.seqs=5 Similarity=0.921569
GAATAGGGATTGGaTTc
>arqueas_representatives_NZ_CP009515.1_Methanosarcina_lacustris_Z-7289:1646158-1646263 Satlength=106 Nr of Repeats=5 RepeatLength=21 seed=TGAGGAATGA Num.seqs=5 Similarity=0.974603
TGAGGAATGAAGAATAAAACa
>arqueas_representatives_NZ_CP009515.1_Methanosarcina_lacustris_Z-7289:1652185-1652283 Satlength=99 Nr of Repeats=6 RepeatLength=14 seed=CCTGAATCGT Num.seqs=5 Similarity=0.923810
CCTGAATCGTTcAt
>arqueas_representatives_NZ_CP009515.1_Methanosarcina_lacustris_Z-7289:1664756-1664828 Satlength=73 Nr of Repeats=4 RepeatLength=18 seed=ACTTCTGTTT Num.seqs=4 Similarity=0.950617
ACTTCTGTTTCATTCTTc
>arqueas_representatives_NZ_CP009515.1_Methanosarcina_lacustris_Z-7289:1714239-1714287 Satlength=49 Nr of Repeats=4 RepeatLength=12 seed=ACCCCGGAAG Num.seqs=4 Similarity=0.944444
ACCCCGGAAGTc
>arqueas_representatives_NZ_CP009515.1_Methanosarcina_lacustris_Z-7289:1727803-1727953 Satlength=151 Nr of Repeats=6 RepeatLength=25 seed=AACATGAAAT Num.seqs=6 Similarity=0.953778
AACATGAAATCGTGTAAAATAcTAA
>arqueas_representatives_NZ_CP009515.1_Methanosarcina_lacustris_Z-7289:1792972-1793392 Satlength=421 Nr of Repeats=28 RepeatLength=15 seed=CTGTCTGGTT Num.seqs=28 Similarity=0.934392
CTgTCTGGTTgCCAT
>arqueas_representatives_NZ_CP009515.1_Methanosarcina_lacustris_Z-7289:1800240-1800440 Satlength=201 Nr of Repeats=5 RepeatLength=40 seed=AGACTACTTC Num.seqs=5 Similarity=0.893333
AGAcTACTTCATgGAcATTGATATTgAaaTTCGtTCAAGc
>arqueas_representatives_NZ_CP009515.1_Methanosarcina_lacustris_Z-7289:1831093-1831188 Satlength=96 Nr of Repeats=5 RepeatLength=20 seed=AAAAAGAGGT Num.seqs=3 Similarity=1.000000
AAAAAGAGGTAAGATGCAAA
>arqueas_representatives_NZ_CP009515.1_Methanosarcina_lacustris_Z-7289:1867172-1867520 Satlength=349 Nr of Repeats=6 RepeatLength=18 seed=TTATCAGCTC Num.seqs=4 Similarity=0.925926
TTaTCAGCTCTATTCTcA
>arqueas_representatives_NZ_CP009515.1_Methanosarcina_lacustris_Z-7289:1888377-1888437 Satlength=61 Nr of Repeats=4 RepeatLength=15 seed=AATTTTGGAA Num.seqs=4 Similarity=0.896296
AATTTTgGAATaTGT
>arqueas_representatives_NZ_CP009515.1_Methanosarcina_lacustris_Z-7289:1890154-1890238 Satlength=85 Nr of Repeats=4 RepeatLength=21 seed=TTTTTCCAAA Num.seqs=4 Similarity=0.915344
TTTTTCCAAAGATTaCTtCTT
>arqueas_representatives_NZ_CP009515.1_Methanosarcina_lacustris_Z-7289:1921938-1922064 Satlength=127 Nr of Repeats=9 RepeatLength=14 seed=TCAAGCTTAA Num.seqs=9 Similarity=1.000000
TCAAGCTTAAGTTA
>arqueas_representatives_NZ_CP009515.1_Methanosarcina_lacustris_Z-7289:1928118-1928170 Satlength=53 Nr of Repeats=4 RepeatLength=13 seed=AATTACTAAA Num.seqs=4 Similarity=0.897436
AATTACTAAaGAc
>arqueas_representatives_NZ_CP009515.1_Methanosarcina_lacustris_Z-7289:1982386-1982462 Satlength=77 Nr of Repeats=4 RepeatLength=19 seed=CTCATATTCA Num.seqs=4 Similarity=1.000000
CTCATATTCAATAATAAAG
>arqueas_representatives_NZ_CP009515.1_Methanosarcina_lacustris_Z-7289:2015502-2015582 Satlength=81 Nr of Repeats=4 RepeatLength=20 seed=TACTTTGGTA Num.seqs=4 Similarity=1.000000
TACTTTGGTATCAGACATTT
>arqueas_representatives_NZ_CP009515.1_Methanosarcina_lacustris_Z-7289:2021770-2022222 Satlength=453 Nr of Repeats=4 RepeatLength=113 seed=GCGTGACAAA Num.seqs=4 Similarity=0.956735
GCGTGACAAAAACGACACGGTAAAGCGaATACGGTTGTACTGGTCCTACATATTATTCAGTAGTCCTCTTGAGCGCAGCGAAAAGGACctCGTgCTCCCGAaGCGaAAcTCGG
>arqueas_representatives_NZ_CP009515.1_Methanosarcina_lacustris_Z-7289:2024199-2024259 Satlength=61 Nr of Repeats=5 RepeatLength=12 seed=GAAGCAGGAA Num.seqs=5 Similarity=1.000000
GAAGCAGGAAAT
>arqueas_representatives_NZ_CP009515.1_Methanosarcina_lacustris_Z-7289:2045538-2045610 Satlength=73 Nr of Repeats=4 RepeatLength=18 seed=ACAAAAAGAT Num.seqs=4 Similarity=1.000000
ACAAAAAGATTACGCAAA
>arqueas_representatives_NZ_CP009515.1_Methanosarcina_lacustris_Z-7289:2057488-2057566 Satlength=79 Nr of Repeats=6 RepeatLength=13 seed=AAGGCATGAT Num.seqs=6 Similarity=1.000000
AAGGCATGATAAA
>arqueas_representatives_NZ_CP009515.1_Methanosarcina_lacustris_Z-7289:2060410-2060920 Satlength=511 Nr of Repeats=5 RepeatLength=102 seed=TTATACTGTT Num.seqs=5 Similarity=0.870513
TTATACTGTTCTTCTGCcTCTTCCggcCGCCCCATTTgtttAAGGAgAtTTCCGTAATTgTAGTGAGTaGcTACATgtTTTGGGTCAGTTTcCAGGGCAAGC
>arqueas_representatives_NZ_CP009515.1_Methanosarcina_lacustris_Z-7289:2082951-2083026 Satlength=76 Nr of Repeats=5 RepeatLength=15 seed=AACTTCATTC Num.seqs=5 Similarity=0.964444
AACTTCATTCTTGCt
>arqueas_representatives_NZ_CP009515.1_Methanosarcina_lacustris_Z-7289:2091146-2091204 Satlength=59 Nr of Repeats=4 RepeatLength=15 seed=AAACAGAATT Num.seqs=3 Similarity=1.000000
AAACAGAATTCAAAG
>arqueas_representatives_NZ_CP009515.1_Methanosarcina_lacustris_Z-7289:2156651-2156791 Satlength=141 Nr of Repeats=5 RepeatLength=28 seed=GCTGTTTATC Num.seqs=5 Similarity=0.980952
GCTGTTTATCTGGACAGCTCTTCCTcTG
>arqueas_representatives_NZ_CP009515.1_Methanosarcina_lacustris_Z-7289:2164951-2165027 Satlength=77 Nr of Repeats=4 RepeatLength=19 seed=TTGATGAATA Num.seqs=4 Similarity=0.894737
TTGATGAAtATCtCTAAAt
>arqueas_representatives_NZ_CP009515.1_Methanosarcina_lacustris_Z-7289:2208021-2208165 Satlength=145 Nr of Repeats=9 RepeatLength=12 seed=GAAAGGTTCG Num.seqs=6 Similarity=1.000000
GAAAGGTTCGGA
>arqueas_representatives_NZ_CP009515.1_Methanosarcina_lacustris_Z-7289:2208398-2209103 Satlength=706 Nr of Repeats=10 RepeatLength=68 seed=ATGGAGCAAA Num.seqs=7 Similarity=0.732171
ATGGAGCAAATTaAGGACgGcTTgAAAACCGATCCaGaAAtctACTTCnTTGacGCgTAAgCTgCaAg
>arqueas_representatives_NZ_CP009515.1_Methanosarcina_lacustris_Z-7289:2210521-2210581 Satlength=61 Nr of Repeats=5 RepeatLength=12 seed=GGTGAAAAGT Num.seqs=5 Similarity=0.888889
GGtGAAAAGTtG
>arqueas_representatives_NZ_CP009515.1_Methanosarcina_lacustris_Z-7289:2239849-2240368 Satlength=520 Nr of Repeats=7 RepeatLength=17 seed=ACTCATCTTT Num.seqs=5 Similarity=1.000000
ACTCATCTTTAGATTTT
>arqueas_representatives_NZ_CP009515.1_Methanosarcina_lacustris_Z-7289:2245237-2245327 Satlength=91 Nr of Repeats=6 RepeatLength=15 seed=AATTGTATTG Num.seqs=6 Similarity=1.000000
AATTGTATTGTGATT
>arqueas_representatives_NZ_CP009515.1_Methanosarcina_lacustris_Z-7289:2258362-2258455 Satlength=94 Nr of Repeats=5 RepeatLength=16 seed=ATTTAAGTTA Num.seqs=4 Similarity=0.861111
ATTTAAGTTAtTACcc
>arqueas_representatives_NZ_CP009515.1_Methanosarcina_lacustris_Z-7289:2268876-2269053 Satlength=178 Nr of Repeats=5 RepeatLength=42 seed=TCTTCCTTTT Num.seqs=3 Similarity=0.724868
TCTtCCTTTTCAGTTGCAGtttCTGcTTcagtCtCtACTTtt
>arqueas_representatives_NZ_CP009515.1_Methanosarcina_lacustris_Z-7289:2289640-2289766 Satlength=127 Nr of Repeats=7 RepeatLength=18 seed=AAACTTGTTG Num.seqs=7 Similarity=0.929453
AAACTTGTTGTAAATCgG
>arqueas_representatives_NZ_CP009515.1_Methanosarcina_lacustris_Z-7289:2299621-2299681 Satlength=61 Nr of Repeats=4 RepeatLength=15 seed=AAATAGAAGC Num.seqs=4 Similarity=1.000000
AAATAGAAGCGAAGA
>arqueas_representatives_NZ_CP009515.1_Methanosarcina_lacustris_Z-7289:2302136-2302262 Satlength=127 Nr of Repeats=9 RepeatLength=14 seed=TCTTTATTCT Num.seqs=9 Similarity=1.000000
TCTTTATTCTTTAT
>arqueas_representatives_NZ_CP009515.1_Methanosarcina_lacustris_Z-7289:2303782-2303848 Satlength=67 Nr of Repeats=6 RepeatLength=11 seed=AGTAAAGGCA Num.seqs=6 Similarity=0.959596
AGTAAAGGCAA
>arqueas_representatives_NZ_CP009515.1_Methanosarcina_lacustris_Z-7289:2304950-2305041 Satlength=92 Nr of Repeats=4 RepeatLength=26 seed=CAATAAAGAA Num.seqs=3 Similarity=1.000000
CAATAAAGAAAATCGATCAAGAAAAC
>arqueas_representatives_NZ_CP009515.1_Methanosarcina_lacustris_Z-7289:2311112-2311184 Satlength=73 Nr of Repeats=4 RepeatLength=18 seed=GAACCTGAAC Num.seqs=4 Similarity=0.888889
GAACCTGAAcTAAGaCTt
>arqueas_representatives_NZ_CP009515.1_Methanosarcina_lacustris_Z-7289:2396966-2398982 Satlength=2017 Nr of Repeats=8 RepeatLength=252 seed=AATTCTTCCT Num.seqs=8 Similarity=0.886321
AATTCTTCCTGTAGCGAATTTCACTGCAaATCCGACaGAgGGTTTTGCTCCTCTCACTGTCCAGTTTAACGACAGTTCTAAAAATGCAACTTCTGTaAgCTGGGACTTTGACAATAATGGAGTTAgTGAcTCcaCAGaAcgAAtgATCCaaTTtATGAGTTCACagTtgCAGGActcTATAcCGTTAATCTGACTGCAAtCAATGtAAACGGTACGAATTCAACGTCaGCTATAATcAACGTTACTGAgAAACC
>arqueas_representatives_NZ_CP009515.1_Methanosarcina_lacustris_Z-7289:2430855-2431033 Satlength=179 Nr of Repeats=13 RepeatLength=14 seed=AAGGATTTCT Num.seqs=10 Similarity=0.936508
AAGGATTTCTGAaT
>arqueas_representatives_NZ_CP009515.1_Methanosarcina_lacustris_Z-7289:2430880-2431130 Satlength=251 Nr of Repeats=18 RepeatLength=14 seed=TAAGGATTTC Num.seqs=16 Similarity=0.830159
TAAgGATTTCTGaA
>arqueas_representatives_NZ_CP009515.1_Methanosarcina_lacustris_Z-7289:2476782-2476866 Satlength=85 Nr of Repeats=7 RepeatLength=12 seed=ATCGTGGAAT Num.seqs=7 Similarity=0.968254
ATCGTGGAATAG
>arqueas_representatives_NZ_CP009515.1_Methanosarcina_lacustris_Z-7289:2479621-2479676 Satlength=56 Nr of Repeats=5 RepeatLength=11 seed=AAATTCACAG Num.seqs=5 Similarity=1.000000
AAATTCACAGC
>arqueas_representatives_NZ_CP009515.1_Methanosarcina_lacustris_Z-7289:2480751-2480841 Satlength=91 Nr of Repeats=6 RepeatLength=15 seed=ATCTTCAGGT Num.seqs=6 Similarity=0.893333
ATCTTCAGGTacCGT
>arqueas_representatives_NZ_CP009515.1_Methanosarcina_lacustris_Z-7289:2494096-2494187 Satlength=92 Nr of Repeats=7 RepeatLength=13 seed=AATACAAAGT Num.seqs=7 Similarity=0.941392
AATACAAAGTGgA
>arqueas_representatives_NZ_CP009515.1_Methanosarcina_lacustris_Z-7289:2498904-2499008 Satlength=105 Nr of Repeats=7 RepeatLength=13 seed=CAAAGGTTAA Num.seqs=6 Similarity=0.911111
CAAAGGTTAATTa
>arqueas_representatives_NZ_CP009515.1_Methanosarcina_lacustris_Z-7289:2518320-2518410 Satlength=91 Nr of Repeats=6 RepeatLength=15 seed=CTCTTTTTCA Num.seqs=4 Similarity=0.777778
CTCtTTTTCAGAgac
>arqueas_representatives_NZ_CP009515.1_Methanosarcina_lacustris_Z-7289:2557858-2558038 Satlength=181 Nr of Repeats=9 RepeatLength=20 seed=AAAAACAGAG Num.seqs=9 Similarity=1.000000
AAAAACAGAGTGGAAGTGAG
>arqueas_representatives_NZ_CP009515.1_Methanosarcina_lacustris_Z-7289:2561931-2562007 Satlength=77 Nr of Repeats=4 RepeatLength=19 seed=GGTACTGATG Num.seqs=4 Similarity=0.964912
GGTACTGATGAGAAaATCG
>arqueas_representatives_NZ_CP009515.1_Methanosarcina_lacustris_Z-7289:2571755-2571811 Satlength=57 Nr of Repeats=4 RepeatLength=14 seed=TACAGTTTAC Num.seqs=4 Similarity=1.000000
TACAGTTTACAGTT
>arqueas_representatives_NZ_CP009515.1_Methanosarcina_lacustris_Z-7289:2572720-2572816 Satlength=97 Nr of Repeats=7 RepeatLength=12 seed=TTCTCCATAC Num.seqs=6 Similarity=0.962963
TTCTCCATACTT
>arqueas_representatives_NZ_CP009515.1_Methanosarcina_lacustris_Z-7289:2577752-2577872 Satlength=121 Nr of Repeats=10 RepeatLength=12 seed=TTAACCGAAG Num.seqs=10 Similarity=1.000000
TTAACCGAAGAT
>arqueas_representatives_NZ_CP009515.1_Methanosarcina_lacustris_Z-7289:2583889-2583959 Satlength=71 Nr of Repeats=5 RepeatLength=14 seed=CAGGAATAGG Num.seqs=5 Similarity=1.000000
CAGGAATAGGTTAG
>arqueas_representatives_NZ_CP009515.1_Methanosarcina_lacustris_Z-7289:2588475-2588540 Satlength=66 Nr of Repeats=5 RepeatLength=13 seed=TTCTAATTCT Num.seqs=5 Similarity=1.000000
TTCTAATTCTTCC
>arqueas_representatives_NZ_CP009515.1_Methanosarcina_lacustris_Z-7289:2602512-2603010 Satlength=499 Nr of Repeats=4 RepeatLength=126 seed=CTGGAATTGC Num.seqs=3 Similarity=0.894180
CTGGAATTGCAtTCAACCCGAAGGGAACATACGTATATGTgACtAAtAtTAACAGCAAtACTGTCTCTGTgATTAACACAGTTACAAACActGTTAtAGCCACAGTtAAtGTTGGAgAgTATCCtG
>arqueas_representatives_NZ_CP009515.1_Methanosarcina_lacustris_Z-7289:2611577-2611705 Satlength=129 Nr of Repeats=8 RepeatLength=16 seed=GATTTAATGT Num.seqs=8 Similarity=0.964286
GATTTAATGTAAACCg
>arqueas_representatives_NZ_CP009515.1_Methanosarcina_lacustris_Z-7289:2622922-2623070 Satlength=149 Nr of Repeats=4 RepeatLength=37 seed=ATTTATTAAA Num.seqs=4 Similarity=0.891892
ATTTATTAAAtATCTTTATaATATTTtTTAgAaCTAg
>arqueas_representatives_NZ_CP009515.1_Methanosarcina_lacustris_Z-7289:2628809-2628884 Satlength=76 Nr of Repeats=5 RepeatLength=15 seed=ACAATCAAAG Num.seqs=5 Similarity=0.964444
ACAATCAAAGGAAAa
>arqueas_representatives_NZ_CP009515.1_Methanosarcina_lacustris_Z-7289:2632068-2632116 Satlength=49 Nr of Repeats=4 RepeatLength=12 seed=CAGTGAAAAC Num.seqs=4 Similarity=1.000000
CAGTGAAAACAT
>arqueas_representatives_NZ_CP009515.1_Methanosarcina_lacustris_Z-7289:2640160-2640212 Satlength=53 Nr of Repeats=4 RepeatLength=13 seed=AAATGGCAAA Num.seqs=4 Similarity=1.000000
AAATGGCAAAACT
>arqueas_representatives_NZ_CP009515.1_Methanosarcina_lacustris_Z-7289:2643213-2643395 Satlength=183 Nr of Repeats=11 RepeatLength=14 seed=AAAACCATTT Num.seqs=10 Similarity=0.961905
AAAACCATTTACTC
>arqueas_representatives_NZ_CP009515.1_Methanosarcina_lacustris_Z-7289:2645944-2646016 Satlength=73 Nr of Repeats=4 RepeatLength=18 seed=AACATCCCTA Num.seqs=4 Similarity=0.962963
AACATCCCTAAATTACAg
>arqueas_representatives_NZ_CP009515.1_Methanosarcina_lacustris_Z-7289:2662120-2662340 Satlength=221 Nr of Repeats=10 RepeatLength=22 seed=AATTCCATAG Num.seqs=10 Similarity=0.966330
AATTCCATAGTATTCAACCAGa
>arqueas_representatives_NZ_CP009515.1_Methanosarcina_lacustris_Z-7289:2664577-2664707 Satlength=131 Nr of Repeats=6 RepeatLength=22 seed=CTTACATTTT Num.seqs=4 Similarity=0.969697
CTTACATTTTCCTATTTtTTAC
>arqueas_representatives_NZ_CP009515.1_Methanosarcina_lacustris_Z-7289:2692691-2692837 Satlength=147 Nr of Repeats=8 RepeatLength=18 seed=TTCCTTTTTT Num.seqs=6 Similarity=1.000000
TTCCTTTTTTATCCTTTC
>arqueas_representatives_NZ_CP009515.1_Methanosarcina_lacustris_Z-7289:2694997-2695049 Satlength=53 Nr of Repeats=4 RepeatLength=12 seed=GGTTTTGGTT Num.seqs=3 Similarity=1.000000
GGTTTTGGTTTT
>arqueas_representatives_NZ_CP009515.1_Methanosarcina_lacustris_Z-7289:2732128-2732192 Satlength=65 Nr of Repeats=4 RepeatLength=16 seed=TCCTCGTCTT Num.seqs=4 Similarity=0.902778
TCCTCgTCTTCTGCGa
>arqueas_representatives_NZ_CP009515.1_Methanosarcina_lacustris_Z-7289:2739921-2740011 Satlength=91 Nr of Repeats=6 RepeatLength=15 seed=ATTATCCACT Num.seqs=6 Similarity=0.970370
ATTATCCACTGAAAT
>arqueas_representatives_NZ_CP009515.1_Methanosarcina_lacustris_Z-7289:2760893-2760949 Satlength=57 Nr of Repeats=4 RepeatLength=14 seed=GAAGGGATTT Num.seqs=4 Similarity=0.936508
GAAGGGATTTGATa
>arqueas_representatives_NZ_CP009515.1_Methanosarcina_lacustris_Z-7289:2767761-2767813 Satlength=53 Nr of Repeats=4 RepeatLength=13 seed=CATCCATTCT Num.seqs=4 Similarity=0.931624
CATCCATTCTCAc
>arqueas_representatives_NZ_CP009515.1_Methanosarcina_lacustris_Z-7289:2767852-2767943 Satlength=92 Nr of Repeats=7 RepeatLength=13 seed=GATCTAATCT Num.seqs=7 Similarity=1.000000
GATCTAATCTTGC
>arqueas_representatives_NZ_CP009515.1_Methanosarcina_lacustris_Z-7289:2769430-2769507 Satlength=78 Nr of Repeats=4 RepeatLength=19 seed=AAATAAGCTC Num.seqs=3 Similarity=0.953216
AAATAAGCTCAAGAAAGAg
>arqueas_representatives_NZ_CP009515.1_Methanosarcina_lacustris_Z-7289:2797299-2797565 Satlength=267 Nr of Repeats=14 RepeatLength=19 seed=TCCTTCTTTT Num.seqs=14 Similarity=0.989975
TCCTTCTTTTATCACTTCG
>arqueas_representatives_NZ_CP009515.1_Methanosarcina_lacustris_Z-7289:2800377-2800499 Satlength=123 Nr of Repeats=5 RepeatLength=24 seed=GTGAACTATC Num.seqs=4 Similarity=0.817778
GTGaACTATCTaTCTTTAGAtTAGc
>arqueas_representatives_NZ_CP009515.1_Methanosarcina_lacustris_Z-7289:2805236-2805383 Satlength=148 Nr of Repeats=5 RepeatLength=21 seed=TATAAAACAC Num.seqs=3 Similarity=0.848485
TATAAAACACAAAATcTgAAA
>arqueas_representatives_NZ_CP009515.1_Methanosarcina_lacustris_Z-7289:2806726-2806844 Satlength=119 Nr of Repeats=8 RepeatLength=15 seed=TGGAGCTATT Num.seqs=6 Similarity=1.000000
TGGAGCTATTTATTA
>arqueas_representatives_NZ_CP009515.1_Methanosarcina_lacustris_Z-7289:2821252-2821312 Satlength=61 Nr of Repeats=5 RepeatLength=12 seed=GGACTGGAAG Num.seqs=5 Similarity=0.888889
GGACTGGAAGca
>arqueas_representatives_NZ_CP009515.1_Methanosarcina_lacustris_Z-7289:2823914-2824535 Satlength=622 Nr of Repeats=9 RepeatLength=69 seed=AGATTTTTCA Num.seqs=9 Similarity=0.706834
AGATTTTTCAAcTCAGAgATTTCaGgtGGcAgtGAAgTCAgTngATTgtaAgAtATgtTgAGtTGAGTa
>arqueas_representatives_NZ_CP009515.1_Methanosarcina_lacustris_Z-7289:2828143-2828231 Satlength=89 Nr of Repeats=4 RepeatLength=22 seed=TACCTTATTC Num.seqs=4 Similarity=0.919192
TACCTTATTCAAAGCAAAacCT
>arqueas_representatives_NZ_CP009515.1_Methanosarcina_lacustris_Z-7289:2830186-2830276 Satlength=91 Nr of Repeats=6 RepeatLength=15 seed=TAGAGGGATT Num.seqs=6 Similarity=0.940741
TAGAGGGATTGAAAA
>arqueas_representatives_NZ_CP009515.1_Methanosarcina_lacustris_Z-7289:2854903-2854987 Satlength=85 Nr of Repeats=4 RepeatLength=21 seed=GATAATTGCT Num.seqs=4 Similarity=0.915344
GATAATTGCTgGTATCTTCAa
>arqueas_representatives_NZ_CP009515.1_Methanosarcina_lacustris_Z-7289:2911889-2911994 Satlength=106 Nr of Repeats=7 RepeatLength=15 seed=TCTTCTTTCG Num.seqs=7 Similarity=0.923810
TCTTCTTTCGGCATT
>arqueas_representatives_NZ_CP009515.1_Methanosarcina_lacustris_Z-7289:2955176-2955295 Satlength=120 Nr of Repeats=7 RepeatLength=17 seed=TATTACACTA Num.seqs=7 Similarity=0.955182
TATTACACTAAATCAAA
>arqueas_representatives_NZ_CP009515.1_Methanosarcina_lacustris_Z-7289:2958588-2958656 Satlength=69 Nr of Repeats=4 RepeatLength=17 seed=TTAAGTACTT Num.seqs=4 Similarity=0.921569
TTAAGTAcTTATATTTa
>arqueas_representatives_NZ_CP009515.1_Methanosarcina_lacustris_Z-7289:2968250-2968369 Satlength=120 Nr of Repeats=7 RepeatLength=17 seed=TGGAAATCAC Num.seqs=7 Similarity=0.955182
TGGAAATCACTTTTTAc
>arqueas_representatives_NZ_CP009515.1_Methanosarcina_lacustris_Z-7289:2999563-2999688 Satlength=126 Nr of Repeats=5 RepeatLength=25 seed=TCATGTAAGT Num.seqs=5 Similarity=0.978667
TCATGTAAGTTGTCCCTCCAAAAAc
>arqueas_representatives_NZ_CP009515.1_Methanosarcina_lacustris_Z-7289:3004198-3004404 Satlength=207 Nr of Repeats=14 RepeatLength=15 seed=TGTTACAAAC Num.seqs=10 Similarity=1.000000
TGTTACAAACCAGAT
>arqueas_representatives_NZ_CP009515.1_Methanosarcina_lacustris_Z-7289:3007604-3007730 Satlength=127 Nr of Repeats=9 RepeatLength=14 seed=TATCCTGATT Num.seqs=9 Similarity=0.925926
TATCCTGATTCcAc
>arqueas_representatives_NZ_CP009515.1_Methanosarcina_lacustris_Z-7289:3009426-3009505 Satlength=80 Nr of Repeats=7 RepeatLength=11 seed=ATCTGGCTTT Num.seqs=6 Similarity=0.959596
ATCTGGCTTTT
>arqueas_representatives_NZ_CP009515.1_Methanosarcina_lacustris_Z-7289:3046315-3046500 Satlength=186 Nr of Repeats=8 RepeatLength=23 seed=TTTCTGTTCA Num.seqs=7 Similarity=0.843254
TTTCTGTTCAGCCTTGCTATATt
>arqueas_representatives_NZ_CP009515.1_Methanosarcina_lacustris_Z-7289:3120633-3120685 Satlength=53 Nr of Repeats=4 RepeatLength=13 seed=GTTTTTAGAA Num.seqs=4 Similarity=0.897436
GTTTTTAgAATCc
>arqueas_representatives_NZ_CP009515.1_Methanosarcina_lacustris_Z-7289:3127539-3127643 Satlength=105 Nr of Repeats=8 RepeatLength=13 seed=GGGATAGTAA Num.seqs=8 Similarity=1.000000
GGGATAGTAACCA
>arqueas_representatives_NZ_CP009515.1_Methanosarcina_lacustris_Z-7289:3141066-3141110 Satlength=45 Nr of Repeats=4 RepeatLength=11 seed=AAAAACGGAA Num.seqs=4 Similarity=1.000000
AAAAACGGAAT
>arqueas_representatives_NZ_CP009515.1_Methanosarcina_lacustris_Z-7289:3145801-3145996 Satlength=196 Nr of Repeats=15 RepeatLength=13 seed=TACGGAAAAT Num.seqs=15 Similarity=1.000000
TACGGAAAATACT
>arqueas_representatives_NZ_CP009515.1_Methanosarcina_lacustris_Z-7289:3180856-3180924 Satlength=69 Nr of Repeats=4 RepeatLength=17 seed=TTGAAGAATT Num.seqs=4 Similarity=0.895425
TTGAAGAATTAATTaAa
>arqueas_representatives_NZ_CP009515.1_Methanosarcina_lacustris_Z-7289:3198665-3198873 Satlength=209 Nr of Repeats=8 RepeatLength=26 seed=TTTTACTGAT Num.seqs=8 Similarity=0.935897
TTTTACTGATTAATTCnTTGGATTGA
>arqueas_representatives_NZ_CP009515.1_Methanosarcina_lacustris_Z-7289:3418965-3419133 Satlength=169 Nr of Repeats=8 RepeatLength=21 seed=AACCCTAAAT Num.seqs=8 Similarity=0.941043
AACCCTAAATTAAACCTAAGa
>arqueas_representatives_NZ_CP009515.1_Methanosarcina_lacustris_Z-7289:3434616-3434668 Satlength=53 Nr of Repeats=4 RepeatLength=13 seed=AACCCTTTTC Num.seqs=4 Similarity=0.846154
AACCcTTTTCaTt
>arqueas_representatives_NZ_CP009515.1_Methanosarcina_lacustris_Z-7289:3439996-3440172 Satlength=177 Nr of Repeats=11 RepeatLength=16 seed=TCTGTTTAAA Num.seqs=11 Similarity=0.954545
TCTGTTTAAATGTAcT
>arqueas_representatives_NZ_CP009515.1_Methanosarcina_lacustris_Z-7289:3477343-3477423 Satlength=81 Nr of Repeats=6 RepeatLength=10 seed=AAGGAAAGAG Num.seqs=4 Similarity=0.911111
AAGGAAAGaG
>arqueas_representatives_NZ_CP009515.1_Methanosarcina_lacustris_Z-7289:3508370-3508480 Satlength=111 Nr of Repeats=10 RepeatLength=11 seed=CTTATCATTA Num.seqs=10 Similarity=1.000000
CTTATCATTAG
>arqueas_representatives_NZ_CP009515.1_Methanosarcina_lacustris_Z-7289:3552180-3552384 Satlength=205 Nr of Repeats=12 RepeatLength=17 seed=ACCCTGTTTC Num.seqs=12 Similarity=1.000000
ACCCTGTTTCTAAAGTT
>arqueas_representatives_NZ_CP009515.1_Methanosarcina_lacustris_Z-7289:3605033-3605089 Satlength=57 Nr of Repeats=4 RepeatLength=14 seed=GTTATTCACA Num.seqs=4 Similarity=0.904762
GTTATTCACAgACa
>arqueas_representatives_NZ_CP009515.1_Methanosarcina_lacustris_Z-7289:3631668-3631788 Satlength=121 Nr of Repeats=8 RepeatLength=15 seed=CAGGAAGAAG Num.seqs=8 Similarity=0.961905
CAGGAAGAAGAGCCg
>arqueas_representatives_NZ_CP009515.1_Methanosarcina_lacustris_Z-7289:3674282-3674359 Satlength=78 Nr of Repeats=7 RepeatLength=11 seed=CAGCAAGAGT Num.seqs=7 Similarity=1.000000
CAGCAAGAGTT
>arqueas_representatives_NZ_CP009515.1_Methanosarcina_lacustris_Z-7289:3696670-3696908 Satlength=239 Nr of Repeats=14 RepeatLength=17 seed=AAGATTGTTA Num.seqs=14 Similarity=1.000000
AAGATTGTTAAAGCTGA
>arqueas_representatives_NZ_CP009515.1_Methanosarcina_lacustris_Z-7289:3737814-3738110 Satlength=297 Nr of Repeats=5 RepeatLength=19 seed=CAAGTTTCTT Num.seqs=3 Similarity=1.000000
CAAGTTTCTTAGGAAAGGA
>arqueas_representatives_NZ_CP009515.1_Methanosarcina_lacustris_Z-7289:3774605-3774738 Satlength=134 Nr of Repeats=4 RepeatLength=39 seed=CCCGAATTGC Num.seqs=3 Similarity=1.000000
CCCGAATTGCGCCTCGGGAGTACGCGGTCCTTTTCGCTG
>arqueas_representatives_NZ_CP009515.1_Methanosarcina_lacustris_Z-7289:3785506-3785566 Satlength=61 Nr of Repeats=5 RepeatLength=12 seed=ATCTGTTTGC Num.seqs=5 Similarity=1.000000
ATCTGTTTGCTT
>arqueas_representatives_NZ_CP009515.1_Methanosarcina_lacustris_Z-7289:3810089-3810245 Satlength=157 Nr of Repeats=5 RepeatLength=31 seed=TTTGGAGGTT Num.seqs=4 Similarity=0.978495
TTTGGAGGTTTTACCgGTTTTTTGTTGGATT
>arqueas_representatives_NZ_CP009515.1_Methanosarcina_lacustris_Z-7289:3829774-3830473 Satlength=700 Nr of Repeats=12 RepeatLength=11 seed=TGTAAAAGAA Num.seqs=11 Similarity=0.977961
TGTAAAAGAAA
>arqueas_representatives_NZ_CP009515.1_Methanosarcina_lacustris_Z-7289:3838501-3838611 Satlength=111 Nr of Repeats=10 RepeatLength=11 seed=ATTCTTTTCT Num.seqs=8 Similarity=0.917749
ATTCTTTTCTt
>arqueas_representatives_NZ_CP009515.1_Methanosarcina_lacustris_Z-7289:3844656-3844716 Satlength=61 Nr of Repeats=5 RepeatLength=12 seed=TATTTTCTTC Num.seqs=5 Similarity=0.933333
TATTTTCTTCTa
>arqueas_representatives_NZ_CP009515.1_Methanosarcina_lacustris_Z-7289:3877008-3877068 Satlength=61 Nr of Repeats=5 RepeatLength=12 seed=TGTGCCCGAC Num.seqs=5 Similarity=1.000000
TGTGCCCGACTT
>arqueas_representatives_NZ_CP009515.1_Methanosarcina_lacustris_Z-7289:3888610-3888802 Satlength=193 Nr of Repeats=16 RepeatLength=12 seed=TATTAGTATT Num.seqs=11 Similarity=0.878788
TATTAtTATTAt
>arqueas_representatives_NZ_CP009515.1_Methanosarcina_lacustris_Z-7289:3914493-3914558 Satlength=66 Nr of Repeats=5 RepeatLength=13 seed=GAATAAGTTT Num.seqs=5 Similarity=1.000000
GAATAAGTTTACG
>arqueas_representatives_NZ_CP009515.1_Methanosarcina_lacustris_Z-7289:3948381-3948570 Satlength=190 Nr of Repeats=12 RepeatLength=14 seed=ATCAAGTACC Num.seqs=9 Similarity=0.931217
ATCAAGTACCAAGa
>arqueas_representatives_NZ_CP009515.1_Methanosarcina_lacustris_Z-7289:3955870-3955991 Satlength=122 Nr of Repeats=11 RepeatLength=11 seed=GTAGATAACA Num.seqs=11 Similarity=0.960331
GTAGATAACAA
>arqueas_representatives_NZ_CP009515.1_Methanosarcina_lacustris_Z-7289:3974788-3974848 Satlength=61 Nr of Repeats=4 RepeatLength=15 seed=AAAATAACTG Num.seqs=4 Similarity=0.896296
AAAATAACTGGgAcA
>arqueas_representatives_NZ_CP009515.1_Methanosarcina_lacustris_Z-7289:3974796-3974916 Satlength=121 Nr of Repeats=6 RepeatLength=15 seed=TGGAACAAAA Num.seqs=5 Similarity=0.857778
TGGaACAAAAAgAAa
>arqueas_representatives_NZ_CP009515.1_Methanosarcina_lacustris_Z-7289:3976153-3976205 Satlength=53 Nr of Repeats=4 RepeatLength=13 seed=GGTTTAATTA Num.seqs=4 Similarity=1.000000
GGTTTAATTAATC
>arqueas_representatives_NZ_CP009515.1_Methanosarcina_lacustris_Z-7289:3977676-3977768 Satlength=93 Nr of Repeats=4 RepeatLength=23 seed=TGAAGATTAT Num.seqs=4 Similarity=1.000000
TGAAGATTATTACTGTCATTTGT
>arqueas_representatives_NZ_CP009515.1_Methanosarcina_lacustris_Z-7289:3986319-3986428 Satlength=110 Nr of Repeats=7 RepeatLength=13 seed=AATTTATTGT Num.seqs=5 Similarity=0.958974
AATTTATTGTTcT
>arqueas_representatives_NZ_CP009515.1_Methanosarcina_lacustris_Z-7289:3995213-3995644 Satlength=432 Nr of Repeats=30 RepeatLength=14 seed=TTAAAAAACG Num.seqs=19 Similarity=0.842885
TTAAAAAACGATAC
>arqueas_representatives_NZ_CP009515.1_Methanosarcina_lacustris_Z-7289:4002048-4002181 Satlength=134 Nr of Repeats=7 RepeatLength=19 seed=TCCAGTTTGA Num.seqs=7 Similarity=1.000000
TCCAGTTTGAAGAGGATTA
>arqueas_representatives_NZ_CP009515.1_Methanosarcina_lacustris_Z-7289:4009350-4009402 Satlength=53 Nr of Repeats=4 RepeatLength=13 seed=ATCAGTAAAT Num.seqs=4 Similarity=0.777778
ATCAGTAAaTcAAg
>arqueas_representatives_NZ_CP009515.1_Methanosarcina_lacustris_Z-7289:4036635-4036745 Satlength=111 Nr of Repeats=10 RepeatLength=11 seed=TAATCAATAT Num.seqs=10 Similarity=1.000000
TAATCAATATC
>arqueas_representatives_NZ_CP009515.1_Methanosarcina_lacustris_Z-7289:4048613-4048732 Satlength=120 Nr of Repeats=7 RepeatLength=17 seed=TATTTAATTA Num.seqs=7 Similarity=0.828198
TATTTAATTATaCTGag
>arqueas_representatives_NZ_CP009515.1_Methanosarcina_lacustris_Z-7289:4052303-4052408 Satlength=106 Nr of Repeats=5 RepeatLength=21 seed=AATTTCAAAT Num.seqs=5 Similarity=0.885714
AATTTCAAaTTAAAaCAGGcA
>arqueas_representatives_NZ_CP009515.1_Methanosarcina_lacustris_Z-7289:4056154-4056244 Satlength=91 Nr of Repeats=5 RepeatLength=18 seed=TGGAATGGTG Num.seqs=5 Similarity=0.940741
TGGAATGGTGCTACaCCc
>arqueas_representatives_NZ_CP009515.1_Methanosarcina_lacustris_Z-7289:4066190-4066267 Satlength=78 Nr of Repeats=5 RepeatLength=15 seed=TTTATTTCAG Num.seqs=3 Similarity=1.000000
TTTATTTCAGGTTTA
>arqueas_representatives_NZ_CP009515.1_Methanosarcina_lacustris_Z-7289:4102341-4102413 Satlength=73 Nr of Repeats=6 RepeatLength=12 seed=AAATCTTATC Num.seqs=6 Similarity=0.925926
AAATCTTATCAA
>arqueas_representatives_NZ_CP009515.1_Methanosarcina_lacustris_Z-7289:4124181-4124307 Satlength=127 Nr of Repeats=7 RepeatLength=18 seed=CGTTTATTGA Num.seqs=7 Similarity=0.894180
CgTTTATTGAcATTCTGc
>arqueas_representatives_NZ_CP009515.1_Methanosarcina_lacustris_Z-7289:4125389-4125515 Satlength=127 Nr of Repeats=6 RepeatLength=18 seed=TGGTGCAGAA Num.seqs=5 Similarity=0.792593
TGGTGCaGAAgccGGTGt
>arqueas_representatives_NZ_CP009515.1_Methanosarcina_lacustris_Z-7289:4131450-4131555 Satlength=106 Nr of Repeats=7 RepeatLength=15 seed=CAGTTATTTT Num.seqs=7 Similarity=0.877249
CAGTTATTTTTGTcC
>arqueas_representatives_NZ_CP009515.1_Methanosarcina_lacustris_Z-7289:4138686-4138925 Satlength=240 Nr of Repeats=13 RepeatLength=18 seed=ATTTCATAGA Num.seqs=8 Similarity=1.000000
ATTTCATAGAACAGGAAG
>arqueas_representatives_NZ_CP009512.1_Methanosarcina_mazei_S-6:4704-4817 Satlength=114 Nr of Repeats=6 RepeatLength=17 seed=TAATATTCTG Num.seqs=5 Similarity=0.733333
TAATAtTCTGnTtncTc
>arqueas_representatives_NZ_CP009512.1_Methanosarcina_mazei_S-6:97671-97762 Satlength=92 Nr of Repeats=7 RepeatLength=13 seed=TCTTTTATAA Num.seqs=7 Similarity=1.000000
TCTTTTATAAGTG
>arqueas_representatives_NZ_CP009512.1_Methanosarcina_mazei_S-6:148745-148935 Satlength=191 Nr of Repeats=6 RepeatLength=12 seed=TATTTTCCTG Num.seqs=4 Similarity=0.944444
TATTTTCCTGAa
>arqueas_representatives_NZ_CP009512.1_Methanosarcina_mazei_S-6:150987-151241 Satlength=255 Nr of Repeats=5 RepeatLength=12 seed=AATTTGATTT Num.seqs=3 Similarity=0.925926
AATTTGATTTTa
>arqueas_representatives_NZ_CP009512.1_Methanosarcina_mazei_S-6:175898-175985 Satlength=88 Nr of Repeats=4 RepeatLength=22 seed=TTGATTTATT Num.seqs=3 Similarity=0.878788
TTGATTTATTtaGAATAcATAC
>arqueas_representatives_NZ_CP009512.1_Methanosarcina_mazei_S-6:261099-261174 Satlength=76 Nr of Repeats=5 RepeatLength=15 seed=CTTTTATTTA Num.seqs=3 Similarity=0.679739
CTTTTATTTATcTTn
>arqueas_representatives_NZ_CP009512.1_Methanosarcina_mazei_S-6:319718-319916 Satlength=199 Nr of Repeats=9 RepeatLength=22 seed=CTTTTTACTG Num.seqs=9 Similarity=0.851852
CTTTTTACTGGTATAcTGcTta
>arqueas_representatives_NZ_CP009512.1_Methanosarcina_mazei_S-6:332360-332510 Satlength=151 Nr of Repeats=10 RepeatLength=15 seed=TCTCAACTAA Num.seqs=10 Similarity=1.000000
TCTCAACTAAAATAC
>arqueas_representatives_NZ_CP009512.1_Methanosarcina_mazei_S-6:431838-431898 Satlength=61 Nr of Repeats=4 RepeatLength=15 seed=AATAAAAAGC Num.seqs=4 Similarity=1.000000
AATAAAAAGCAGAAT
>arqueas_representatives_NZ_CP009512.1_Methanosarcina_mazei_S-6:472657-472707 Satlength=51 Nr of Repeats=4 RepeatLength=10 seed=TTACTTTTTT Num.seqs=3 Similarity=1.000000
TTACTTTTTT
>arqueas_representatives_NZ_CP009512.1_Methanosarcina_mazei_S-6:501722-501790 Satlength=69 Nr of Repeats=4 RepeatLength=17 seed=AAATGTATAA Num.seqs=4 Similarity=0.960784
AAATGTATAATCtTTTA
>arqueas_representatives_NZ_CP009512.1_Methanosarcina_mazei_S-6:538791-538982 Satlength=192 Nr of Repeats=6 RepeatLength=16 seed=TTTTAATTTT Num.seqs=4 Similarity=1.000000
TTTTAATTTTCCTGGG
>arqueas_representatives_NZ_CP009512.1_Methanosarcina_mazei_S-6:626777-626921 Satlength=145 Nr of Repeats=8 RepeatLength=18 seed=AAAATGAATT Num.seqs=8 Similarity=0.968254
AAAATGAATTGGTTCTtT
>arqueas_representatives_NZ_CP009512.1_Methanosarcina_mazei_S-6:638950-639103 Satlength=154 Nr of Repeats=7 RepeatLength=22 seed=TTTTTCCTGA Num.seqs=6 Similarity=1.000000
TTTTTCCTGAATTGTGTTATTG
>arqueas_representatives_NZ_CP009512.1_Methanosarcina_mazei_S-6:652340-652544 Satlength=205 Nr of Repeats=7 RepeatLength=27 seed=TTCTTCTTTT Num.seqs=5 Similarity=0.813333
TTCTTCTTTTTAtTTTTATTAAttgAC
>arqueas_representatives_NZ_CP009512.1_Methanosarcina_mazei_S-6:676421-676541 Satlength=121 Nr of Repeats=7 RepeatLength=17 seed=GATCTTGAAA Num.seqs=6 Similarity=1.000000
GATCTTGAAATAAAGAT
>arqueas_representatives_NZ_CP009512.1_Methanosarcina_mazei_S-6:703615-703705 Satlength=91 Nr of Repeats=5 RepeatLength=18 seed=AAAACAGTTA Num.seqs=5 Similarity=0.955556
AAAACAGTTAAGAAATAa
>arqueas_representatives_NZ_CP009512.1_Methanosarcina_mazei_S-6:722244-722308 Satlength=65 Nr of Repeats=4 RepeatLength=16 seed=TTTTATTCAT Num.seqs=4 Similarity=1.000000
TTTTATTCATTACTGG
>arqueas_representatives_NZ_CP009512.1_Methanosarcina_mazei_S-6:743279-743351 Satlength=73 Nr of Repeats=4 RepeatLength=18 seed=AAAAATAATC Num.seqs=4 Similarity=1.000000
AAAAATAATCTGAATTAG
>arqueas_representatives_NZ_CP009512.1_Methanosarcina_mazei_S-6:773155-773288 Satlength=134 Nr of Repeats=9 RepeatLength=14 seed=ATCTTTAATC Num.seqs=8 Similarity=1.000000
ATCTTTAATCTTTA
>arqueas_representatives_NZ_CP009512.1_Methanosarcina_mazei_S-6:798798-798850 Satlength=53 Nr of Repeats=4 RepeatLength=13 seed=AAAATAGGTT Num.seqs=4 Similarity=0.931624
AAAATAGGTTGAc
>arqueas_representatives_NZ_CP009512.1_Methanosarcina_mazei_S-6:803341-803397 Satlength=57 Nr of Repeats=4 RepeatLength=14 seed=ATAAATACAA Num.seqs=4 Similarity=0.857143
ATAAATAcAACtGa
>arqueas_representatives_NZ_CP009512.1_Methanosarcina_mazei_S-6:840934-841103 Satlength=170 Nr of Repeats=10 RepeatLength=17 seed=TTTTATATTT Num.seqs=9 Similarity=0.938998
TTTTATATTTAtTTTAg
>arqueas_representatives_NZ_CP009512.1_Methanosarcina_mazei_S-6:851251-851327 Satlength=77 Nr of Repeats=4 RepeatLength=19 seed=TAAAAGTCAG Num.seqs=4 Similarity=0.964912
TAAAAGTCAGTAGAaTAAA
>arqueas_representatives_NZ_CP009512.1_Methanosarcina_mazei_S-6:879910-879974 Satlength=65 Nr of Repeats=4 RepeatLength=16 seed=TTTGTTTTCC Num.seqs=4 Similarity=1.000000
TTTGTTTTCCTCAGTA
>arqueas_representatives_NZ_CP009512.1_Methanosarcina_mazei_S-6:887659-887752 Satlength=94 Nr of Repeats=6 RepeatLength=12 seed=CCCTTTAAAA Num.seqs=5 Similarity=0.933333
CCCTTTAAAAgT
>arqueas_representatives_NZ_CP009512.1_Methanosarcina_mazei_S-6:914319-914403 Satlength=85 Nr of Repeats=6 RepeatLength=12 seed=CCTACACCAA Num.seqs=5 Similarity=0.955556
CCTACACCAACt
>arqueas_representatives_NZ_CP009512.1_Methanosarcina_mazei_S-6:921261-921337 Satlength=77 Nr of Repeats=4 RepeatLength=19 seed=CTACTCTTAA Num.seqs=4 Similarity=1.000000
CTACTCTTAAAATATTCAG
>arqueas_representatives_NZ_CP009512.1_Methanosarcina_mazei_S-6:925375-925459 Satlength=85 Nr of Repeats=4 RepeatLength=21 seed=AATGCATAAT Num.seqs=4 Similarity=0.873016
AATGCATAATCggTTAGTTtg
>arqueas_representatives_NZ_CP009512.1_Methanosarcina_mazei_S-6:969202-969458 Satlength=257 Nr of Repeats=8 RepeatLength=32 seed=CCCGAATTGC Num.seqs=8 Similarity=0.955357
CCCGAATTGCGgcTCGGGAGTACGCTGTCCTT
>arqueas_representatives_NZ_CP009512.1_Methanosarcina_mazei_S-6:974778-975042 Satlength=265 Nr of Repeats=14 RepeatLength=19 seed=ATTTTTCTTC Num.seqs=12 Similarity=0.964912
ATTTTTCTTCTTTACTATT
>arqueas_representatives_NZ_CP009512.1_Methanosarcina_mazei_S-6:1055916-1055988 Satlength=73 Nr of Repeats=6 RepeatLength=12 seed=ATCAAAATCA Num.seqs=6 Similarity=1.000000
ATCAAAATCAAA
>arqueas_representatives_NZ_CP009512.1_Methanosarcina_mazei_S-6:1061675-1061734 Satlength=60 Nr of Repeats=4 RepeatLength=15 seed=TTATGAAAAA Num.seqs=3 Similarity=0.847222
TTATGAAAAAAgGAG
>arqueas_representatives_NZ_CP009512.1_Methanosarcina_mazei_S-6:1083972-1084494 Satlength=523 Nr of Repeats=4 RepeatLength=126 seed=TCTGTAATTG Num.seqs=3 Similarity=0.549431
TCTGTAATTGAtaCanCtACAAACAnaGTtacagnCACtGTncctGTaGGaGacgATcCttnTgAcgTTGCAtTcAgtcCtGATGGaAAaAAggtnTAtGtnaCaAAtanacGcAgCaACAaTgtT
>arqueas_representatives_NZ_CP009512.1_Methanosarcina_mazei_S-6:1092066-1092142 Satlength=77 Nr of Repeats=4 RepeatLength=19 seed=AAATTTAGAC Num.seqs=4 Similarity=0.964912
AAATTTAGACCAGGaTAGA
>arqueas_representatives_NZ_CP009512.1_Methanosarcina_mazei_S-6:1113367-1113803 Satlength=437 Nr of Repeats=4 RepeatLength=133 seed=CGGTGTCCTT Num.seqs=3 Similarity=1.000000
CGGTGTCCTTTTCGCTCGCTTTGCTCTCTCAAGAGGACTAATTGACATATTTATGAATCAGCCGTGAATCAAACGTGGAAGGCATCGAGTACAAACCCACATGCTCTCCATCCCGAGTTCCTTCTCGGGAGGA
>arqueas_representatives_NZ_CP009512.1_Methanosarcina_mazei_S-6:1181051-1181151 Satlength=101 Nr of Repeats=5 RepeatLength=22 seed=CTTCTATTTT Num.seqs=4 Similarity=0.969697
CTTCtATTTTTTTCCACTTTTC
>arqueas_representatives_NZ_CP009512.1_Methanosarcina_mazei_S-6:1212042-1212120 Satlength=79 Nr of Repeats=5 RepeatLength=12 seed=TCCTTCTCCT Num.seqs=3 Similarity=0.740741
TCcTTcTCCTTn
>arqueas_representatives_NZ_CP009512.1_Methanosarcina_mazei_S-6:1239653-1239717 Satlength=65 Nr of Repeats=4 RepeatLength=16 seed=TTCATTAGTT Num.seqs=4 Similarity=0.944444
TTCATTAGTTATATTc
>arqueas_representatives_NZ_CP009512.1_Methanosarcina_mazei_S-6:1295867-1296371 Satlength=505 Nr of Repeats=4 RepeatLength=126 seed=GTATATGTGG Num.seqs=4 Similarity=0.610680
GTATATGTGGCgAACtAtgaCagcAacAcTaccTCtGTAATtgAtaCaaCaAccAgCActgTTAccgcCacgGTgCCtGTagGAntTgcagTCCttaTGGAGTTgcaaTcagtCCgGATGGAACAAAg
>arqueas_representatives_NZ_CP009512.1_Methanosarcina_mazei_S-6:1333618-1333698 Satlength=81 Nr of Repeats=5 RepeatLength=16 seed=AATTAATTGA Num.seqs=5 Similarity=1.000000
AATTAATTGACTTTCT
>arqueas_representatives_NZ_CP009512.1_Methanosarcina_mazei_S-6:1453973-1454088 Satlength=116 Nr of Repeats=5 RepeatLength=15 seed=TCTTACAGAA Num.seqs=3 Similarity=1.000000
TCTTACAGAAAATAA
>arqueas_representatives_NZ_CP009512.1_Methanosarcina_mazei_S-6:1482808-1483006 Satlength=199 Nr of Repeats=11 RepeatLength=18 seed=ATAATCTGAA Num.seqs=11 Similarity=1.000000
ATAATCTGAATAGGTTTG
>arqueas_representatives_NZ_CP009512.1_Methanosarcina_mazei_S-6:1490571-1490676 Satlength=106 Nr of Repeats=7 RepeatLength=15 seed=ATAATCAAAT Num.seqs=7 Similarity=0.974603
ATAATCAAATTAAAG
>arqueas_representatives_NZ_CP009512.1_Methanosarcina_mazei_S-6:1503628-1503723 Satlength=96 Nr of Repeats=5 RepeatLength=19 seed=ATTTTACTAT Num.seqs=5 Similarity=0.957895
ATTTTACTATcCATTTACC
>arqueas_representatives_NZ_CP009512.1_Methanosarcina_mazei_S-6:1513803-1513899 Satlength=97 Nr of Repeats=6 RepeatLength=19 seed=ATTATTATAT Num.seqs=4 Similarity=1.000000
ATTATTATATATTTCACAT
>arqueas_representatives_NZ_CP009512.1_Methanosarcina_mazei_S-6:1516003-1516105 Satlength=103 Nr of Repeats=6 RepeatLength=17 seed=CTATTTTTTC Num.seqs=6 Similarity=0.864052
CTATTTTTTCATcTcAa
>arqueas_representatives_NZ_CP009512.1_Methanosarcina_mazei_S-6:1533939-1534016 Satlength=78 Nr of Repeats=4 RepeatLength=19 seed=TTTCTTTTTT Num.seqs=3 Similarity=0.836257
TTTCTTTTTTTAGaATnAc
>arqueas_representatives_NZ_CP009512.1_Methanosarcina_mazei_S-6:1604767-1604875 Satlength=109 Nr of Repeats=6 RepeatLength=18 seed=TTTATAAGAA Num.seqs=6 Similarity=1.000000
TTTATAAGAAAGGTTCGA
>arqueas_representatives_NZ_CP009512.1_Methanosarcina_mazei_S-6:1619131-1619187 Satlength=57 Nr of Repeats=4 RepeatLength=14 seed=TGGAAAAATT Num.seqs=4 Similarity=0.904762
TGGAAAAATTgTAa
>arqueas_representatives_NZ_CP009512.1_Methanosarcina_mazei_S-6:1636209-1636323 Satlength=115 Nr of Repeats=6 RepeatLength=19 seed=TTACAGGAGA Num.seqs=6 Similarity=0.976608
TTACAGGAGATAGATTGAG
>arqueas_representatives_NZ_CP009512.1_Methanosarcina_mazei_S-6:1675831-1675906 Satlength=76 Nr of Repeats=5 RepeatLength=15 seed=TTAAACAAAA Num.seqs=5 Similarity=0.795556
TTAAAcAAAAtTgCa
>arqueas_representatives_NZ_CP009512.1_Methanosarcina_mazei_S-6:1713684-1713756 Satlength=73 Nr of Repeats=4 RepeatLength=18 seed=AAATAGTATT Num.seqs=4 Similarity=0.839506
AAATAgTATTcTTCTtGa
>arqueas_representatives_NZ_CP009512.1_Methanosarcina_mazei_S-6:1740894-1741041 Satlength=148 Nr of Repeats=7 RepeatLength=21 seed=ATTTCTTTCT Num.seqs=7 Similarity=1.000000
ATTTCTTTCTGCTTTCTTCTC
>arqueas_representatives_NZ_CP009512.1_Methanosarcina_mazei_S-6:1741230-1741314 Satlength=85 Nr of Repeats=7 RepeatLength=12 seed=GGTTTAAAAG Num.seqs=7 Similarity=0.947090
GGTTTAAAAGTc
>arqueas_representatives_NZ_CP009512.1_Methanosarcina_mazei_S-6:1748992-1749096 Satlength=105 Nr of Repeats=8 RepeatLength=13 seed=TACAAAATCT Num.seqs=8 Similarity=1.000000
TACAAAATCTTAA
>arqueas_representatives_NZ_CP009512.1_Methanosarcina_mazei_S-6:1762363-1762591 Satlength=229 Nr of Repeats=4 RepeatLength=57 seed=ACTTCTGAAA Num.seqs=4 Similarity=0.833333
ACTTCTGAAAgGtaCTTTTGTGaATCTTCAATTGCCTTgAACatTGAAGGggAAtAA
>arqueas_representatives_NZ_CP009512.1_Methanosarcina_mazei_S-6:1800957-1801037 Satlength=81 Nr of Repeats=5 RepeatLength=16 seed=TATTTTGTTC Num.seqs=5 Similarity=1.000000
TATTTTGTTCAAATAA
>arqueas_representatives_NZ_CP009512.1_Methanosarcina_mazei_S-6:1833249-1833357 Satlength=109 Nr of Repeats=6 RepeatLength=18 seed=TTGAGATGGT Num.seqs=6 Similarity=1.000000
TTGAGATGGTAAATAAAA
>arqueas_representatives_NZ_CP009512.1_Methanosarcina_mazei_S-6:1836112-1836190 Satlength=79 Nr of Repeats=6 RepeatLength=13 seed=ATAGAAGGTA Num.seqs=6 Similarity=0.876984
ATAGAAGGTAACT
>arqueas_representatives_NZ_CP009512.1_Methanosarcina_mazei_S-6:1841341-1841411 Satlength=71 Nr of Repeats=5 RepeatLength=14 seed=ATCAAGCCTT Num.seqs=5 Similarity=1.000000
ATCAAGCCTTAATT
>arqueas_representatives_NZ_CP009512.1_Methanosarcina_mazei_S-6:1865615-1865903 Satlength=289 Nr of Repeats=9 RepeatLength=18 seed=CTTCTTCTGT Num.seqs=6 Similarity=0.960494
CTTCTTCTGTTGGTGTtA
>arqueas_representatives_NZ_CP009512.1_Methanosarcina_mazei_S-6:1888219-1888277 Satlength=59 Nr of Repeats=5 RepeatLength=11 seed=TTCTAACTTT Num.seqs=4 Similarity=1.000000
TTCTAACTTTT
>arqueas_representatives_NZ_CP009512.1_Methanosarcina_mazei_S-6:1891573-1891653 Satlength=81 Nr of Repeats=5 RepeatLength=16 seed=TTGAACACTC Num.seqs=5 Similarity=1.000000
TTGAACACTCCTAACG
>arqueas_representatives_NZ_CP009512.1_Methanosarcina_mazei_S-6:1908228-1908358 Satlength=131 Nr of Repeats=5 RepeatLength=26 seed=ATATTCCAGC Num.seqs=5 Similarity=0.958974
ATATTCCAGCTTAAgTCTtAAAATCC
>arqueas_representatives_NZ_CP009512.1_Methanosarcina_mazei_S-6:1923788-1924271 Satlength=484 Nr of Repeats=4 RepeatLength=138 seed=TTTTCCAATT Num.seqs=3 Similarity=0.502682
TTTtCCAATTTCtgaTGGtAAcTGtnTtAgaTtatTATgAcAAAGnAaAgTtTtataAGnTttntaAGtTCCccAATtTCtGgaGgTAGtagaGTcAatTGATTnctaGatAagTcaAgtTCTctAAGgTTcTtAAg
>arqueas_representatives_NZ_CP009512.1_Methanosarcina_mazei_S-6:1951883-1952002 Satlength=120 Nr of Repeats=7 RepeatLength=17 seed=AAGTATTTTT Num.seqs=7 Similarity=0.977591
AAGTATTTTTCTAAATT
>arqueas_representatives_NZ_CP009512.1_Methanosarcina_mazei_S-6:2055738-2055846 Satlength=109 Nr of Repeats=6 RepeatLength=15 seed=GAAATAACAG Num.seqs=5 Similarity=0.893333
GAAATAACAGAAaAa
>arqueas_representatives_NZ_CP009512.1_Methanosarcina_mazei_S-6:2093830-2094312 Satlength=483 Nr of Repeats=8 RepeatLength=15 seed=TTCTATTTTT Num.seqs=7 Similarity=0.923810
TTCTATTTTTCTTaC
>arqueas_representatives_NZ_CP009512.1_Methanosarcina_mazei_S-6:2104300-2104395 Satlength=96 Nr of Repeats=5 RepeatLength=19 seed=ATATTCCAGT Num.seqs=5 Similarity=1.000000
ATATTCCAGTAATTTTACC
>arqueas_representatives_NZ_CP009512.1_Methanosarcina_mazei_S-6:2110100-2110160 Satlength=61 Nr of Repeats=4 RepeatLength=15 seed=TTTCTGAGAG Num.seqs=4 Similarity=1.000000
TTTCTGAGAGAAAGT
>arqueas_representatives_NZ_CP009512.1_Methanosarcina_mazei_S-6:2113795-2113894 Satlength=100 Nr of Repeats=4 RepeatLength=27 seed=CTGAGAGGAT Num.seqs=3 Similarity=0.849206
CTGAGAGGATTGAAAAGtCtGGaAAAG
>arqueas_representatives_NZ_CP009512.1_Methanosarcina_mazei_S-6:2192667-2192813 Satlength=147 Nr of Repeats=6 RepeatLength=24 seed=ATCTGAACAA Num.seqs=5 Similarity=1.000000
ATCTGAACAAAATATGAAGATATT
>arqueas_representatives_NZ_CP009512.1_Methanosarcina_mazei_S-6:2226711-2227517 Satlength=807 Nr of Repeats=9 RepeatLength=16 seed=AGAATAAATA Num.seqs=6 Similarity=1.000000
AGAATAAATATAAAGA
>arqueas_representatives_NZ_CP009512.1_Methanosarcina_mazei_S-6:2228465-2228517 Satlength=53 Nr of Repeats=4 RepeatLength=13 seed=TCTATAAAGA Num.seqs=4 Similarity=0.931624
TCTATAAAGATAa
>arqueas_representatives_NZ_CP009512.1_Methanosarcina_mazei_S-6:2228528-2228628 Satlength=101 Nr of Repeats=4 RepeatLength=25 seed=AATTTAGAAA Num.seqs=4 Similarity=0.946667
AATTTAGAAAAATAACTTAGGGAat
>arqueas_representatives_NZ_CP009512.1_Methanosarcina_mazei_S-6:2252618-2252686 Satlength=69 Nr of Repeats=4 RepeatLength=17 seed=AAACAGTAAT Num.seqs=4 Similarity=0.921569
AAACAGTAATaAtAAGT
>arqueas_representatives_NZ_CP009512.1_Methanosarcina_mazei_S-6:2291304-2291368 Satlength=65 Nr of Repeats=4 RepeatLength=16 seed=TCTGAAGAAA Num.seqs=4 Similarity=1.000000
TCTGAAGAAATATAGC
>arqueas_representatives_NZ_CP009512.1_Methanosarcina_mazei_S-6:2299904-2300024 Satlength=121 Nr of Repeats=5 RepeatLength=18 seed=TAATTTATTT Num.seqs=4 Similarity=0.901235
TAATTTATTTTAAATaTc
>arqueas_representatives_NZ_CP009512.1_Methanosarcina_mazei_S-6:2306749-2306808 Satlength=60 Nr of Repeats=4 RepeatLength=15 seed=AACACGATAA Num.seqs=3 Similarity=1.000000
AACACGATAAATTAA
>arqueas_representatives_NZ_CP009512.1_Methanosarcina_mazei_S-6:2331024-2331120 Satlength=97 Nr of Repeats=5 RepeatLength=14 seed=TTTTTTAGTT Num.seqs=4 Similarity=0.952381
TTTTTTAGTTaTCG
>arqueas_representatives_NZ_CP009512.1_Methanosarcina_mazei_S-6:2379241-2379341 Satlength=101 Nr of Repeats=4 RepeatLength=25 seed=AGTAAATTAA Num.seqs=4 Similarity=0.937778
AGTAAATTAATAAACTGaaCTATTA
>arqueas_representatives_NZ_CP009512.1_Methanosarcina_mazei_S-6:2389212-2389312 Satlength=101 Nr of Repeats=4 RepeatLength=25 seed=GTTTAGTAAC Num.seqs=4 Similarity=0.946667
GTTTAGTAACATTGtTATTTTACAg
>arqueas_representatives_NZ_CP009512.1_Methanosarcina_mazei_S-6:2414170-2414218 Satlength=49 Nr of Repeats=4 RepeatLength=12 seed=TTTTTATTTT Num.seqs=4 Similarity=1.000000
TTTTTATTTTTA
>arqueas_representatives_NZ_CP009512.1_Methanosarcina_mazei_S-6:2438393-2438586 Satlength=194 Nr of Repeats=5 RepeatLength=16 seed=TTTAATGATA Num.seqs=4 Similarity=0.784314
tTTAATgATAcTTcTC
>arqueas_representatives_NZ_CP009512.1_Methanosarcina_mazei_S-6:2456800-2457086 Satlength=287 Nr of Repeats=8 RepeatLength=12 seed=ATTAATAAAT Num.seqs=7 Similarity=0.809524
ATTAAtAAATAa
>arqueas_representatives_NZ_CP009512.1_Methanosarcina_mazei_S-6:2457109-2457269 Satlength=161 Nr of Repeats=10 RepeatLength=16 seed=TATCCAGCTC Num.seqs=10 Similarity=1.000000
TATCCAGCTCTAAATT
>arqueas_representatives_NZ_CP009512.1_Methanosarcina_mazei_S-6:2460719-2460795 Satlength=77 Nr of Repeats=4 RepeatLength=19 seed=TAATTTTTAC Num.seqs=4 Similarity=1.000000
TAATTTTTACATTGTTAAC
>arqueas_representatives_NZ_CP009512.1_Methanosarcina_mazei_S-6:2500058-2500143 Satlength=86 Nr of Repeats=5 RepeatLength=17 seed=TTTTCTAAAT Num.seqs=5 Similarity=1.000000
TTTTCTAAATGGATATC
>arqueas_representatives_NZ_CP009512.1_Methanosarcina_mazei_S-6:2505786-2505877 Satlength=92 Nr of Repeats=5 RepeatLength=18 seed=ACTTACTTCT Num.seqs=4 Similarity=0.962963
ACTTACTTCTAaCATCTC
>arqueas_representatives_NZ_CP009512.1_Methanosarcina_mazei_S-6:2508937-2508989 Satlength=53 Nr of Repeats=4 RepeatLength=13 seed=TTCAAATGAA Num.seqs=4 Similarity=1.000000
TTCAAATGAAATA
>arqueas_representatives_NZ_CP009512.1_Methanosarcina_mazei_S-6:2548033-2548187 Satlength=155 Nr of Repeats=8 RepeatLength=18 seed=TCCTAATTTT Num.seqs=5 Similarity=0.911111
TCCtAATTTTCTcATTTA
>arqueas_representatives_NZ_CP009512.1_Methanosarcina_mazei_S-6:2548266-2548346 Satlength=81 Nr of Repeats=5 RepeatLength=13 seed=GTAGAAATAA Num.seqs=3 Similarity=0.863248
GTaGAAATAAtAT
>arqueas_representatives_NZ_CP009512.1_Methanosarcina_mazei_S-6:2569129-2569189 Satlength=61 Nr of Repeats=4 RepeatLength=15 seed=TTATTCATTT Num.seqs=4 Similarity=1.000000
TTATTCATTTTTCTC
>arqueas_representatives_NZ_CP009512.1_Methanosarcina_mazei_S-6:2587738-2587828 Satlength=91 Nr of Repeats=6 RepeatLength=15 seed=AGGTTAAGTG Num.seqs=6 Similarity=1.000000
AGGTTAAGTGAGAGA
>arqueas_representatives_NZ_CP009512.1_Methanosarcina_mazei_S-6:2632751-2632828 Satlength=78 Nr of Repeats=5 RepeatLength=11 seed=AATGAAAGTG Num.seqs=3 Similarity=1.000000
AATGAAAGTGA
>arqueas_representatives_NZ_CP009512.1_Methanosarcina_mazei_S-6:2641638-2641715 Satlength=78 Nr of Repeats=7 RepeatLength=11 seed=TTTTGAATAG Num.seqs=7 Similarity=1.000000
TTTTGAATAGC
>arqueas_representatives_NZ_CP009512.1_Methanosarcina_mazei_S-6:2664041-2664131 Satlength=91 Nr of Repeats=5 RepeatLength=18 seed=TTCGATCTCT Num.seqs=5 Similarity=0.896296
TTCGATcTCTTATTTtCt
>arqueas_representatives_NZ_CP009512.1_Methanosarcina_mazei_S-6:2679405-2679507 Satlength=103 Nr of Repeats=4 RepeatLength=17 seed=TATTTCACAG Num.seqs=3 Similarity=1.000000
TATTTCACAGAGAGATT
>arqueas_representatives_NZ_CP009512.1_Methanosarcina_mazei_S-6:2687471-2687549 Satlength=79 Nr of Repeats=6 RepeatLength=13 seed=AGTAAAGATG Num.seqs=6 Similarity=1.000000
AGTAAAGATGTAG
>arqueas_representatives_NZ_CP009512.1_Methanosarcina_mazei_S-6:2691306-2691374 Satlength=69 Nr of Repeats=4 RepeatLength=17 seed=AAATTAAAAA Num.seqs=4 Similarity=1.000000
AAATTAAAAAAGAGAAG
>arqueas_representatives_NZ_CP009512.1_Methanosarcina_mazei_S-6:2712814-2712904 Satlength=91 Nr of Repeats=6 RepeatLength=15 seed=TACTCTGTTG Num.seqs=6 Similarity=0.970370
TACTCTGTTGCATTC
>arqueas_representatives_NZ_CP009512.1_Methanosarcina_mazei_S-6:2727759-2727923 Satlength=165 Nr of Repeats=10 RepeatLength=12 seed=TTATTCTTCT Num.seqs=6 Similarity=1.000000
TTATTCTTCTTT
>arqueas_representatives_NZ_CP009512.1_Methanosarcina_mazei_S-6:2733900-2733969 Satlength=70 Nr of Repeats=4 RepeatLength=17 seed=GTACAGATAA Num.seqs=3 Similarity=1.000000
GTACAGATAAACTAAAG
>arqueas_representatives_NZ_CP009512.1_Methanosarcina_mazei_S-6:2765020-2765095 Satlength=76 Nr of Repeats=5 RepeatLength=15 seed=ATAGCAATTA Num.seqs=5 Similarity=0.964444
ATAGCAATTATAAAc
>arqueas_representatives_NZ_CP009512.1_Methanosarcina_mazei_S-6:2855829-2855937 Satlength=109 Nr of Repeats=4 RepeatLength=15 seed=TCTTCGGATT Num.seqs=3 Similarity=0.736111
TCTTCGGATTCTgag
>arqueas_representatives_NZ_CP009512.1_Methanosarcina_mazei_S-6:2861300-2861376 Satlength=77 Nr of Repeats=4 RepeatLength=11 seed=TATCCATCAG Num.seqs=3 Similarity=0.838384
TATCcATCAGt
>arqueas_representatives_NZ_CP009512.1_Methanosarcina_mazei_S-6:2881849-2881967 Satlength=119 Nr of Repeats=6 RepeatLength=13 seed=AGAAGAAGTG Num.seqs=4 Similarity=1.000000
AGAAGAAGTGAAT
>arqueas_representatives_NZ_CP009512.1_Methanosarcina_mazei_S-6:2882852-2882944 Satlength=93 Nr of Repeats=4 RepeatLength=23 seed=ATAAAATCAA Num.seqs=4 Similarity=0.884058
ATAAAATCAAtAACAGAAaCAAc
>arqueas_representatives_NZ_CP009512.1_Methanosarcina_mazei_S-6:2928462-2928606 Satlength=145 Nr of Repeats=8 RepeatLength=16 seed=AAAGTAAGCA Num.seqs=7 Similarity=1.000000
AAAGTAAGCACTATCT
>arqueas_representatives_NZ_CP009512.1_Methanosarcina_mazei_S-6:2938851-2939500 Satlength=650 Nr of Repeats=5 RepeatLength=18 seed=TTCAACCGGA Num.seqs=4 Similarity=1.000000
TTCAACCGGAGTTACAGT
>arqueas_representatives_NZ_CP009512.1_Methanosarcina_mazei_S-6:2940414-2940513 Satlength=100 Nr of Repeats=5 RepeatLength=18 seed=CAACTGGAGT Num.seqs=4 Similarity=0.851852
CAACTGgAGTttCTtCCA
>arqueas_representatives_NZ_CP009512.1_Methanosarcina_mazei_S-6:2979916-2979980 Satlength=65 Nr of Repeats=4 RepeatLength=16 seed=TTCATCTTTA Num.seqs=4 Similarity=0.902778
TTCATCTTTAAGcTcT
>arqueas_representatives_NZ_CP009512.1_Methanosarcina_mazei_S-6:3013209-3013296 Satlength=88 Nr of Repeats=4 RepeatLength=22 seed=TATATTTACT Num.seqs=3 Similarity=1.000000
TATATTTACTGAGTTTAGAGGA
>arqueas_representatives_NZ_CP009512.1_Methanosarcina_mazei_S-6:3040404-3040606 Satlength=203 Nr of Repeats=8 RepeatLength=24 seed=ACTTTAGTTA Num.seqs=5 Similarity=1.000000
ACTTTAGTTAGATCTCAGTTTTTT
>arqueas_representatives_NZ_CP009512.1_Methanosarcina_mazei_S-6:3053773-3053878 Satlength=106 Nr of Repeats=5 RepeatLength=21 seed=AATACTAAAA Num.seqs=5 Similarity=0.866667
AATACTAAAAgtTtCTAtAAT
>arqueas_representatives_NZ_CP009512.1_Methanosarcina_mazei_S-6:3104338-3104498 Satlength=161 Nr of Repeats=10 RepeatLength=16 seed=GAATTGATAT Num.seqs=10 Similarity=1.000000
GAATTGATATGAAATT
>arqueas_representatives_NZ_CP009512.1_Methanosarcina_mazei_S-6:3109499-3109562 Satlength=64 Nr of Repeats=5 RepeatLength=13 seed=CCTGTCTTTT Num.seqs=3 Similarity=0.794872
CCTGtCTtTTTTg
>arqueas_representatives_NZ_CP009512.1_Methanosarcina_mazei_S-6:3149930-3150019 Satlength=90 Nr of Repeats=4 RepeatLength=20 seed=AAAAATTAAA Num.seqs=3 Similarity=0.844444
AAAAATTAAAGACAgAnCaG
>arqueas_representatives_NZ_CP009512.1_Methanosarcina_mazei_S-6:3169320-3169379 Satlength=60 Nr of Repeats=4 RepeatLength=15 seed=AAAAGAGTAA Num.seqs=3 Similarity=1.000000
AAAAGAGTAAGAAGG
>arqueas_representatives_NZ_CP009512.1_Methanosarcina_mazei_S-6:3230447-3230522 Satlength=76 Nr of Repeats=5 RepeatLength=15 seed=AAAATGAAAT Num.seqs=5 Similarity=1.000000
AAAATGAAATGAAGT
>arqueas_representatives_NZ_CP009512.1_Methanosarcina_mazei_S-6:3256535-3256715 Satlength=181 Nr of Repeats=9 RepeatLength=20 seed=GTTTATGAAC Num.seqs=9 Similarity=1.000000
GTTTATGAACTCTATCTCTT
>arqueas_representatives_NZ_CP009512.1_Methanosarcina_mazei_S-6:3307146-3307254 Satlength=109 Nr of Repeats=6 RepeatLength=18 seed=GATTAAGTAA Num.seqs=6 Similarity=0.871605
GATTAAGTAAAgTTGATt
>arqueas_representatives_NZ_CP009512.1_Methanosarcina_mazei_S-6:3308339-3308411 Satlength=73 Nr of Repeats=6 RepeatLength=12 seed=TTCAGTTATT Num.seqs=6 Similarity=0.866667
TTCAGTTATTTg
>arqueas_representatives_NZ_CP009512.1_Methanosarcina_mazei_S-6:3355777-3355942 Satlength=166 Nr of Repeats=11 RepeatLength=15 seed=GAAAAATAGA Num.seqs=11 Similarity=1.000000
GAAAAATAGAGAGGA
>arqueas_representatives_NZ_CP009512.1_Methanosarcina_mazei_S-6:3372706-3372769 Satlength=64 Nr of Repeats=4 RepeatLength=12 seed=CCTCGGTTGG Num.seqs=3 Similarity=0.925926
CCTCGGTTGGTt
>arqueas_representatives_NZ_CP009512.1_Methanosarcina_mazei_S-6:3395757-3395925 Satlength=169 Nr of Repeats=4 RepeatLength=42 seed=ACTGGAAATT Num.seqs=4 Similarity=0.962963
ACTGGAAATTaAAcAAACTTTAATTATATAAACTGTAATTAT
>arqueas_representatives_NZ_CP009512.1_Methanosarcina_mazei_S-6:3450857-3451029 Satlength=173 Nr of Repeats=9 RepeatLength=19 seed=ACATTGAGAA Num.seqs=8 Similarity=1.000000
ACATTGAGAATATTGAGAG
>arqueas_representatives_NZ_CP009512.1_Methanosarcina_mazei_S-6:3488784-3489589 Satlength=806 Nr of Repeats=5 RepeatLength=17 seed=ATTTTTGCTC Num.seqs=4 Similarity=0.960784
ATTTTTGCTCTCTTcTT
>arqueas_representatives_NZ_CP009512.1_Methanosarcina_mazei_S-6:3500441-3500943 Satlength=503 Nr of Repeats=6 RepeatLength=22 seed=GAAAAACAAA Num.seqs=4 Similarity=1.000000
GAAAAACAAAAGAGAAAGAGGT
>arqueas_representatives_NZ_CP009512.1_Methanosarcina_mazei_S-6:3504801-3504861 Satlength=61 Nr of Repeats=5 RepeatLength=10 seed=AGATCCCAGG Num.seqs=4 Similarity=1.000000
AGATCCCAGG
>arqueas_representatives_NZ_CP009512.1_Methanosarcina_mazei_S-6:3544378-3544558 Satlength=181 Nr of Repeats=12 RepeatLength=15 seed=ACATAGATTT Num.seqs=12 Similarity=1.000000
ACATAGATTTCATCA
>arqueas_representatives_NZ_CP009512.1_Methanosarcina_mazei_S-6:3552856-3552931 Satlength=76 Nr of Repeats=5 RepeatLength=15 seed=AACTTATTTT Num.seqs=5 Similarity=0.946667
AACTTATTTTTTCAc
>arqueas_representatives_NZ_CP009512.1_Methanosarcina_mazei_S-6:3558236-3558445 Satlength=210 Nr of Repeats=11 RepeatLength=19 seed=AAAATCCTCC Num.seqs=11 Similarity=1.000000
AAAATCCTCCTGACCTGAG
>arqueas_representatives_NZ_CP009512.1_Methanosarcina_mazei_S-6:3605229-3605301 Satlength=73 Nr of Repeats=5 RepeatLength=12 seed=TTTTGGAATC Num.seqs=4 Similarity=0.851852
TTTTaGAATCcG
>arqueas_representatives_NZ_CP009512.1_Methanosarcina_mazei_S-6:3681937-3681997 Satlength=61 Nr of Repeats=4 RepeatLength=15 seed=TTTTTTAATC Num.seqs=4 Similarity=1.000000
TTTTTTAATCAACCG
>arqueas_representatives_NZ_CP009512.1_Methanosarcina_mazei_S-6:3698144-3698240 Satlength=97 Nr of Repeats=5 RepeatLength=12 seed=GAAGAAAAAA Num.seqs=4 Similarity=1.000000
GAAGAAAAAATA
>arqueas_representatives_NZ_CP009512.1_Methanosarcina_mazei_S-6:3705887-3705971 Satlength=85 Nr of Repeats=6 RepeatLength=14 seed=GGAAGGATTT Num.seqs=6 Similarity=0.822222
GGAAGGATTTTCgA
>arqueas_representatives_NZ_CP009512.1_Methanosarcina_mazei_S-6:3715563-3715623 Satlength=61 Nr of Repeats=5 RepeatLength=12 seed=TTGCTCCCTC Num.seqs=5 Similarity=1.000000
TTGCTCCCTCAA
>arqueas_representatives_NZ_CP009512.1_Methanosarcina_mazei_S-6:3723873-3723980 Satlength=108 Nr of Repeats=9 RepeatLength=12 seed=TTTTCACCCA Num.seqs=8 Similarity=1.000000
TTTTCACCCAAC
>arqueas_representatives_NZ_CP009512.1_Methanosarcina_mazei_S-6:3796845-3797045 Satlength=201 Nr of Repeats=10 RepeatLength=20 seed=AATGAATTTA Num.seqs=10 Similarity=0.962963
AATGAATTTACCTCTTTATa
>arqueas_representatives_NZ_CP009512.1_Methanosarcina_mazei_S-6:3852098-3852161 Satlength=64 Nr of Repeats=6 RepeatLength=10 seed=AAATAATAAA Num.seqs=5 Similarity=0.946667
AAaTAATAAA
>arqueas_representatives_NZ_CP009512.1_Methanosarcina_mazei_S-6:3861195-3861303 Satlength=109 Nr of Repeats=6 RepeatLength=18 seed=ATTAATAAAG Num.seqs=6 Similarity=0.925926
ATTAATAAAGTTCTCAAA
>arqueas_representatives_NZ_CP009512.1_Methanosarcina_mazei_S-6:3862496-3862933 Satlength=438 Nr of Repeats=5 RepeatLength=15 seed=CAATAAAAAA Num.seqs=3 Similarity=1.000000
CAATAAAAAAATCAG
>arqueas_representatives_NZ_CP009512.1_Methanosarcina_mazei_S-6:3879760-3879840 Satlength=81 Nr of Repeats=5 RepeatLength=16 seed=TTTCTCAGCT Num.seqs=5 Similarity=1.000000
TTTCTCAGCTGTTTAC
>arqueas_representatives_NZ_CP009512.1_Methanosarcina_mazei_S-6:3896409-3896511 Satlength=103 Nr of Repeats=8 RepeatLength=12 seed=AAGTAAAAAG Num.seqs=5 Similarity=0.955556
AAGTAAAAAGaA
>arqueas_representatives_NZ_CP009512.1_Methanosarcina_mazei_S-6:3931199-3931407 Satlength=209 Nr of Repeats=10 RepeatLength=18 seed=TATTGTTACA Num.seqs=9 Similarity=0.983539
TATTGTTACATTATGTAT
>arqueas_representatives_NZ_CP009512.1_Methanosarcina_mazei_S-6:3953442-3953486 Satlength=45 Nr of Repeats=4 RepeatLength=11 seed=ATATTTAGAG Num.seqs=4 Similarity=0.939394
ATATTTAGAGa
>arqueas_representatives_NZ_CP009512.1_Methanosarcina_mazei_S-6:3961956-3962093 Satlength=138 Nr of Repeats=5 RepeatLength=22 seed=AAAATAACTG Num.seqs=4 Similarity=0.767677
AAaATAACTGcTGtTTgaGgAg
>arqueas_representatives_NZ_CP009512.1_Methanosarcina_mazei_S-6:3970649-3970721 Satlength=73 Nr of Repeats=4 RepeatLength=16 seed=AAAGAAACAA Num.seqs=3 Similarity=0.944444
AAAGAAACAAAAACaC
>arqueas_representatives_NZ_CP009512.1_Methanosarcina_mazei_S-6:4007443-4007532 Satlength=90 Nr of Repeats=4 RepeatLength=22 seed=TTAATCCAAT Num.seqs=3 Similarity=1.000000
TTAATCCAATATGTTTTTAACA
>arqueas_representatives_NZ_CP009512.1_Methanosarcina_mazei_S-6:4101018-4101894 Satlength=877 Nr of Repeats=11 RepeatLength=13 seed=CTTCTTTTTA Num.seqs=10 Similarity=0.945299
CTTCTTTTTACTg
>arqueas_representatives_NZ_CP009512.1_Methanosarcina_mazei_S-6:4105547-4105643 Satlength=97 Nr of Repeats=6 RepeatLength=16 seed=TCCAGATTCT Num.seqs=6 Similarity=0.972222
TCCAGATTCTTTGTAT
>arqueas_representatives_NZ_CP009512.1_Methanosarcina_mazei_S-6:4126716-4126802 Satlength=87 Nr of Repeats=5 RepeatLength=17 seed=AAGTAACATA Num.seqs=3 Similarity=0.783951
AAgTAACATATTCTTtA
>arqueas_representatives_NZ_CP009512.1_Methanosarcina_mazei_S-6:4142045-4142115 Satlength=71 Nr of Repeats=5 RepeatLength=14 seed=TATCGCTTCT Num.seqs=5 Similarity=0.847619
TATCGCTTcTCaTt
>arqueas_representatives_NZ_CP009506.1_Methanosarcina_siciliae_T4/M:3980-4032 Satlength=53 Nr of Repeats=4 RepeatLength=13 seed=CAAAGGCGAA Num.seqs=4 Similarity=1.000000
CAAAGGCGAATAA
>arqueas_representatives_NZ_CP009506.1_Methanosarcina_siciliae_T4/M:28538-28616 Satlength=79 Nr of Repeats=6 RepeatLength=13 seed=GTGAATGAAT Num.seqs=6 Similarity=1.000000
GTGAATGAATATC
>arqueas_representatives_NZ_CP009506.1_Methanosarcina_siciliae_T4/M:98846-98924 Satlength=79 Nr of Repeats=5 RepeatLength=13 seed=TGATCCAGAC Num.seqs=4 Similarity=1.000000
TGATCCAGACCTC
>arqueas_representatives_NZ_CP009506.1_Methanosarcina_siciliae_T4/M:123420-123505 Satlength=86 Nr of Repeats=6 RepeatLength=14 seed=TGAAAAGAAT Num.seqs=5 Similarity=0.961905
TGAAAAGAATtAGA
>arqueas_representatives_NZ_CP009506.1_Methanosarcina_siciliae_T4/M:128706-128761 Satlength=56 Nr of Repeats=5 RepeatLength=11 seed=CAATTTATTT Num.seqs=5 Similarity=1.000000
CAATTTATTTC
>arqueas_representatives_NZ_CP009506.1_Methanosarcina_siciliae_T4/M:129732-129817 Satlength=86 Nr of Repeats=5 RepeatLength=17 seed=GTTCTATACC Num.seqs=5 Similarity=1.000000
GTTCTATACCATCTACC
>arqueas_representatives_NZ_CP009506.1_Methanosarcina_siciliae_T4/M:141044-141121 Satlength=78 Nr of Repeats=4 RepeatLength=19 seed=TGGTACGTTG Num.seqs=3 Similarity=1.000000
TGGTACGTTGGGAGCACAA
>arqueas_representatives_NZ_CP009506.1_Methanosarcina_siciliae_T4/M:192304-192389 Satlength=86 Nr of Repeats=5 RepeatLength=17 seed=TTATCATATT Num.seqs=5 Similarity=1.000000
TTATCATATTGATGATG
>arqueas_representatives_NZ_CP009506.1_Methanosarcina_siciliae_T4/M:240824-240904 Satlength=81 Nr of Repeats=5 RepeatLength=16 seed=CAGGAAATTG Num.seqs=5 Similarity=1.000000
CAGGAAATTGAATCTT
>arqueas_representatives_NZ_CP009506.1_Methanosarcina_siciliae_T4/M:264724-264780 Satlength=57 Nr of Repeats=4 RepeatLength=14 seed=AACTAAGTAG Num.seqs=4 Similarity=1.000000
AACTAAGTAGATCC
>arqueas_representatives_NZ_CP009506.1_Methanosarcina_siciliae_T4/M:295560-295628 Satlength=69 Nr of Repeats=4 RepeatLength=17 seed=AGATGAGATT Num.seqs=4 Similarity=1.000000
AGATGAGATTTGTCATA
>arqueas_representatives_NZ_CP009506.1_Methanosarcina_siciliae_T4/M:428088-428153 Satlength=66 Nr of Repeats=5 RepeatLength=13 seed=ATGTCTTGAT Num.seqs=5 Similarity=1.000000
ATGTCTTGATAAA
>arqueas_representatives_NZ_CP009506.1_Methanosarcina_siciliae_T4/M:481439-481549 Satlength=111 Nr of Repeats=5 RepeatLength=22 seed=AGGAGAAGGA Num.seqs=3 Similarity=1.000000
AGTAGAAGGAGAAGGAAAACTT
>arqueas_representatives_NZ_CP009506.1_Methanosarcina_siciliae_T4/M:504578-505283 Satlength=706 Nr of Repeats=5 RepeatLength=141 seed=TTCAGAAATT Num.seqs=5 Similarity=0.747887
TTCaGAAATTTGAtAGCAgtGGTAaAtTTCTTAcTagaTGGGGTTCtTatGGcagTggggcTgGggAATTTAgcTCTcCaTttGGtaTAACTGTtGATtCTttgGacaAtGTTTaTGTtGcCGAtACtggcAAtcAtCGCa
>arqueas_representatives_NZ_CP009506.1_Methanosarcina_siciliae_T4/M:543658-543826 Satlength=169 Nr of Repeats=12 RepeatLength=14 seed=AGCTAAAAAC Num.seqs=12 Similarity=1.000000
AGCTAAAAACAGAT
>arqueas_representatives_NZ_CP009506.1_Methanosarcina_siciliae_T4/M:612678-612742 Satlength=65 Nr of Repeats=4 RepeatLength=16 seed=GATTATTGTG Num.seqs=4 Similarity=1.000000
GATTATTGTGGAGTAA
>arqueas_representatives_NZ_CP009506.1_Methanosarcina_siciliae_T4/M:683704-683800 Satlength=97 Nr of Repeats=6 RepeatLength=16 seed=ATGAAATTTA Num.seqs=6 Similarity=0.916667
ATGAAATTTAGAGTGA
>arqueas_representatives_NZ_CP009506.1_Methanosarcina_siciliae_T4/M:683765-683877 Satlength=113 Nr of Repeats=6 RepeatLength=16 seed=TGGATGAAAT Num.seqs=5 Similarity=0.816667
TGgATGAAATcTgtAg
>arqueas_representatives_NZ_CP009506.1_Methanosarcina_siciliae_T4/M:693790-693846 Satlength=57 Nr of Repeats=4 RepeatLength=14 seed=CAACTCTGCT Num.seqs=4 Similarity=1.000000
CAACTCTGCTGGCT
>arqueas_representatives_NZ_CP009506.1_Methanosarcina_siciliae_T4/M:711999-712063 Satlength=65 Nr of Repeats=4 RepeatLength=16 seed=GGCTGTAAAC Num.seqs=4 Similarity=0.888889
GGCTGTAAACAGaTCa
>arqueas_representatives_NZ_CP009506.1_Methanosarcina_siciliae_T4/M:746338-746426 Satlength=89 Nr of Repeats=4 RepeatLength=22 seed=TCACAAAGAA Num.seqs=4 Similarity=0.919192
TCACAAAGAAATCcGAGAATAc
>arqueas_representatives_NZ_CP009506.1_Methanosarcina_siciliae_T4/M:837682-837754 Satlength=73 Nr of Repeats=4 RepeatLength=18 seed=TCTGAAATAT Num.seqs=4 Similarity=0.925926
TCTGAAATATCATTaTCc
>arqueas_representatives_NZ_CP009506.1_Methanosarcina_siciliae_T4/M:888540-889911 Satlength=1372 Nr of Repeats=10 RepeatLength=69 seed=CGATGGTGGT Num.seqs=7 Similarity=0.627990
CGATGcTGGTgACncTGTtCgGnATgGTCaCCGAgGtCAGGgcGGTGCAgccGtaGAAcGCAcnGnngC
>arqueas_representatives_NZ_CP009506.1_Methanosarcina_siciliae_T4/M:911205-911320 Satlength=116 Nr of Repeats=5 RepeatLength=23 seed=TGAAAGAGGT Num.seqs=5 Similarity=0.976812
TGAAAGAGGTAGAGAGAAGATTg
>arqueas_representatives_NZ_CP009506.1_Methanosarcina_siciliae_T4/M:1013653-1013738 Satlength=86 Nr of Repeats=5 RepeatLength=17 seed=AAAAGATGTG Num.seqs=5 Similarity=1.000000
AAAAGATGTGGATCAGG
>arqueas_representatives_NZ_CP009506.1_Methanosarcina_siciliae_T4/M:1017185-1017836 Satlength=652 Nr of Repeats=5 RepeatLength=129 seed=CCATTTTGCC Num.seqs=3 Similarity=0.492181
CcATTTTgCCAcAGGaAaGCanGTGanncAnCAnTAtCcgTCtTGacTGangCCtACTAccTGCcCaTTnTCATTgATtCCnCtgGcAtngCtaTangctcCnnCTnntGtTcCaAtATCaGTCATcgtg
>arqueas_representatives_NZ_CP009506.1_Methanosarcina_siciliae_T4/M:1022221-1022365 Satlength=145 Nr of Repeats=12 RepeatLength=12 seed=TCTGTTGAAT Num.seqs=12 Similarity=0.878788
TCTGTTGAATcG
>arqueas_representatives_NZ_CP009506.1_Methanosarcina_siciliae_T4/M:1022248-1022926 Satlength=679 Nr of Repeats=37 RepeatLength=12 seed=GTTGAATCAT Num.seqs=23 Similarity=0.893720
GTTGAATCaTCt
>arqueas_representatives_NZ_CP009506.1_Methanosarcina_siciliae_T4/M:1040197-1040407 Satlength=211 Nr of Repeats=4 RepeatLength=42 seed=TTTTCTCTTT Num.seqs=3 Similarity=0.851852
TTtTCTCTTTTtTCaGtTAtATTcTCACTTAAATTTGATAAa
>arqueas_representatives_NZ_CP009506.1_Methanosarcina_siciliae_T4/M:1055789-1056023 Satlength=235 Nr of Repeats=9 RepeatLength=26 seed=GTTGGATTGT Num.seqs=9 Similarity=0.974359
GTTGGATTGTGGGGTaATATAGTCCG
>arqueas_representatives_NZ_CP009506.1_Methanosarcina_siciliae_T4/M:1124199-1124934 Satlength=736 Nr of Repeats=6 RepeatLength=105 seed=AAGCAGAAGA Num.seqs=5 Similarity=0.604938
AAGCAGAagAatTtTAcAgAAaagctCTgGAaaTTGAnCCagAnnAcgcTaaTaAcCTTGGaaAtTAtGCaaatTTcCTnnannAtaTTcgnAAAgAtTacaAtA
>arqueas_representatives_NZ_CP009506.1_Methanosarcina_siciliae_T4/M:1168112-1168616 Satlength=505 Nr of Repeats=4 RepeatLength=126 seed=AATAATCTAG Num.seqs=4 Similarity=0.786596
AATAATCTAGCggaacTaTATAGaaATTcAGGcAgaTATTCtGAaGCtGAACCTCTGTATacCCGTGCcttgGAaATtACAGAAAgAgCaCTGGGAcCgGAaCAtCCAgaTGTAgGcAcTcGTCTT
>arqueas_representatives_NZ_CP009506.1_Methanosarcina_siciliae_T4/M:1220107-1220216 Satlength=110 Nr of Repeats=6 RepeatLength=18 seed=AATTCCTTCT Num.seqs=5 Similarity=1.000000
AATTCCTTCTAATCTTAG
>arqueas_representatives_NZ_CP009506.1_Methanosarcina_siciliae_T4/M:1255709-1255775 Satlength=67 Nr of Repeats=4 RepeatLength=13 seed=TTGGAGAATT Num.seqs=3 Similarity=1.000000
TTGGAGAATTTCT
>arqueas_representatives_NZ_CP009506.1_Methanosarcina_siciliae_T4/M:1290303-1290355 Satlength=53 Nr of Repeats=4 RepeatLength=13 seed=CAGACCTTAA Num.seqs=4 Similarity=1.000000
CAGACCTTAAAAC
>arqueas_representatives_NZ_CP009506.1_Methanosarcina_siciliae_T4/M:1329923-1329995 Satlength=73 Nr of Repeats=4 RepeatLength=18 seed=ATCAAATTTA Num.seqs=4 Similarity=1.000000
ATCAAATTTAATCCAGAG
>arqueas_representatives_NZ_CP009506.1_Methanosarcina_siciliae_T4/M:1332194-1332242 Satlength=49 Nr of Repeats=4 RepeatLength=12 seed=TTTCCATCAA Num.seqs=4 Similarity=1.000000
TTTCCATCAAGA
>arqueas_representatives_NZ_CP009506.1_Methanosarcina_siciliae_T4/M:1371432-1371508 Satlength=77 Nr of Repeats=4 RepeatLength=19 seed=TTTCTTATTT Num.seqs=4 Similarity=1.000000
[truncated: 435,142 more chars]
