# Supplementary material for: Satellites in the prokaryote world
Source: BMC Evol Biol. 2019 Sep 18;19:181. doi: 10.1186/s12862-019-1504-2 (PMC6749651; doi:10.1186/s12862-019-1504-2)
Supplement: Supplementary file 3 — Table S3. A list of all satellites and their properties in every species. (XLSX 222 kb) [file 12862_2019_1504_MOESM3_ESM.xlsx]

## Sheet: Archaea
Species	Code	Start	Length	Nr repeats	Rep length	Ni	Score		Rep length/3
NC_015518.1_Acidianus_hospitalis_W1	1	378316	522	8	63	5	0.4033		21
NC_015518.1_Acidianus_hospitalis_W1	1	1587941	675	5	65	3	0.421		21.6667
CP001742.1_Acidilobus_saccharovorans_345-15	2	648896	106	5	21	5	1		7
NC_013926.1_Aciduliprofundum_boonei_T469	3	977727	531	8	66	5	0.5883		22
NC_021169.1_Archaeoglobus_sulfaticallidus_PM70-1	6	178676	115	4	30	3	0.7491		10
NC_021169.1_Archaeoglobus_sulfaticallidus_PM70-1	6	1677823	897	6	27	5	1		9
NC_021169.1_Archaeoglobus_sulfaticallidus_PM70-1	6	1761080	573	11	52	11	1		17.3333
NC_019791.1_Caldisphaera_lagunensis_DSM_15908	8	1016105	1108	9	120	8	0.6808		40
NC_019791.1_Caldisphaera_lagunensis_DSM_15908	8	1088117	115	5	21	4	0.8307		7
NC_019791.1_Caldisphaera_lagunensis_DSM_15908	8	1088344	205	5	54	3	0.7616		18
NZ_CP011267.1_Geoglobus_ahangari__234	16	586484	339	5	68	3	0.5135		22.6667
NC_014297.1_Halalkalicoccus_jeotgali_B3	17	2083871	94	4	27	3	0.3872		9
NZ_CP008874.1_Halanaeroarchaeum_sulfurireducens__HSR2	18	62579	77	4	19	4	1		6.33333
NZ_CP008874.1_Halanaeroarchaeum_sulfurireducens__HSR2	18	183717	151	5	30	5	0.8667		10
NZ_CP008874.1_Halanaeroarchaeum_sulfurireducens__HSR2	18	286061	193	4	48	4	0.9861		16
NZ_CP008874.1_Halanaeroarchaeum_sulfurireducens__HSR2	18	346776	169	4	42	4	0.8042		14
NZ_CP008874.1_Halanaeroarchaeum_sulfurireducens__HSR2	18	434615	436	7	27	6	1		9
NZ_CP008874.1_Halanaeroarchaeum_sulfurireducens__HSR2	18	444489	190	7	27	7	1		9
NZ_CP008874.1_Halanaeroarchaeum_sulfurireducens__HSR2	18	448804	118	5	24	4	1		8
NZ_CP008874.1_Halanaeroarchaeum_sulfurireducens__HSR2	18	657039	121	7	15	6	0.84		5
NZ_CP008874.1_Halanaeroarchaeum_sulfurireducens__HSR2	18	1254535	123	5	24	4	0.9722		8
NZ_CP008874.1_Halanaeroarchaeum_sulfurireducens__HSR2	18	1258915	375	4	30	3	0.7037		10
NZ_CP008874.1_Halanaeroarchaeum_sulfurireducens__HSR2	18	1381830	93	4	23	4	1		7.66667
NZ_CP008874.1_Halanaeroarchaeum_sulfurireducens__HSR2	18	1510444	271	10	27	10	1		9
NZ_CP008874.1_Halanaeroarchaeum_sulfurireducens__HSR2	18	1738946	145	5	30	4	1		10
NZ_CP008874.1_Halanaeroarchaeum_sulfurireducens__HSR2	18	2044591	196	5	39	5	1		13
NC_015948.1_Haloarcula_hispanica_ATCC_33960_chromosome_I	19	1533549	136	4	27	3	0.8354		9
NC_015948.1_Haloarcula_hispanica_ATCC_33960_chromosome_I	19	1923729	61	5	12	5	0.8667		4
NC_015948.1_Haloarcula_hispanica_ATCC_33960_chromosome_I	19	2037559	400	6	66	5	0.4524		22
NC_015948.1_Haloarcula_hispanica_ATCC_33960_chromosome_I	19	2814487	169	7	24	7	0.7751		8
NZ_LN831302.1_Halobacterium_hubeiense__JI20-1	21	639949	91	5	15	4	0.9111		5
NC_010364.1_Halobacterium_salinarum_R1	22	1269995	232	6	33	5	0.6815		11
NZ_CP019285.1_Halobiforma_lacisalsi_AJ5	23	339355	91	7	12	6	1		4
NZ_CP019285.1_Halobiforma_lacisalsi_AJ5	23	795667	302	21	14	20	0.9158		4.66667
NZ_CP019285.1_Halobiforma_lacisalsi_AJ5	23	1145781	73	6	12	6	1		4
NZ_CP019285.1_Halobiforma_lacisalsi_AJ5	23	2043707	73	6	12	6	1		4
NZ_CP019285.1_Halobiforma_lacisalsi_AJ5	23	2212439	82	5	27	3	0.9342		9
NZ_CP019285.1_Halobiforma_lacisalsi_AJ5	23	2311040	45	4	11	4	1		3.66667
NZ_CP019285.1_Halobiforma_lacisalsi_AJ5	23	2332154	109	4	15	3	1		5
NZ_CP019285.1_Halobiforma_lacisalsi_AJ5	23	3557199	226	4	45	3	0.7827		15
NZ_CP019285.1_Halobiforma_lacisalsi_AJ5	23	3562933	49	4	12	4	1		4
NZ_CP019285.1_Halobiforma_lacisalsi_AJ5	23	3885554	124	5	18	4	0.9012		6
NZ_CP019285.1_Halobiforma_lacisalsi_AJ5	23	3955753	64	4	14	3	0.873		4.66667
NZ_CP016070.1_Halodesulfurarchaeum_formicicum__HTSR1	24	22280	166	6	12	4	0.7963		4
NZ_CP016070.1_Halodesulfurarchaeum_formicicum__HTSR1	24	843107	196	5	45	4	0.9605		15
NZ_CP016070.1_Halodesulfurarchaeum_formicicum__HTSR1	24	1578977	109	4	27	4	1		9
NC_017941.2_Haloferax_mediterranei_ATCC_33500	25	99865	121	5	24	5	1		8
NC_017941.2_Haloferax_mediterranei_ATCC_33500	25	662923	61	4	15	4	0.8963		5
NC_017941.2_Haloferax_mediterranei_ATCC_33500	25	945533	96	4	24	3	1		8
NC_017941.2_Haloferax_mediterranei_ATCC_33500	25	995237	75	6	12	4	0.9259		4
NC_017941.2_Haloferax_mediterranei_ATCC_33500	25	1045761	123	5	28	3	1		9.33333
NC_017941.2_Haloferax_mediterranei_ATCC_33500	25	1330657	559	7	12	5	0.8667		4
NC_017941.2_Haloferax_mediterranei_ATCC_33500	25	1466337	136	8	10	5	0.92		3.33333
NC_017941.2_Haloferax_mediterranei_ATCC_33500	25	2013785	169	6	28	6	0.9841		9.33333
NC_017941.2_Haloferax_mediterranei_ATCC_33500	25	2033644	89	4	22	4	1		7.33333
NC_017941.2_Haloferax_mediterranei_ATCC_33500	25	2052674	433	4	18	3	0.9012		6
NC_017941.2_Haloferax_mediterranei_ATCC_33500	25	2351265	77	4	19	4	1		6.33333
NC_017941.2_Haloferax_mediterranei_ATCC_33500	25	2480427	126	5	25	5	1		8.33333
NC_017941.2_Haloferax_mediterranei_ATCC_33500	25	2552573	55	4	12	3	1		4
NC_014729.1_Halogeometricum_borinquense_DSM_11551	27	31705	97	4	24	4	1		8
NC_014729.1_Halogeometricum_borinquense_DSM_11551	27	190752	49	4	12	4	1		4
NC_014729.1_Halogeometricum_borinquense_DSM_11551	27	192757	97	4	24	4	0.8889		8
NC_014729.1_Halogeometricum_borinquense_DSM_11551	27	486346	73	4	18	4	1		6
NC_014729.1_Halogeometricum_borinquense_DSM_11551	27	756382	241	8	30	8	0.9667		10
NC_014729.1_Halogeometricum_borinquense_DSM_11551	27	838758	331	5	66	3	0.4785		22
NC_014729.1_Halogeometricum_borinquense_DSM_11551	27	851306	109	4	27	4	0.8683		9
NC_014729.1_Halogeometricum_borinquense_DSM_11551	27	921706	271	5	54	5	0.7877		18
NC_014729.1_Halogeometricum_borinquense_DSM_11551	27	1913934	109	4	27	4	0.9506		9
NC_014729.1_Halogeometricum_borinquense_DSM_11551	27	1983410	86	5	17	5	0.9216		5.66667
NC_014729.1_Halogeometricum_borinquense_DSM_11551	27	2379543	96	4	19	3	1		6.33333
NC_014729.1_Halogeometricum_borinquense_DSM_11551	27	2668766	268	5	28	3	1		9.33333
NC_013202.1_Halomicrobium_mukohataei_DSM_12286	28	54443	160	8	21	7	0.9395		7
NC_013202.1_Halomicrobium_mukohataei_DSM_12286	28	139255	757	40	12	25	0.857		4
NC_013202.1_Halomicrobium_mukohataei_DSM_12286	28	222439	247	6	41	6	0.9892		13.6667
NC_013202.1_Halomicrobium_mukohataei_DSM_12286	28	737486	235	19	12	18	0.9877		4
NC_013202.1_Halomicrobium_mukohataei_DSM_12286	28	819062	928	6	154	5	0.9931		51.3333
NC_013202.1_Halomicrobium_mukohataei_DSM_12286	28	1068221	484	5	69	4	0.7559		23
NC_013202.1_Halomicrobium_mukohataei_DSM_12286	28	1242296	752	8	18	5	0.8593		6
NC_013202.1_Halomicrobium_mukohataei_DSM_12286	28	1297715	304	6	30	4	1		10
NC_013202.1_Halomicrobium_mukohataei_DSM_12286	28	1739347	137	8	17	8	0.9104		5.66667
NC_013202.1_Halomicrobium_mukohataei_DSM_12286	28	2555367	341	5	68	5	0.9765		22.6667
NC_013202.1_Halomicrobium_mukohataei_DSM_12286	28	2591726	285	4	71	4	1		23.6667
NC_015954.1_Halophilic_archaeon_DL31	29	95231	518	5	71	3	1		23.6667
NC_015954.1_Halophilic_archaeon_DL31	29	813195	153	4	38	4	0.9006		12.6667
NC_015954.1_Halophilic_archaeon_DL31	29	1105458	137	4	34	4	1		11.3333
NC_015954.1_Halophilic_archaeon_DL31	29	1370904	691	4	33	3	0.8384		11
NC_015954.1_Halophilic_archaeon_DL31	29	1495867	133	4	33	4	1		11
NC_015954.1_Halophilic_archaeon_DL31	29	1585879	481	7	35	6	0.9797		11.6667
NC_015954.1_Halophilic_archaeon_DL31	29	1823779	149	4	37	4	0.982		12.3333
NC_015954.1_Halophilic_archaeon_DL31	29	2382615	145	4	36	4	0.8704		12
NC_015666.1_Halopiger_xanaduensis_SH-6	30	983279	136	5	27	5	0.8617		9
NC_015666.1_Halopiger_xanaduensis_SH-6	30	1655129	61	4	15	4	1		5
NC_015666.1_Halopiger_xanaduensis_SH-6	30	1888317	109	4	27	4	1		9
NC_015666.1_Halopiger_xanaduensis_SH-6	30	2945725	49	4	12	4	0.9259		4
NC_008212.1_Haloquadratum_walsbyi_DSM_16790	31	104673	91	6	12	4	0.8519		4
NC_008212.1_Haloquadratum_walsbyi_DSM_16790	31	104937	400	8	57	6	0.9595		19
NC_008212.1_Haloquadratum_walsbyi_DSM_16790	31	931122	319	4	12	3	1		4
NC_008212.1_Haloquadratum_walsbyi_DSM_16790	31	1261534	55	4	12	3	1		4
NC_008212.1_Haloquadratum_walsbyi_DSM_16790	31	2044825	109	9	12	9	1		4
NC_008212.1_Haloquadratum_walsbyi_DSM_16790	31	2045213	61	5	12	5	0.8889		4
NC_008212.1_Haloquadratum_walsbyi_DSM_16790	31	2979593	61	4	15	4	0.9407		5
NC_021921.1_Halorhabdus_tiamatea_SARL4B_	32	126951	361	15	24	15	0.9545		8
NC_021921.1_Halorhabdus_tiamatea_SARL4B_	32	521635	145	5	21	3	0.9577		7
NC_021921.1_Halorhabdus_tiamatea_SARL4B_	32	873079	136	4	27	3	0.6905		9
NC_021921.1_Halorhabdus_tiamatea_SARL4B_	32	948828	181	4	45	4	1		15
NC_021921.1_Halorhabdus_tiamatea_SARL4B_	32	1514263	541	6	24	4	0.8519		8
NC_021921.1_Halorhabdus_tiamatea_SARL4B_	32	1948465	121	5	24	5	0.8667		8
NC_021921.1_Halorhabdus_tiamatea_SARL4B_	32	2135635	97	4	18	3	1		6
NC_021921.1_Halorhabdus_tiamatea_SARL4B_	32	2396230	157	5	39	3	0.9544		13
NC_013158.1_Halorhabdus_utahensis_DSM_12940	33	592456	1045	6	174	6	0.5368		58
NC_013158.1_Halorhabdus_utahensis_DSM_12940	33	1277926	91	4	24	3	0.5684		8
NC_013158.1_Halorhabdus_utahensis_DSM_12940	33	1339845	181	4	45	4	0.9852		15
NC_013158.1_Halorhabdus_utahensis_DSM_12940	33	1508461	211	6	30	5	0.9378		10
NC_013158.1_Halorhabdus_utahensis_DSM_12940	33	1554182	271	5	54	5	0.921		18
NC_013158.1_Halorhabdus_utahensis_DSM_12940	33	1808947	109	4	27	4	1		9
NC_013158.1_Halorhabdus_utahensis_DSM_12940	33	2120866	222	4	27	3	0.9342		9
NC_013158.1_Halorhabdus_utahensis_DSM_12940	33	2436431	109	5	24	3	0.963		8
NC_013158.1_Halorhabdus_utahensis_DSM_12940	33	2793075	136	5	27	5	0.8914		9
NC_012029.1_Halorubrum_lacusprofundi_ATCC_49239_chromosome_1	34	97673	113	4	28	4	0.9762		9.33333
NC_012029.1_Halorubrum_lacusprofundi_ATCC_49239_chromosome_1	34	369245	70	4	15	3	1		5
NC_012029.1_Halorubrum_lacusprofundi_ATCC_49239_chromosome_1	34	376212	293	4	73	4	1		24.3333
NC_012029.1_Halorubrum_lacusprofundi_ATCC_49239_chromosome_1	34	391075	720	4	21	3	1		7
NC_012029.1_Halorubrum_lacusprofundi_ATCC_49239_chromosome_1	34	466233	217	4	54	4	0.9877		18
NC_012029.1_Halorubrum_lacusprofundi_ATCC_49239_chromosome_1	34	468952	85	5	14	4	0.9365		4.66667
NC_012029.1_Halorubrum_lacusprofundi_ATCC_49239_chromosome_1	34	572469	325	8	12	6	0.8667		4
NC_012029.1_Halorubrum_lacusprofundi_ATCC_49239_chromosome_1	34	784885	155	7	22	7	0.8841		7.33333
NC_012029.1_Halorubrum_lacusprofundi_ATCC_49239_chromosome_1	34	1029818	69	6	11	4	1		3.66667
NC_012029.1_Halorubrum_lacusprofundi_ATCC_49239_chromosome_1	34	1395806	304	7	19	5	0.7524		6.33333
NC_012029.1_Halorubrum_lacusprofundi_ATCC_49239_chromosome_1	34	1648675	175	4	21	3	0.873		7
NC_012029.1_Halorubrum_lacusprofundi_ATCC_49239_chromosome_1	34	1667811	106	5	21	5	1		7
NC_012029.1_Halorubrum_lacusprofundi_ATCC_49239_chromosome_1	34	1697930	181	4	45	4	1		15
NC_012029.1_Halorubrum_lacusprofundi_ATCC_49239_chromosome_1	34	1742097	145	6	24	6	0.9815		8
NC_012029.1_Halorubrum_lacusprofundi_ATCC_49239_chromosome_1	34	1788152	265	13	24	9	1		8
NC_012029.1_Halorubrum_lacusprofundi_ATCC_49239_chromosome_1	34	1788152	595	15	24	10	0.821		8
NC_012029.1_Halorubrum_lacusprofundi_ATCC_49239_chromosome_1	34	1906470	76	5	15	5	0.9289		5
NC_012029.1_Halorubrum_lacusprofundi_ATCC_49239_chromosome_1	34	2075644	199	11	15	9	0.82		5
NC_012029.1_Halorubrum_lacusprofundi_ATCC_49239_chromosome_1	34	2075867	109	4	27	4	1		9
NC_012029.1_Halorubrum_lacusprofundi_ATCC_49239_chromosome_1	34	2158278	91	5	18	5	0.9556		6
NC_012029.1_Halorubrum_lacusprofundi_ATCC_49239_chromosome_1	34	2326887	73	4	18	4	0.8395		6
NC_012029.1_Halorubrum_lacusprofundi_ATCC_49239_chromosome_1	34	2453730	106	5	21	5	0.9492		7
NC_012029.1_Halorubrum_lacusprofundi_ATCC_49239_chromosome_1	34	2639654	61	4	15	4	0.9407		5
NC_012029.1_Halorubrum_lacusprofundi_ATCC_49239_chromosome_1	34	2733003	225	13	14	10	0.8353		4.66667
NC_012028.1_Halorubrum_lacusprofundi_ATCC_49239_chromosome_2	35	236757	142	7	18	6	0.7235		6
NZ_CP007055.1_Halostagnicola_larsenii_XH-48	36	657217	493	5	21	3	0.7884		7
NZ_CP007055.1_Halostagnicola_larsenii_XH-48	36	893830	232	5	33	3	0.6902		11
NZ_CP007055.1_Halostagnicola_larsenii_XH-48	36	916113	232	5	33	3	0.6902		11
NZ_CP019327.1_Haloterrigena_daqingensis__JX313	37	147926	64	5	12	4	0.8519		4
NZ_CP019327.1_Haloterrigena_daqingensis__JX313	37	1021435	69	4	17	4	0.8431		5.66667
NZ_CP019327.1_Haloterrigena_daqingensis__JX313	37	1028148	77	4	19	4	1		6.33333
NZ_CP019327.1_Haloterrigena_daqingensis__JX313	37	1286168	121	8	15	8	0.9397		5
NZ_CP019327.1_Haloterrigena_daqingensis__JX313	37	2059975	93	4	23	4	0.8454		7.66667
NZ_CP019327.1_Haloterrigena_daqingensis__JX313	37	2996194	89	4	22	4	1		7.33333
NZ_CP019327.1_Haloterrigena_daqingensis__JX313	37	3083547	117	4	29	4	0.8774		9.66667
NZ_CP019327.1_Haloterrigena_daqingensis__JX313	37	3342986	113	4	28	4	0.9048		9.33333
NC_013743.1_Haloterrigena_turkmenica_DSM_5511	38	331246	157	6	21	4	0.6427		7
NC_013743.1_Haloterrigena_turkmenica_DSM_5511	38	750188	373	4	18	3	0.9506		6
NC_013743.1_Haloterrigena_turkmenica_DSM_5511	38	1015031	922	6	42	4	1		14
NC_013743.1_Haloterrigena_turkmenica_DSM_5511	38	1447666	214	4	21	3	0.9153		7
NZ_CP006867.1_Ignicoccus_islandicus_DSM_13165	41	1150536	175	5	33	3	0.5524		11
CP002656.1_Metallosphaera_cuprina_Ar-4	42	1394533	421	10	42	10	1		14
NC_009440.1_Metallosphaera_sedula_DSM_5348	43	1253127	733	6	120	4	0.6125		40
NC_009440.1_Metallosphaera_sedula_DSM_5348	43	1799102	505	8	63	8	1		21
NZ_LT607756.1_Methanobacterium_congolense_isolate_Buetzberg_	44	1094072	298	4	72	3	0.4942		24
NZ_LT607756.1_Methanobacterium_congolense_isolate_Buetzberg_	44	1351068	457	6	75	4	0.7671		25
NZ_LT607756.1_Methanobacterium_congolense_isolate_Buetzberg_	44	1982437	97	6	12	5	1		4
NZ_LT607756.1_Methanobacterium_congolense_isolate_Buetzberg_	44	1982575	61	5	12	5	0.8667		4
NZ_LT607756.1_Methanobacterium_congolense_isolate_Buetzberg_	44	2105112	193	4	48	4	0.9167		16
NZ_LT607756.1_Methanobacterium_congolense_isolate_Buetzberg_	44	2312757	91	8	10	7	1		3.33333
NZ_CP006933.1_Methanobacterium_formicicum__BRM9	45	309754	67	6	11	6	1		3.66667
NZ_CP006933.1_Methanobacterium_formicicum__BRM9	45	688589	235	5	42	3	1		14
NZ_CP006933.1_Methanobacterium_formicicum__BRM9	45	1189641	97	8	12	8	1		4
NZ_CP006933.1_Methanobacterium_formicicum__BRM9	45	1477404	7150	109	66	75	0.156		22
NZ_CP006933.1_Methanobacterium_formicicum__BRM9	45	1868757	271	18	15	18	1		5
NZ_CP006933.1_Methanobacterium_formicicum__BRM9	45	1869409	161	15	10	14	1		3.33333
NZ_CP006933.1_Methanobacterium_formicicum__BRM9	45	1973895	127	7	18	7	0.9365		6
NZ_CP006933.1_Methanobacterium_formicicum__BRM9	45	2248156	49	4	11	3	1		3.66667
NZ_CP006933.1_Methanobacterium_formicicum__BRM9	45	2323706	106	5	21	5	0.9746		7
NC_015216.1_Methanobacterium_lacus__AL-21	46	672847	175	5	33	3	0.5621		11
NC_015216.1_Methanobacterium_lacus__AL-21	46	785855	92	6	14	5	1		4.66667
NC_015216.1_Methanobacterium_lacus__AL-21	46	1220683	169	4	42	4	0.9683		14
NC_015216.1_Methanobacterium_lacus__AL-21	46	1832709	496	33	15	33	0.8677		5
NC_015216.1_Methanobacterium_lacus__AL-21	46	1870016	185	11	16	10	1		5.33333
NC_015216.1_Methanobacterium_lacus__AL-21	46	2510047	97	8	12	8	1		4
NC_015216.1_Methanobacterium_lacus__AL-21	46	2538670	97	5	15	3	0.8222		5
NC_015574.1_Methanobacterium_paludis__SWAN1	47	44732	109	6	18	6	1		6
NC_015574.1_Methanobacterium_paludis__SWAN1	47	476087	121	8	15	8	0.9036		5
NC_015574.1_Methanobacterium_paludis__SWAN1	47	528000	564	15	11	14	1		3.66667
NC_015574.1_Methanobacterium_paludis__SWAN1	47	557259	85	4	21	4	0.9683		7
NC_015574.1_Methanobacterium_paludis__SWAN1	47	628951	101	9	10	8	1		3.33333
NC_015574.1_Methanobacterium_paludis__SWAN1	47	787677	715	6	102	5	0.5583		34
NC_015574.1_Methanobacterium_paludis__SWAN1	47	826195	188	17	11	17	1		3.66667
NC_015574.1_Methanobacterium_paludis__SWAN1	47	1053619	154	6	27	5	0.8519		9
NC_015574.1_Methanobacterium_paludis__SWAN1	47	1055623	163	9	18	9	1		6
NC_015574.1_Methanobacterium_paludis__SWAN1	47	1056639	1849	20	69	12	0.6498		23
NC_015574.1_Methanobacterium_paludis__SWAN1	47	1187479	96	5	19	5	1		6.33333
NC_015574.1_Methanobacterium_paludis__SWAN1	47	1265081	121	10	12	10	1		4
NC_015574.1_Methanobacterium_paludis__SWAN1	47	1296783	666	35	19	35	0.992		6.33333
NC_015574.1_Methanobacterium_paludis__SWAN1	47	1392529	188	17	11	17	1		3.66667
NC_015574.1_Methanobacterium_paludis__SWAN1	47	1531133	5234	80	66	49	0.1956		22
NC_015574.1_Methanobacterium_paludis__SWAN1	47	1942247	121	8	15	8	0.9778		5
NC_015574.1_Methanobacterium_paludis__SWAN1	47	2106411	116	5	23	5	1		7.66667
NC_015574.1_Methanobacterium_paludis__SWAN1	47	2191053	205	4	51	4	0.7682		17
NC_015574.1_Methanobacterium_paludis__SWAN1	47	2362706	106	5	21	5	0.9619		7
NC_015574.1_Methanobacterium_paludis__SWAN1	47	2387146	91	6	15	6	1		5
NZ_CP011266.1_Methanobrevibacter_millerae__SM9	48	46892	127	5	24	3	0.8519		8
NZ_CP011266.1_Methanobrevibacter_millerae__SM9	48	331094	1033	4	258	4	0.58		86
NZ_CP011266.1_Methanobrevibacter_millerae__SM9	48	339896	185	8	23	8	1		7.66667
NZ_CP011266.1_Methanobrevibacter_millerae__SM9	48	969976	91	6	15	6	0.8933		5
NZ_CP011266.1_Methanobrevibacter_millerae__SM9	48	991219	424	10	24	9	0.9167		8
NZ_CP011266.1_Methanobrevibacter_millerae__SM9	48	1293929	133	6	22	4	0.798		7.33333
NZ_CP011266.1_Methanobrevibacter_millerae__SM9	48	1398152	625	13	39	10	0.3679		13
NZ_CP011266.1_Methanobrevibacter_millerae__SM9	48	1974748	463	6	87	4	1		29
NZ_CP011266.1_Methanobrevibacter_millerae__SM9	48	2069449	337	8	33	7	0.6537		11
NZ_CP011266.1_Methanobrevibacter_millerae__SM9	48	2309545	492	8	12	5	0.7744		4
NZ_CP014265.1_Methanobrevibacter_olleyae__YLM1	49	7663	109	5	20	3	0.9111		6.66667
NZ_CP014265.1_Methanobrevibacter_olleyae__YLM1	49	63329	98	5	21	3	0.7677		7
NZ_CP014265.1_Methanobrevibacter_olleyae__YLM1	49	66687	236	6	45	5	0.9526		15
NZ_CP014265.1_Methanobrevibacter_olleyae__YLM1	49	82131	58	4	13	3	0.9316		4.33333
NZ_CP014265.1_Methanobrevibacter_olleyae__YLM1	49	137521	116	5	23	5	0.8167		7.66667
NZ_CP014265.1_Methanobrevibacter_olleyae__YLM1	49	156508	79	5	15	4	0.8003		5
NZ_CP014265.1_Methanobrevibacter_olleyae__YLM1	49	168864	105	5	22	3	0.9192		7.33333
NZ_CP014265.1_Methanobrevibacter_olleyae__YLM1	49	198304	161	15	10	14	0.9341		3.33333
NZ_CP014265.1_Methanobrevibacter_olleyae__YLM1	49	233779	118	4	29	3	0.8467		9.66667
NZ_CP014265.1_Methanobrevibacter_olleyae__YLM1	49	290683	54	4	13	3	0.9316		4.33333
NZ_CP014265.1_Methanobrevibacter_olleyae__YLM1	49	301218	101	4	20	3	0.7111		6.66667
NZ_CP014265.1_Methanobrevibacter_olleyae__YLM1	49	331003	73	4	18	4	0.8148		6
NZ_CP014265.1_Methanobrevibacter_olleyae__YLM1	49	368901	310	4	78	3	0.62		26
NZ_CP014265.1_Methanobrevibacter_olleyae__YLM1	49	379306	188	4	47	3	0.9306		15.6667
NZ_CP014265.1_Methanobrevibacter_olleyae__YLM1	49	396932	53	4	11	3	0.9192		3.66667
NZ_CP014265.1_Methanobrevibacter_olleyae__YLM1	49	422020	126	5	25	5	1		8.33333
NZ_CP014265.1_Methanobrevibacter_olleyae__YLM1	49	425811	91	5	15	4	0.837		5
NZ_CP014265.1_Methanobrevibacter_olleyae__YLM1	49	517824	113	4	28	4	0.9444		9.33333
NZ_CP014265.1_Methanobrevibacter_olleyae__YLM1	49	550480	81	7	10	6	0.9289		3.33333
NZ_CP014265.1_Methanobrevibacter_olleyae__YLM1	49	575306	463	6	78	4	0.6752		26
NZ_CP014265.1_Methanobrevibacter_olleyae__YLM1	49	579722	294	4	45	3	1		15
NZ_CP014265.1_Methanobrevibacter_olleyae__YLM1	49	583238	304	4	75	3	0.8104		25
NZ_CP014265.1_Methanobrevibacter_olleyae__YLM1	49	597299	156	4	40	3	0.9778		13.3333
NZ_CP014265.1_Methanobrevibacter_olleyae__YLM1	49	601494	91	5	20	4	0.9333		6.66667
NZ_CP014265.1_Methanobrevibacter_olleyae__YLM1	49	618826	73	6	12	6	0.8444		4
NZ_CP014265.1_Methanobrevibacter_olleyae__YLM1	49	714950	532	5	44	4	0.9596		14.6667
NZ_CP014265.1_Methanobrevibacter_olleyae__YLM1	49	717371	70	4	17	3	0.8431		5.66667
NZ_CP014265.1_Methanobrevibacter_olleyae__YLM1	49	735295	179	5	31	4	0.8542		10.3333
NZ_CP014265.1_Methanobrevibacter_olleyae__YLM1	49	736175	76	5	15	5	0.9467		5
NZ_CP014265.1_Methanobrevibacter_olleyae__YLM1	49	742375	544	6	78	4	0.6514		26
NZ_CP014265.1_Methanobrevibacter_olleyae__YLM1	49	750086	687	5	48	3	1		16
NZ_CP014265.1_Methanobrevibacter_olleyae__YLM1	49	753353	258	8	26	5	0.6429		8.66667
NZ_CP014265.1_Methanobrevibacter_olleyae__YLM1	49	762786	61	5	10	4	0.9333		3.33333
NZ_CP014265.1_Methanobrevibacter_olleyae__YLM1	49	775259	379	5	75	4	0.7069		25
NZ_CP014265.1_Methanobrevibacter_olleyae__YLM1	49	785077	161	4	37	3	1		12.3333
NZ_CP014265.1_Methanobrevibacter_olleyae__YLM1	49	807921	1014	11	23	8	0.911		7.66667
NZ_CP014265.1_Methanobrevibacter_olleyae__YLM1	49	843855	666	5	14	3	0.7778		4.66667
NZ_CP014265.1_Methanobrevibacter_olleyae__YLM1	49	844940	120	5	22	3	0.8551		7.33333
NZ_CP014265.1_Methanobrevibacter_olleyae__YLM1	49	909900	698	4	39	3	0.9544		13
NZ_CP014265.1_Methanobrevibacter_olleyae__YLM1	49	960110	565	5	36	3	0.9506		12
NZ_CP014265.1_Methanobrevibacter_olleyae__YLM1	49	967500	643	5	36	3	1		12
NZ_CP014265.1_Methanobrevibacter_olleyae__YLM1	49	986748	151	6	24	5	1		8
NZ_CP014265.1_Methanobrevibacter_olleyae__YLM1	49	1020444	226	5	45	5	0.9704		15
NZ_CP014265.1_Methanobrevibacter_olleyae__YLM1	49	1049372	391	5	78	5	0.6179		26
NZ_CP014265.1_Methanobrevibacter_olleyae__YLM1	49	1058925	166	5	33	5	0.8707		11
NZ_CP014265.1_Methanobrevibacter_olleyae__YLM1	49	1090530	66	4	16	3	0.7778		5.33333
NZ_CP014265.1_Methanobrevibacter_olleyae__YLM1	49	1098279	114	4	28	3	1		9.33333
NZ_CP014265.1_Methanobrevibacter_olleyae__YLM1	49	1125782	154	4	45	3	1		15
NZ_CP014265.1_Methanobrevibacter_olleyae__YLM1	49	1137439	162	7	23	7	0.8841		7.66667
NZ_CP014265.1_Methanobrevibacter_olleyae__YLM1	49	1167541	180	7	26	6	1		8.66667
NZ_CP014265.1_Methanobrevibacter_olleyae__YLM1	49	1178089	602	10	14	6	0.7556		4.66667
NZ_CP014265.1_Methanobrevibacter_olleyae__YLM1	49	1182076	141	4	35	4	0.9238		11.6667
NZ_CP014265.1_Methanobrevibacter_olleyae__YLM1	49	1202271	393	5	43	3	1		14.3333
NZ_CP014265.1_Methanobrevibacter_olleyae__YLM1	49	1206426	514	8	21	5	0.5139		7
NZ_CP014265.1_Methanobrevibacter_olleyae__YLM1	49	1208048	159	5	38	3	1		12.6667
NZ_CP014265.1_Methanobrevibacter_olleyae__YLM1	49	1220511	138	5	25	3	1		8.33333
NZ_CP014265.1_Methanobrevibacter_olleyae__YLM1	49	1241284	105	4	26	4	1		8.66667
NC_013790.1_Methanobrevibacter_ruminantium_M1	50	5982	958	14	39	9	0.7343		13
NC_013790.1_Methanobrevibacter_ruminantium_M1	50	45896	743	4	31	3	0.9713		10.3333
NC_013790.1_Methanobrevibacter_ruminantium_M1	50	55878	136	4	36	3	0.9753		12
NC_013790.1_Methanobrevibacter_ruminantium_M1	50	73444	142	5	29	3	0.8467		9.66667
NC_013790.1_Methanobrevibacter_ruminantium_M1	50	97945	177	4	44	4	0.899		14.6667
NC_013790.1_Methanobrevibacter_ruminantium_M1	50	98303	375	21	11	14	0.8575		3.66667
NC_013790.1_Methanobrevibacter_ruminantium_M1	50	103500	108	4	24	3	1		8
NC_013790.1_Methanobrevibacter_ruminantium_M1	50	105996	130	5	24	4	1		8
NC_013790.1_Methanobrevibacter_ruminantium_M1	50	265702	156	5	31	3	0.828		10.3333
NC_013790.1_Methanobrevibacter_ruminantium_M1	50	318393	96	5	19	5	0.5476		6.33333
NC_013790.1_Methanobrevibacter_ruminantium_M1	50	385182	263	5	52	3	1		17.3333
NC_013790.1_Methanobrevibacter_ruminantium_M1	50	433667	703	7	78	5	0.6557		26
NC_013790.1_Methanobrevibacter_ruminantium_M1	50	472171	111	6	20	5	0.7889		6.66667
NC_013790.1_Methanobrevibacter_ruminantium_M1	50	505660	78	5	16	3	0.8889		5.33333
NC_013790.1_Methanobrevibacter_ruminantium_M1	50	541780	818	10	16	6	0.7307		5.33333
NC_013790.1_Methanobrevibacter_ruminantium_M1	50	565319	118	4	29	3	0.6481		9.66667
NC_013790.1_Methanobrevibacter_ruminantium_M1	50	577272	716	9	20	8	0.9714		6.66667
NC_013790.1_Methanobrevibacter_ruminantium_M1	50	592407	622	7	78	5	0.6075		26
NC_013790.1_Methanobrevibacter_ruminantium_M1	50	602956	137	4	34	4	0.8241		11.3333
NC_013790.1_Methanobrevibacter_ruminantium_M1	50	707384	172	7	19	5	1		6.33333
NC_013790.1_Methanobrevibacter_ruminantium_M1	50	747163	628	5	41	3	0.9783		13.6667
NC_013790.1_Methanobrevibacter_ruminantium_M1	50	790420	73	4	18	4	1		6
NC_013790.1_Methanobrevibacter_ruminantium_M1	50	843913	156	4	31	3	0.7569		10.3333
NC_013790.1_Methanobrevibacter_ruminantium_M1	50	849714	97	5	10	3	1		3.33333
NC_013790.1_Methanobrevibacter_ruminantium_M1	50	862367	85	4	21	4	0.8624		7
NC_013790.1_Methanobrevibacter_ruminantium_M1	50	957849	109	8	12	7	0.9365		4
NC_013790.1_Methanobrevibacter_ruminantium_M1	50	964509	160	4	40	3	0.9556		13.3333
NC_013790.1_Methanobrevibacter_ruminantium_M1	50	968886	236	7	34	6	0.9373		11.3333
NC_013790.1_Methanobrevibacter_ruminantium_M1	50	993090	64	4	13	3	0.8632		4.33333
NC_013790.1_Methanobrevibacter_ruminantium_M1	50	1148037	153	5	30	3	0.9407		10
NC_013790.1_Methanobrevibacter_ruminantium_M1	50	1173349	45	4	11	4	1		3.66667
NC_013790.1_Methanobrevibacter_ruminantium_M1	50	1260611	622	7	21	5	0.8603		7
NC_013790.1_Methanobrevibacter_ruminantium_M1	50	1270923	169	4	42	4	0.8571		14
NC_013790.1_Methanobrevibacter_ruminantium_M1	50	1320559	233	5	48	3	0.8089		16
NC_013790.1_Methanobrevibacter_ruminantium_M1	50	1367749	57	4	14	4	1		4.66667
NC_013790.1_Methanobrevibacter_ruminantium_M1	50	1394502	290	5	60	3	1		20
NC_013790.1_Methanobrevibacter_ruminantium_M1	50	1404943	211	5	42	5	0.7326		14
NC_013790.1_Methanobrevibacter_ruminantium_M1	50	1428002	200	5	40	4	0.9833		13.3333
NC_013790.1_Methanobrevibacter_ruminantium_M1	50	1434791	225	12	16	8	0.7468		5.33333
NC_013790.1_Methanobrevibacter_ruminantium_M1	50	1478778	483	4	10	3	1		3.33333
NC_013790.1_Methanobrevibacter_ruminantium_M1	50	1487059	304	5	61	4	1		20.3333
NC_013790.1_Methanobrevibacter_ruminantium_M1	50	1491737	141	4	36	3	0.9506		12
NC_013790.1_Methanobrevibacter_ruminantium_M1	50	1495824	166	4	42	3	0.6925		14
NC_013790.1_Methanobrevibacter_ruminantium_M1	50	1553046	724	10	72	7	0.4596		24
NC_013790.1_Methanobrevibacter_ruminantium_M1	50	1580150	152	4	38	3	0.9766		12.6667
NC_013790.1_Methanobrevibacter_ruminantium_M1	50	1612577	96	4	19	3	0.9064		6.33333
NC_013790.1_Methanobrevibacter_ruminantium_M1	50	1690663	145	5	30	3	0.6528		10
NC_013790.1_Methanobrevibacter_ruminantium_M1	50	1750459	147	5	32	3	1		10.6667
NC_013790.1_Methanobrevibacter_ruminantium_M1	50	1753725	77	4	19	4	0.6		6.33333
NC_013790.1_Methanobrevibacter_ruminantium_M1	50	1797843	149	5	30	3	1		10
NC_013790.1_Methanobrevibacter_ruminantium_M1	50	1876953	93	7	13	6	1		4.33333
NC_013790.1_Methanobrevibacter_ruminantium_M1	50	1905293	86	4	17	3	0.8954		5.66667
NC_013790.1_Methanobrevibacter_ruminantium_M1	50	1918672	151	5	30	5	0.9644		10
NC_013790.1_Methanobrevibacter_ruminantium_M1	50	1951352	380	5	48	3	0.7933		16
NC_013790.1_Methanobrevibacter_ruminantium_M1	50	1970508	213	5	29	4	1		9.66667
NC_013790.1_Methanobrevibacter_ruminantium_M1	50	2023180	53	4	13	4	0.9487		4.33333
NC_013790.1_Methanobrevibacter_ruminantium_M1	50	2067508	94	5	13	3	0.9316		4.33333
NC_013790.1_Methanobrevibacter_ruminantium_M1	50	2075478	92	6	13	4	0.8803		4.33333
NC_013790.1_Methanobrevibacter_ruminantium_M1	50	2087745	208	7	33	5	0.9838		11
NC_013790.1_Methanobrevibacter_ruminantium_M1	50	2102487	269	5	19	3	0.9064		6.33333
NC_013790.1_Methanobrevibacter_ruminantium_M1	50	2148093	172	9	19	9	0.8176		6.33333
NC_013790.1_Methanobrevibacter_ruminantium_M1	50	2198876	186	6	38	4	1		12.6667
NC_013790.1_Methanobrevibacter_ruminantium_M1	50	2206972	116	5	14	3	1		4.66667
NC_013790.1_Methanobrevibacter_ruminantium_M1	50	2207849	94	4	24	3	0.7778		8
NC_013790.1_Methanobrevibacter_ruminantium_M1	50	2353247	100	5	11	3	0.798		3.66667
NC_013790.1_Methanobrevibacter_ruminantium_M1	50	2422116	106	5	19	4	0.8713		6.33333
NC_013790.1_Methanobrevibacter_ruminantium_M1	50	2441971	148	4	37	3	0.976		12.3333
NC_013790.1_Methanobrevibacter_ruminantium_M1	50	2455512	45	4	11	4	1		3.66667
NC_013790.1_Methanobrevibacter_ruminantium_M1	50	2462489	110	9	10	8	0.8952		3.33333
NC_013790.1_Methanobrevibacter_ruminantium_M1	50	2475984	201	11	18	10	0.9605		6
NC_013790.1_Methanobrevibacter_ruminantium_M1	50	2556502	97	5	19	4	1		6.33333
NC_013790.1_Methanobrevibacter_ruminantium_M1	50	2560252	85	6	10	4	1		3.33333
NC_013790.1_Methanobrevibacter_ruminantium_M1	50	2605720	253	10	21	8	0.78		7
NC_013790.1_Methanobrevibacter_ruminantium_M1	50	2666262	212	4	53	3	1		17.6667
NC_013790.1_Methanobrevibacter_ruminantium_M1	50	2677989	106	7	15	7	1		5
NC_013790.1_Methanobrevibacter_ruminantium_M1	50	2700710	53	4	13	4	1		4.33333
NC_013790.1_Methanobrevibacter_ruminantium_M1	50	2749544	191	4	51	3	1		17
NC_013790.1_Methanobrevibacter_ruminantium_M1	50	2804810	126	6	21	5	0.8095		7
NC_013790.1_Methanobrevibacter_ruminantium_M1	50	2834147	149	4	37	4	1		12.3333
NC_013790.1_Methanobrevibacter_ruminantium_M1	50	2864148	76	4	18	3	0.8519		6
NC_013790.1_Methanobrevibacter_ruminantium_M1	50	2866560	109	6	18	6	0.9259		6
NC_013790.1_Methanobrevibacter_ruminantium_M1	50	2882800	205	5	46	3	0.9807		15.3333
NC_013790.1_Methanobrevibacter_ruminantium_M1	50	2916405	99	4	19	3	0.6614		6.33333
NC_009515.1_Methanobrevibacter_smithii_ATCC_35061	51	656806	288	8	12	6	0.9259		4
NC_009515.1_Methanobrevibacter_smithii_ATCC_35061	51	1105439	79	6	12	5	0.8667		4
NC_009515.1_Methanobrevibacter_smithii_ATCC_35061	51	1246119	120	5	14	3	0.7143		4.66667
NC_009515.1_Methanobrevibacter_smithii_ATCC_35061	51	1285476	841	4	255	3	0.5171		85
NC_009515.1_Methanobrevibacter_smithii_ATCC_35061	51	1844344	589	5	34	3	0.8431		11.3333
NZ_CP009149.1_Methanocaldococcus_bathoardescens__JH146	52	1386557	499	5	12	3	0.6752		4
NC_013156.1_Methanocaldococcus_fervens_AG86	53	657152	462	4	15	3	0.8815		5
NC_013156.1_Methanocaldococcus_fervens_AG86	53	760021	530	8	67	5	0.502		22.3333
NC_014122.1_Methanocaldococcus_infernus_ME	54	595662	466	5	102	3	1		34
NC_014122.1_Methanocaldococcus_infernus_ME	54	834710	344	5	68	3	0.4678		22.6667
NC_014122.1_Methanocaldococcus_infernus_ME	54	911006	416	5	12	3	0.7436		4
NC_013407.1_Methanocaldococcus_vulcanius_M7	56	953395	872	67	13	67	1		4.33333
NC_013407.1_Methanocaldococcus_vulcanius_M7	56	1596311	481	6	15	4	0.8815		5
NC_009464.1_Methanocella_arvoryzae_MRE50_	57	108822	176	5	35	5	0.9848		11.6667
NC_009464.1_Methanocella_arvoryzae_MRE50_	57	185530	706	5	141	5	0.7266		47
NC_009464.1_Methanocella_arvoryzae_MRE50_	57	187977	706	5	141	5	0.7986		47
NC_009464.1_Methanocella_arvoryzae_MRE50_	57	468337	142	5	27	3	0.7531		9
NC_009464.1_Methanocella_arvoryzae_MRE50_	57	468681	277	14	15	9	1		5
NC_009464.1_Methanocella_arvoryzae_MRE50_	57	526867	376	5	75	5	0.9893		25
NC_009464.1_Methanocella_arvoryzae_MRE50_	57	681448	113	8	14	8	0.9762		4.66667
NC_009464.1_Methanocella_arvoryzae_MRE50_	57	697496	185	8	23	8	1		7.66667
NC_009464.1_Methanocella_arvoryzae_MRE50_	57	1363475	193	6	32	6	1		10.6667
NC_009464.1_Methanocella_arvoryzae_MRE50_	57	1749557	6965	114	61	99	0.1408		20.3333
NC_009464.1_Methanocella_arvoryzae_MRE50_	57	2409198	133	4	35	3	1		11.6667
NC_017034.1_Methanocella_conradii_HZ254	58	16040	85	4	21	4	0.8346		7
NC_017034.1_Methanocella_conradii_HZ254	58	588154	610	29	21	29	1		7
NC_017034.1_Methanocella_conradii_HZ254	58	1012743	141	4	35	4	1		11.6667
NC_017034.1_Methanocella_conradii_HZ254	58	1189260	141	4	35	4	1		11.6667
NC_017034.1_Methanocella_conradii_HZ254	58	1420999	218	7	31	7	0.9345		10.3333
NC_017034.1_Methanocella_conradii_HZ254	58	1428993	260	7	37	7	1		12.3333
NC_017034.1_Methanocella_conradii_HZ254	58	1553798	667	18	37	18	1		12.3333
NC_017034.1_Methanocella_conradii_HZ254	58	1722946	610	29	21	29	1		7
NC_017034.1_Methanocella_conradii_HZ254	58	1772547	373	10	37	9	1		12.3333
NC_017034.1_Methanocella_conradii_HZ254	58	2199352	733	12	61	12	1		20.3333
NC_017034.1_Methanocella_conradii_HZ254	58	2251445	199	6	33	6	0.8842		11
NC_007955.1_Methanococcoides_burtonii_DSM_6242	59	503701	49	4	12	4	1		4
NC_007955.1_Methanococcoides_burtonii_DSM_6242	59	610797	3905	64	61	64	0.1892		20.3333
NC_007955.1_Methanococcoides_burtonii_DSM_6242	59	1212581	1381	21	66	13	0.291		22
NC_007955.1_Methanococcoides_burtonii_DSM_6242	59	1335412	241	5	48	5	0.8778		16
NC_007955.1_Methanococcoides_burtonii_DSM_6242	59	1771012	127	7	18	7	0.9295		6
NC_007955.1_Methanococcoides_burtonii_DSM_6242	59	1809711	346	4	69	3	0.7492		23
NC_007955.1_Methanococcoides_burtonii_DSM_6242	59	2046049	274	8	39	6	1		13
NC_007955.1_Methanococcoides_burtonii_DSM_6242	59	2361235	811	15	54	15	0.8427		18
NC_007955.1_Methanococcoides_burtonii_DSM_6242	59	2447759	715	7	102	7	0.8309		34
NC_007955.1_Methanococcoides_burtonii_DSM_6242	59	2502869	79	6	13	6	1		4.33333
NZ_CP009518.1_Methanococcoides_methylutens_MM1	60	47386	93	4	23	4	1		7.66667
NZ_CP009518.1_Methanococcoides_methylutens_MM1	60	902945	45	4	11	4	1		3.66667
NZ_CP009518.1_Methanococcoides_methylutens_MM1	60	910761	145	4	36	4	0.9136		12
NZ_CP009518.1_Methanococcoides_methylutens_MM1	60	1220128	673	8	84	8	0.9473		28
NZ_CP009518.1_Methanococcoides_methylutens_MM1	60	1276320	253	6	42	6	0.8645		14
NZ_CP009518.1_Methanococcoides_methylutens_MM1	60	1447325	111	5	22	5	1		7.33333
NC_009635.1_Methanococcus_aeolicus_Nankai-3	61	419338	82	4	21	3	0.9577		7
NC_009635.1_Methanococcus_aeolicus_Nankai-3	61	594067	55	4	12	3	1		4
NC_009635.1_Methanococcus_aeolicus_Nankai-3	61	667852	85	4	21	4	1		7
NC_009635.1_Methanococcus_aeolicus_Nankai-3	61	791042	759	7	108	5	0.7994		36
NC_009635.1_Methanococcus_aeolicus_Nankai-3	61	1303497	97	4	24	4	1		8
NC_009637.1_Methanococcus_maripaludis_C7	62	21429	265	4	66	4	0.4514		22
NC_009637.1_Methanococcus_maripaludis_C7	62	132141	1222	10	102	6	0.5774		34
NC_009637.1_Methanococcus_maripaludis_C7	62	450418	502	8	18	6	1		6
NC_009637.1_Methanococcus_maripaludis_C7	62	677808	241	10	24	10	1		8
NC_009637.1_Methanococcus_maripaludis_C7	62	678156	151	10	15	10	1		5
NC_009637.1_Methanococcus_maripaludis_C7	62	1245978	505	21	24	21	1		8
NC_009637.1_Methanococcus_maripaludis_C7	62	1624893	1039	12	66	10	0.6069		22
NC_009637.1_Methanococcus_maripaludis_C7	62	1747485	73	6	12	6	1		4
NC_015847.1_Methanococcus_maripaludis_X1	63	690772	94	4	11	3	1		3.66667
NC_015847.1_Methanococcus_maripaludis_X1	63	1269078	463	5	27	4	1		9
NC_015847.1_Methanococcus_maripaludis_X1	63	1493930	76	5	15	5	1		5
NC_009634.1_Methanococcus_vannielii_SB	64	50295	111	10	10	9	1		3.33333
NC_009634.1_Methanococcus_vannielii_SB	64	81516	61	5	12	5	1		4
NC_009634.1_Methanococcus_vannielii_SB	64	791238	121	8	15	8	1		5
NC_009634.1_Methanococcus_vannielii_SB	64	974825	71	5	14	5	1		4.66667
NC_009634.1_Methanococcus_vannielii_SB	64	999014	122	11	11	11	1		3.66667
NC_009634.1_Methanococcus_vannielii_SB	64	1314211	211	10	21	10	1		7
NC_009634.1_Methanococcus_vannielii_SB	64	1314476	91	6	15	6	1		5
NC_009634.1_Methanococcus_vannielii_SB	64	1330895	706	5	120	3	0.595		40
NC_009634.1_Methanococcus_vannielii_SB	64	1402345	1261	12	98	11	0.9911		32.6667
NC_014222.1_Methanococcus_voltae_A3	65	45240	44	4	11	3	0.9192		3.66667
NC_014222.1_Methanococcus_voltae_A3	65	55779	779	5	15	3	1		5
NC_014222.1_Methanococcus_voltae_A3	65	60486	121	6	13	5	1		4.33333
NC_014222.1_Methanococcus_voltae_A3	65	109496	44	4	11	3	0.9192		3.66667
NC_014222.1_Methanococcus_voltae_A3	65	120035	779	5	15	3	1		5
NC_014222.1_Methanococcus_voltae_A3	65	124742	121	6	13	5	1		4.33333
NC_014222.1_Methanococcus_voltae_A3	65	137658	89	8	11	8	1		3.66667
NC_014222.1_Methanococcus_voltae_A3	65	148398	49	4	12	4	0.8889		4
NC_014222.1_Methanococcus_voltae_A3	65	212495	133	11	12	11	1		4
NC_014222.1_Methanococcus_voltae_A3	65	221276	53	4	13	4	1		4.33333
NC_014222.1_Methanococcus_voltae_A3	65	237714	57	4	14	4	0.9048		4.66667
NC_014222.1_Methanococcus_voltae_A3	65	273112	145	8	12	6	0.8222		4
NC_014222.1_Methanococcus_voltae_A3	65	282335	49	4	12	4	0.9444		4
NC_014222.1_Methanococcus_voltae_A3	65	314947	122	9	11	8	0.9481		3.66667
NC_014222.1_Methanococcus_voltae_A3	65	363324	117	7	17	6	1		5.66667
NC_014222.1_Methanococcus_voltae_A3	65	484583	79	6	13	6	1		4.33333
NC_014222.1_Methanococcus_voltae_A3	65	503496	145	8	18	8	1		6
NC_014222.1_Methanococcus_voltae_A3	65	714511	764	7	11	5	0.8083		3.66667
NC_014222.1_Methanococcus_voltae_A3	65	718564	55	4	11	3	1		3.66667
NC_014222.1_Methanococcus_voltae_A3	65	747798	73	6	12	6	0.963		4
NC_014222.1_Methanococcus_voltae_A3	65	749638	49	4	12	4	0.7436		4
NC_014222.1_Methanococcus_voltae_A3	65	760465	56	5	11	5	0.9273		3.66667
NC_014222.1_Methanococcus_voltae_A3	65	764687	68	6	11	5	0.9273		3.66667
NC_014222.1_Methanococcus_voltae_A3	65	844658	51	4	10	3	0.9111		3.33333
NC_014222.1_Methanococcus_voltae_A3	65	856390	49	4	12	4	0.9444		4
NC_014222.1_Methanococcus_voltae_A3	65	860588	103	7	15	6	0.7563		5
NC_014222.1_Methanococcus_voltae_A3	65	873193	61	5	12	5	1		4
NC_014222.1_Methanococcus_voltae_A3	65	876892	61	4	15	4	1		5
NC_014222.1_Methanococcus_voltae_A3	65	878257	70	5	14	3	1		4.66667
NC_014222.1_Methanococcus_voltae_A3	65	889325	61	4	12	3	0.8519		4
NC_014222.1_Methanococcus_voltae_A3	65	912918	96	5	19	3	1		6.33333
NC_014222.1_Methanococcus_voltae_A3	65	913022	49	4	12	4	1		4
NC_014222.1_Methanococcus_voltae_A3	65	956693	89	8	11	8	1		3.66667
NC_014222.1_Methanococcus_voltae_A3	65	988540	181	11	16	9	0.963		5.33333
NC_014222.1_Methanococcus_voltae_A3	65	1001861	79	6	13	6	1		4.33333
NC_014222.1_Methanococcus_voltae_A3	65	1034613	119	5	11	3	1		3.66667
NC_014222.1_Methanococcus_voltae_A3	65	1083733	590	5	12	3	0.9259		4
NC_014222.1_Methanococcus_voltae_A3	65	1112528	45	4	11	4	0.9192		3.66667
NC_014222.1_Methanococcus_voltae_A3	65	1131791	51	4	10	3	1		3.33333
NC_014222.1_Methanococcus_voltae_A3	65	1252128	61	5	12	3	0.9259		4
NC_014222.1_Methanococcus_voltae_A3	65	1415454	53	4	13	4	1		4.33333
NC_014222.1_Methanococcus_voltae_A3	65	1731120	49	4	12	4	0.9259		4
NC_014222.1_Methanococcus_voltae_A3	65	1783070	43	4	10	3	1		3.33333
NC_014222.1_Methanococcus_voltae_A3	65	1785617	706	5	18	3	0.8272		6
NC_014222.1_Methanococcus_voltae_A3	65	1830840	69	4	16	3	0.8333		5.33333
NC_014222.1_Methanococcus_voltae_A3	65	1843206	49	4	12	4	1		4
NC_014222.1_Methanococcus_voltae_A3	65	1912269	70	6	10	5	1		3.33333
NC_014222.1_Methanococcus_voltae_A3	65	1923308	57	4	14	4	1		4.66667
NC_008942.1_Methanocorpusculum_labreanum_Z	66	482088	241	8	30	8	0.9698		10
NC_008942.1_Methanocorpusculum_labreanum_Z	66	1796099	181	5	30	4	0.7111		10
NC_018227.2_Methanoculleus_bourgensis_MS2T_	67	643411	188	17	11	17	0.9857		3.66667
NC_018227.2_Methanoculleus_bourgensis_MS2T_	67	970409	49	4	12	4	1		4
NC_018227.2_Methanoculleus_bourgensis_MS2T_	67	976650	73	6	12	6	1		4
NC_018227.2_Methanoculleus_bourgensis_MS2T_	67	1682121	199	9	22	9	0.9098		7.33333
NC_018227.2_Methanoculleus_bourgensis_MS2T_	67	1846054	91	7	12	6	0.9037		4
NC_018227.2_Methanoculleus_bourgensis_MS2T_	67	1863135	280	5	12	3	0.9259		4
NC_018227.2_Methanoculleus_bourgensis_MS2T_	67	2285943	529	6	66	5	0.653		22
NC_018227.2_Methanoculleus_bourgensis_MS2T_	67	2287347	1045	4	261	4	0.569		87
NC_009051.1_Methanoculleus_marisnigri_JR1	68	161211	246	5	49	5	0.9837		16.3333
NC_009051.1_Methanoculleus_marisnigri_JR1	68	162910	177	8	22	8	0.9481		7.33333
NC_009051.1_Methanoculleus_marisnigri_JR1	68	211560	477	7	68	7	1		22.6667
NC_009051.1_Methanoculleus_marisnigri_JR1	68	222435	988	21	47	21	0.9949		15.6667
NC_009051.1_Methanoculleus_marisnigri_JR1	68	307418	277	6	46	6	1		15.3333
NC_009051.1_Methanoculleus_marisnigri_JR1	68	546554	376	6	31	4	1		10.3333
NC_009051.1_Methanoculleus_marisnigri_JR1	68	546956	91	6	15	6	1		5
NC_009051.1_Methanoculleus_marisnigri_JR1	68	636074	166	15	11	15	1		3.66667
NC_009051.1_Methanoculleus_marisnigri_JR1	68	897030	818	13	63	12	0.9368		21
NC_009051.1_Methanoculleus_marisnigri_JR1	68	1007815	295	6	49	6	1		16.3333
NC_009051.1_Methanoculleus_marisnigri_JR1	68	1051872	256	5	51	5	0.9895		17
NC_009051.1_Methanoculleus_marisnigri_JR1	68	1180064	1297	19	24	16	0.9282		8
NC_009051.1_Methanoculleus_marisnigri_JR1	68	1187136	235	13	18	13	0.8765		6
NC_009051.1_Methanoculleus_marisnigri_JR1	68	1229423	353	8	44	8	1		14.6667
NC_009051.1_Methanoculleus_marisnigri_JR1	68	1355810	336	7	45	5	0.9822		15
NC_009051.1_Methanoculleus_marisnigri_JR1	68	1429793	601	13	46	11	0.9789		15.3333
NC_009051.1_Methanoculleus_marisnigri_JR1	68	1837518	156	5	31	5	1		10.3333
NC_009051.1_Methanoculleus_marisnigri_JR1	68	1905090	49	4	12	4	0.9444		4
NC_009051.1_Methanoculleus_marisnigri_JR1	68	1923557	406	9	45	9	1		15
NC_009051.1_Methanoculleus_marisnigri_JR1	68	2011548	345	4	86	4	1		28.6667
NC_009051.1_Methanoculleus_marisnigri_JR1	68	2023212	313	6	52	6	1		17.3333
NZ_CP014214.1_Methanogenic_archaeon_ISO4-H5_	69	899294	484	7	69	7	0.7013		23
NZ_CP014214.1_Methanogenic_archaeon_ISO4-H5_	69	1153909	1953	32	61	32	0.1914		20.3333
NC_014253.1_Methanohalobium_evestigatum_Z-7303	70	1208581	182	13	14	12	0.9235		4.66667
NZ_CP017921.1_Methanohalophilus_halophilus__Z-7982_	71	164818	101	4	25	4	1		8.33333
NZ_CP017921.1_Methanohalophilus_halophilus__Z-7982_	71	748159	103	5	18	3	0.8272		6
NC_014002.1_Methanohalophilus_mahii_DSM_5219	72	124407	760	5	195	3	0.8441		65
NC_014002.1_Methanohalophilus_mahii_DSM_5219	72	1319451	406	4	99	3	0.7531		33
NC_014002.1_Methanohalophilus_mahii_DSM_5219	72	1424051	217	6	36	6	0.4811		12
NC_014507.1_Methanolacinia_petrolearia_DSM_11571	73	33284	640	4	159	3	0.7512		53
NC_014507.1_Methanolacinia_petrolearia_DSM_11571	73	1159294	751	6	120	5	0.6089		40
NC_014507.1_Methanolacinia_petrolearia_DSM_11571	73	1218603	55	5	11	4	1		3.66667
NC_018876.1_Methanolobus_psychrophilus_R15	74	276091	61	4	15	4	0.7726		5
NC_018876.1_Methanolobus_psychrophilus_R15	74	566728	154	7	15	6	0.8637		5
NC_018876.1_Methanolobus_psychrophilus_R15	74	622043	718	6	81	4	0.6583		27
NC_018876.1_Methanolobus_psychrophilus_R15	74	3058409	3921	23	147	14	0.6907		49
NC_019977.1_Methanomethylovorans_hollandica_DSM_15978	75	213680	139	5	15	3	0.9407		5
NC_019977.1_Methanomethylovorans_hollandica_DSM_15978	75	308332	61	5	12	5	1		4
NC_019977.1_Methanomethylovorans_hollandica_DSM_15978	75	697634	73	4	18	4	0.8889		6
NC_019977.1_Methanomethylovorans_hollandica_DSM_15978	75	1196177	211	12	12	8	0.8016		4
NC_019977.1_Methanomethylovorans_hollandica_DSM_15978	75	1262245	919	9	102	9	0.7048		34
NC_019977.1_Methanomethylovorans_hollandica_DSM_15978	75	1389022	97	8	12	8	1		4
NC_009712.1_Methanoregula_boonei_6A8	76	710513	257	5	32	4	0.5498		10.6667
NC_009712.1_Methanoregula_boonei_6A8	76	1672699	685	5	141	4	0.6974		47
NC_009712.1_Methanoregula_boonei_6A8	76	2066433	385	6	64	6	0.9167		21.3333
NC_019943.1_Methanoregula_formicica_SMSP	77	818855	418	6	21	4	0.9259		7
NC_019943.1_Methanoregula_formicica_SMSP	77	1882295	193	4	48	4	1		16
NC_017527.1_Methanosaeta_harundinacea_6Ac	78	325985	766	4	153	3	0.6977		51
NC_017527.1_Methanosaeta_harundinacea_6Ac	78	533822	241	4	60	4	0.783		20
NC_017527.1_Methanosaeta_harundinacea_6Ac	78	534147	352	9	39	9	0.9183		13
NC_017527.1_Methanosaeta_harundinacea_6Ac	78	643977	1135	9	126	9	0.7666		42
NC_017527.1_Methanosaeta_harundinacea_6Ac	78	661900	154	4	39	3	0.7328		13
NC_017527.1_Methanosaeta_harundinacea_6Ac	78	786716	760	5	102	3	0.6732		34
NC_017527.1_Methanosaeta_harundinacea_6Ac	78	933020	919	5	102	3	0.5955		34
NC_017527.1_Methanosaeta_harundinacea_6Ac	78	1032912	616	4	153	3	0.5374		51
NC_017527.1_Methanosaeta_harundinacea_6Ac	78	1198477	553	4	138	4	0.7372		46
NC_017527.1_Methanosaeta_harundinacea_6Ac	78	1264115	200	11	18	7	0.9788		6
NC_017527.1_Methanosaeta_harundinacea_6Ac	78	1496150	1564	10	150	9	0.7904		50
NC_017527.1_Methanosaeta_harundinacea_6Ac	78	1553138	193	4	48	4	0.8241		16
NC_017527.1_Methanosaeta_harundinacea_6Ac	78	1852589	1249	6	102	4	0.6346		34
NC_017527.1_Methanosaeta_harundinacea_6Ac	78	2187789	1225	8	102	5	0.4799		34
NC_017527.1_Methanosaeta_harundinacea_6Ac	78	2233059	1051	5	210	5	0.6925		70
NC_017527.1_Methanosaeta_harundinacea_6Ac	78	2246493	1513	11	126	10	0.776		42
NC_015676.1_Methanosalsum_zhilinae_DSM_4017	79	139339	470	7	67	7	0.9905		22.3333
NC_015676.1_Methanosalsum_zhilinae_DSM_4017	79	141852	475	6	78	5	0.6017		26
NC_015676.1_Methanosalsum_zhilinae_DSM_4017	79	232762	109	9	12	9	0.9198		4
NC_015676.1_Methanosalsum_zhilinae_DSM_4017	79	1448480	637	8	78	5	0.5802		26
NC_015676.1_Methanosalsum_zhilinae_DSM_4017	79	1678081	1652	27	61	24	0.2524		20.3333
NC_003552.1_Methanosarcina_acetivorans_str._C2A	80	19267	76	5	15	5	1		5
NC_003552.1_Methanosarcina_acetivorans_str._C2A	80	24671	295	14	21	14	0.8605		7
NC_003552.1_Methanosarcina_acetivorans_str._C2A	80	37272	213	10	15	6	0.8815		5
NC_003552.1_Methanosarcina_acetivorans_str._C2A	80	38538	91	6	15	6	0.9407		5
NC_003552.1_Methanosarcina_acetivorans_str._C2A	80	52969	321	20	16	20	1		5.33333
NC_003552.1_Methanosarcina_acetivorans_str._C2A	80	56636	57	4	14	4	1		4.66667
NC_003552.1_Methanosarcina_acetivorans_str._C2A	80	130665	118	6	13	4	0.812		4.33333
NC_003552.1_Methanosarcina_acetivorans_str._C2A	80	151908	76	5	15	5	1		5
NC_003552.1_Methanosarcina_acetivorans_str._C2A	80	151920	181	10	15	9	0.8765		5
NC_003552.1_Methanosarcina_acetivorans_str._C2A	80	160068	81	5	16	5	1		5.33333
NC_003552.1_Methanosarcina_acetivorans_str._C2A	80	200940	351	4	18	3	0.8519		6
NC_003552.1_Methanosarcina_acetivorans_str._C2A	80	222398	1009	9	126	7	0.6624		42
NC_003552.1_Methanosarcina_acetivorans_str._C2A	80	242874	84	4	21	3	0.9577		7
NC_003552.1_Methanosarcina_acetivorans_str._C2A	80	246959	97	4	24	4	0.9352		8
NC_003552.1_Methanosarcina_acetivorans_str._C2A	80	248856	61	4	15	4	0.9111		5
NC_003552.1_Methanosarcina_acetivorans_str._C2A	80	372205	145	4	36	4	0.9568		12
NC_003552.1_Methanosarcina_acetivorans_str._C2A	80	404320	79	6	13	6	1		4.33333
NC_003552.1_Methanosarcina_acetivorans_str._C2A	80	447000	57	4	14	4	0.9048		4.66667
NC_003552.1_Methanosarcina_acetivorans_str._C2A	80	458623	97	8	12	8	0.9524		4
NC_003552.1_Methanosarcina_acetivorans_str._C2A	80	622140	253	18	14	18	1		4.66667
NC_003552.1_Methanosarcina_acetivorans_str._C2A	80	684382	61	5	12	5	1		4
NC_003552.1_Methanosarcina_acetivorans_str._C2A	80	690458	145	4	28	3	0.9683		9.33333
NC_003552.1_Methanosarcina_acetivorans_str._C2A	80	707965	161	10	16	10	1		5.33333
NC_003552.1_Methanosarcina_acetivorans_str._C2A	80	711723	93	6	15	4	1		5
NC_003552.1_Methanosarcina_acetivorans_str._C2A	80	734112	99	6	16	4	1		5.33333
NC_003552.1_Methanosarcina_acetivorans_str._C2A	80	749674	61	4	15	4	1		5
NC_003552.1_Methanosarcina_acetivorans_str._C2A	80	856983	109	6	18	6	0.8963		6
NC_003552.1_Methanosarcina_acetivorans_str._C2A	80	871166	65	4	16	4	1		5.33333
NC_003552.1_Methanosarcina_acetivorans_str._C2A	80	876180	121	5	24	5	1		8
NC_003552.1_Methanosarcina_acetivorans_str._C2A	80	887430	133	4	33	4	0.9798		11
NC_003552.1_Methanosarcina_acetivorans_str._C2A	80	889849	49	4	12	4	1		4
NC_003552.1_Methanosarcina_acetivorans_str._C2A	80	918855	181	12	15	12	0.8465		5
NC_003552.1_Methanosarcina_acetivorans_str._C2A	80	1132532	57	4	14	4	0.9524		4.66667
NC_003552.1_Methanosarcina_acetivorans_str._C2A	80	1140558	649	5	129	4	0.5192		43
NC_003552.1_Methanosarcina_acetivorans_str._C2A	80	1145905	433	33	12	31	0.8571		4
NC_003552.1_Methanosarcina_acetivorans_str._C2A	80	1147190	155	6	28	5	0.9714		9.33333
NC_003552.1_Methanosarcina_acetivorans_str._C2A	80	1177133	72	4	18	3	1		6
NC_003552.1_Methanosarcina_acetivorans_str._C2A	80	1204165	65	4	16	4	1		5.33333
NC_003552.1_Methanosarcina_acetivorans_str._C2A	80	1359573	191	5	14	3	0.9365		4.66667
NC_003552.1_Methanosarcina_acetivorans_str._C2A	80	1386289	61	4	15	4	1		5
NC_003552.1_Methanosarcina_acetivorans_str._C2A	80	1388166	75	5	15	4	0.8667		5
NC_003552.1_Methanosarcina_acetivorans_str._C2A	80	1471195	65	5	13	4	0.8291		4.33333
NC_003552.1_Methanosarcina_acetivorans_str._C2A	80	1529535	139	6	16	5	0.7833		5.33333
NC_003552.1_Methanosarcina_acetivorans_str._C2A	80	1531473	110	8	14	5	1		4.66667
NC_003552.1_Methanosarcina_acetivorans_str._C2A	80	1572544	177	16	11	16	0.9303		3.66667
NC_003552.1_Methanosarcina_acetivorans_str._C2A	80	1581059	109	6	18	6	0.7333		6
NC_003552.1_Methanosarcina_acetivorans_str._C2A	80	1620589	57	4	14	4	1		4.66667
NC_003552.1_Methanosarcina_acetivorans_str._C2A	80	1625497	145	8	18	8	0.8466		6
NC_003552.1_Methanosarcina_acetivorans_str._C2A	80	1627370	289	4	72	4	0.9537		24
NC_003552.1_Methanosarcina_acetivorans_str._C2A	80	1656894	81	5	16	5	1		5.33333
NC_003552.1_Methanosarcina_acetivorans_str._C2A	80	1673866	163	6	27	6	1		9
NC_003552.1_Methanosarcina_acetivorans_str._C2A	80	1711941	78	4	19	3	0.8333		6.33333
NC_003552.1_Methanosarcina_acetivorans_str._C2A	80	1718057	86	5	17	5	0.9216		5.66667
NC_003552.1_Methanosarcina_acetivorans_str._C2A	80	1726505	235	13	18	13	0.9658		6
NC_003552.1_Methanosarcina_acetivorans_str._C2A	80	1752518	97	4	24	4	0.9444		8
NC_003552.1_Methanosarcina_acetivorans_str._C2A	80	1752713	204	7	29	7	0.9343		9.66667
NC_003552.1_Methanosarcina_acetivorans_str._C2A	80	1792685	122	11	11	11	1		3.66667
NC_003552.1_Methanosarcina_acetivorans_str._C2A	80	1796456	127	6	21	6	1		7
NC_003552.1_Methanosarcina_acetivorans_str._C2A	80	1859087	66	5	13	5	1		4.33333
NC_003552.1_Methanosarcina_acetivorans_str._C2A	80	1861260	61	4	15	4	1		5
NC_003552.1_Methanosarcina_acetivorans_str._C2A	80	1869487	691	5	138	5	0.8158		46
NC_003552.1_Methanosarcina_acetivorans_str._C2A	80	1918081	109	6	18	6	0.921		6
NC_003552.1_Methanosarcina_acetivorans_str._C2A	80	1922633	97	8	12	8	0.8968		4
NC_003552.1_Methanosarcina_acetivorans_str._C2A	80	1996480	71	5	14	5	1		4.66667
NC_003552.1_Methanosarcina_acetivorans_str._C2A	80	2009306	105	8	13	8	0.9194		4.33333
NC_003552.1_Methanosarcina_acetivorans_str._C2A	80	2029870	154	9	17	9	1		5.66667
NC_003552.1_Methanosarcina_acetivorans_str._C2A	80	2067408	76	4	15	3	0.9407		5
NC_003552.1_Methanosarcina_acetivorans_str._C2A	80	2113657	724	5	141	3	0.9748		47
NC_003552.1_Methanosarcina_acetivorans_str._C2A	80	2148492	721	4	120	3	0.7254		40
NC_003552.1_Methanosarcina_acetivorans_str._C2A	80	2171544	154	9	17	9	0.9826		5.66667
NC_003552.1_Methanosarcina_acetivorans_str._C2A	80	2181878	538	13	21	9	0.94		7
NC_003552.1_Methanosarcina_acetivorans_str._C2A	80	2212663	145	8	18	8	0.9392		6
NC_003552.1_Methanosarcina_acetivorans_str._C2A	80	2243000	211	14	15	14	1		5
NC_003552.1_Methanosarcina_acetivorans_str._C2A	80	2268263	61	4	15	4	1		5
NC_003552.1_Methanosarcina_acetivorans_str._C2A	80	2310906	175	6	29	6	0.9479		9.66667
NC_003552.1_Methanosarcina_acetivorans_str._C2A	80	2347432	1816	7	255	5	0.6062		85
NC_003552.1_Methanosarcina_acetivorans_str._C2A	80	2350333	1561	10	126	6	0.4655		42
NC_003552.1_Methanosarcina_acetivorans_str._C2A	80	2352476	50	4	12	3	1		4
NC_003552.1_Methanosarcina_acetivorans_str._C2A	80	2360659	85	6	14	6	0.9365		4.66667
NC_003552.1_Methanosarcina_acetivorans_str._C2A	80	2369216	438	6	73	5	0.4733		24.3333
NC_003552.1_Methanosarcina_acetivorans_str._C2A	80	2399064	191	8	24	6	0.9259		8
NC_003552.1_Methanosarcina_acetivorans_str._C2A	80	2413996	81	5	16	5	0.9		5.33333
NC_003552.1_Methanosarcina_acetivorans_str._C2A	80	2435969	136	9	15	9	0.916		5
NC_003552.1_Methanosarcina_acetivorans_str._C2A	80	2448311	71	5	14	5	0.9429		4.66667
NC_003552.1_Methanosarcina_acetivorans_str._C2A	80	2465409	53	4	13	4	1		4.33333
NC_003552.1_Methanosarcina_acetivorans_str._C2A	80	2465469	66	5	13	5	1		4.33333
NC_003552.1_Methanosarcina_acetivorans_str._C2A	80	2472578	85	4	21	4	0.8056		7
NC_003552.1_Methanosarcina_acetivorans_str._C2A	80	2510234	706	5	141	5	0.7319		47
NC_003552.1_Methanosarcina_acetivorans_str._C2A	80	2525427	66	5	13	5	1		4.33333
NC_003552.1_Methanosarcina_acetivorans_str._C2A	80	2616302	190	9	21	9	0.9365		7
NC_003552.1_Methanosarcina_acetivorans_str._C2A	80	2626406	61	5	12	5	1		4
NC_003552.1_Methanosarcina_acetivorans_str._C2A	80	2649525	65	4	16	4	0.9583		5.33333
NC_003552.1_Methanosarcina_acetivorans_str._C2A	80	2751969	841	6	120	4	0.3693		40
NC_003552.1_Methanosarcina_acetivorans_str._C2A	80	2815470	65	4	16	4	0.8889		5.33333
NC_003552.1_Methanosarcina_acetivorans_str._C2A	80	2827135	135	8	12	7	1		4
NC_003552.1_Methanosarcina_acetivorans_str._C2A	80	2831452	622	9	69	7	0.7168		23
NC_003552.1_Methanosarcina_acetivorans_str._C2A	80	2927499	73	5	12	4	0.9444		4
NC_003552.1_Methanosarcina_acetivorans_str._C2A	80	2949579	121	4	30	4	0.9333		10
NC_003552.1_Methanosarcina_acetivorans_str._C2A	80	2970646	104	6	17	5	1		5.66667
NC_003552.1_Methanosarcina_acetivorans_str._C2A	80	2985659	71	5	14	5	1		4.66667
NC_003552.1_Methanosarcina_acetivorans_str._C2A	80	3033382	169	4	42	4	0.8519		14
NC_003552.1_Methanosarcina_acetivorans_str._C2A	80	3048405	81	4	20	4	1		6.66667
NC_003552.1_Methanosarcina_acetivorans_str._C2A	80	3137422	139	9	15	6	0.8341		5
NC_003552.1_Methanosarcina_acetivorans_str._C2A	80	3137895	1843	15	123	14	0.7496		41
NC_003552.1_Methanosarcina_acetivorans_str._C2A	80	3150662	130	6	22	5	1		7.33333
NC_003552.1_Methanosarcina_acetivorans_str._C2A	80	3169427	51	4	10	3	1		3.33333
NC_003552.1_Methanosarcina_acetivorans_str._C2A	80	3209329	490	4	123	3	0.6264		41
NC_003552.1_Methanosarcina_acetivorans_str._C2A	80	3259451	81	5	16	5	0.9667		5.33333
NC_003552.1_Methanosarcina_acetivorans_str._C2A	80	3320434	450	12	17	11	1		5.66667
NC_003552.1_Methanosarcina_acetivorans_str._C2A	80	3323049	101	5	20	5	0.9067		6.66667
NC_003552.1_Methanosarcina_acetivorans_str._C2A	80	3333740	46	4	11	3	1		3.66667
NC_003552.1_Methanosarcina_acetivorans_str._C2A	80	3345529	307	9	34	9	1		11.3333
NC_003552.1_Methanosarcina_acetivorans_str._C2A	80	3389629	148	8	18	5	1		6
NC_003552.1_Methanosarcina_acetivorans_str._C2A	80	3403077	148	5	29	3	1		9.66667
NC_003552.1_Methanosarcina_acetivorans_str._C2A	80	3455618	183	13	14	13	1		4.66667
NC_003552.1_Methanosarcina_acetivorans_str._C2A	80	3475920	53	4	13	4	1		4.33333
NC_003552.1_Methanosarcina_acetivorans_str._C2A	80	3514131	567	5	31	4	0.9355		10.3333
NC_003552.1_Methanosarcina_acetivorans_str._C2A	80	3525175	157	12	13	12	0.8819		4.33333
NC_003552.1_Methanosarcina_acetivorans_str._C2A	80	3585882	97	7	12	6	0.963		4
NC_003552.1_Methanosarcina_acetivorans_str._C2A	80	3596831	130	6	21	5	0.8984		7
NC_003552.1_Methanosarcina_acetivorans_str._C2A	80	3629593	85	4	17	3	1		5.66667
NC_003552.1_Methanosarcina_acetivorans_str._C2A	80	3640599	171	10	17	10	0.9843		5.66667
NC_003552.1_Methanosarcina_acetivorans_str._C2A	80	3652477	481	4	120	4	0.8259		40
NC_003552.1_Methanosarcina_acetivorans_str._C2A	80	3653303	169	8	21	8	0.8027		7
NC_003552.1_Methanosarcina_acetivorans_str._C2A	80	3653494	211	10	21	10	0.9323		7
NC_003552.1_Methanosarcina_acetivorans_str._C2A	80	3653747	196	5	45	3	0.9802		15
NC_003552.1_Methanosarcina_acetivorans_str._C2A	80	3694740	120	7	17	7	1		5.66667
NC_003552.1_Methanosarcina_acetivorans_str._C2A	80	3774503	145	6	24	6	0.9815		8
NC_003552.1_Methanosarcina_acetivorans_str._C2A	80	3812876	101	4	25	4	0.9733		8.33333
NC_003552.1_Methanosarcina_acetivorans_str._C2A	80	3873745	535	4	18	3	1		6
NC_003552.1_Methanosarcina_acetivorans_str._C2A	80	3891831	1033	4	258	4	0.7994		86
NC_003552.1_Methanosarcina_acetivorans_str._C2A	80	3898088	110	6	18	5	0.9259		6
NC_003552.1_Methanosarcina_acetivorans_str._C2A	80	3900264	134	6	19	5	0.8737		6.33333
NC_003552.1_Methanosarcina_acetivorans_str._C2A	80	3952859	191	10	19	10	0.9423		6.33333
NC_003552.1_Methanosarcina_acetivorans_str._C2A	80	3952861	476	11	19	10	0.9423		6.33333
NC_003552.1_Methanosarcina_acetivorans_str._C2A	80	3968068	69	4	17	4	0.9608		5.66667
NC_003552.1_Methanosarcina_acetivorans_str._C2A	80	3969140	71	5	14	5	0.8667		4.66667
NC_003552.1_Methanosarcina_acetivorans_str._C2A	80	4034555	73	4	18	4	1		6
NC_003552.1_Methanosarcina_acetivorans_str._C2A	80	4046430	160	10	16	9	0.9583		5.33333
NC_003552.1_Methanosarcina_acetivorans_str._C2A	80	4063362	1585	11	144	11	0.8648		48
NC_003552.1_Methanosarcina_acetivorans_str._C2A	80	4102514	215	10	20	9	0.9481		6.66667
NC_003552.1_Methanosarcina_acetivorans_str._C2A	80	4105391	421	15	15	10	0.7373		5
NC_003552.1_Methanosarcina_acetivorans_str._C2A	80	4130454	209	16	13	16	0.9487		4.33333
NC_003552.1_Methanosarcina_acetivorans_str._C2A	80	4137300	130	4	39	3	0.886		13
NC_003552.1_Methanosarcina_acetivorans_str._C2A	80	4162354	76	4	15	3	0.9407		5
NC_003552.1_Methanosarcina_acetivorans_str._C2A	80	4182595	65	4	16	4	1		5.33333
NC_003552.1_Methanosarcina_acetivorans_str._C2A	80	4208479	61	4	15	4	1		5
NC_003552.1_Methanosarcina_acetivorans_str._C2A	80	4240412	113	4	28	4	1		9.33333
NC_003552.1_Methanosarcina_acetivorans_str._C2A	80	4259848	105	8	13	8	0.956		4.33333
NC_003552.1_Methanosarcina_acetivorans_str._C2A	80	4275806	197	9	22	7	0.9827		7.33333
NC_003552.1_Methanosarcina_acetivorans_str._C2A	80	4313574	96	6	16	5	0.85		5.33333
NC_003552.1_Methanosarcina_acetivorans_str._C2A	80	4386558	73	4	18	4	0.963		6
NC_003552.1_Methanosarcina_acetivorans_str._C2A	80	4410233	57	4	14	4	1		4.66667
NC_003552.1_Methanosarcina_acetivorans_str._C2A	80	4413039	181	5	21	4	0.9683		7
NC_003552.1_Methanosarcina_acetivorans_str._C2A	80	4443814	111	5	22	5	0.9515		7.33333
NC_003552.1_Methanosarcina_acetivorans_str._C2A	80	4446564	97	8	12	8	0.9722		4
NC_003552.1_Methanosarcina_acetivorans_str._C2A	80	4465021	53	4	13	4	0.8974		4.33333
NC_003552.1_Methanosarcina_acetivorans_str._C2A	80	4533615	127	7	16	5	0.9		5.33333
NC_003552.1_Methanosarcina_acetivorans_str._C2A	80	4567241	637	4	159	4	0.7088		53
NC_003552.1_Methanosarcina_acetivorans_str._C2A	80	4586413	106	7	15	7	1		5
NC_003552.1_Methanosarcina_acetivorans_str._C2A	80	4594021	91	5	18	5	0.9556		6
NC_003552.1_Methanosarcina_acetivorans_str._C2A	80	4618384	370	11	14	9	1		4.66667
NC_003552.1_Methanosarcina_acetivorans_str._C2A	80	4632526	128	10	13	7	1		4.33333
NC_003552.1_Methanosarcina_acetivorans_str._C2A	80	4646112	85	6	14	6	1		4.66667
NC_003552.1_Methanosarcina_acetivorans_str._C2A	80	4771785	140	4	35	3	0.9492		11.6667
NC_003552.1_Methanosarcina_acetivorans_str._C2A	80	4778854	192	14	14	9	1		4.66667
NC_003552.1_Methanosarcina_acetivorans_str._C2A	80	4834836	74	5	17	3	0.6078		5.66667
NC_003552.1_Methanosarcina_acetivorans_str._C2A	80	4863727	127	10	12	9	0.8889		4
NC_003552.1_Methanosarcina_acetivorans_str._C2A	80	4908096	388	9	32	8	1		10.6667
NC_003552.1_Methanosarcina_acetivorans_str._C2A	80	4914069	57	4	14	4	0.746		4.66667
NC_003552.1_Methanosarcina_acetivorans_str._C2A	80	4998928	115	6	19	6	0.9158		6.33333
NC_003552.1_Methanosarcina_acetivorans_str._C2A	80	5025628	329	5	17	4	0.9608		5.66667
NC_003552.1_Methanosarcina_acetivorans_str._C2A	80	5029598	69	4	17	4	1		5.66667
NC_003552.1_Methanosarcina_acetivorans_str._C2A	80	5115409	127	7	18	7	1		6
NC_003552.1_Methanosarcina_acetivorans_str._C2A	80	5123539	86	5	17	5	1		5.66667
NC_003552.1_Methanosarcina_acetivorans_str._C2A	80	5137647	107	6	18	5	0.9704		6
NC_003552.1_Methanosarcina_acetivorans_str._C2A	80	5157103	65	4	16	4	0.9583		5.33333
NC_003552.1_Methanosarcina_acetivorans_str._C2A	80	5189505	157	12	13	12	0.8768		4.33333
NC_003552.1_Methanosarcina_acetivorans_str._C2A	80	5331652	81	5	16	5	1		5.33333
NC_003552.1_Methanosarcina_acetivorans_str._C2A	80	5398852	144	5	26	4	0.784		8.66667
NC_003552.1_Methanosarcina_acetivorans_str._C2A	80	5472444	66	5	13	5	0.959		4.33333
NC_003552.1_Methanosarcina_acetivorans_str._C2A	80	5507581	106	7	15	7	0.8984		5
NC_003552.1_Methanosarcina_acetivorans_str._C2A	80	5552300	76	5	15	5	0.7422		5
NC_003552.1_Methanosarcina_acetivorans_str._C2A	80	5566318	133	6	22	6	0.7818		7.33333
NC_003552.1_Methanosarcina_acetivorans_str._C2A	80	5643059	97	6	16	6	1		5.33333
NC_003552.1_Methanosarcina_acetivorans_str._C2A	80	5689574	607	4	120	3	0.8889		40
NC_003552.1_Methanosarcina_acetivorans_str._C2A	80	5733090	61	4	15	4	0.9556		5
NC_003552.1_Methanosarcina_acetivorans_str._C2A	80	5747599	199	7	24	5	0.9667		8
NC_003552.1_Methanosarcina_acetivorans_str._C2A	80	5751274	185	5	23	3	1		7.66667
NZ_CP009517.1_Methanosarcina_barkeri_3	81	4096	169	14	12	14	0.9597		4
NZ_CP009517.1_Methanosarcina_barkeri_3	81	4089	241	20	12	20	0.8982		4
NZ_CP009517.1_Methanosarcina_barkeri_3	81	9724	183	7	26	7	0.9707		8.66667
NZ_CP009517.1_Methanosarcina_barkeri_3	81	13239	161	5	32	5	0.95		10.6667
NZ_CP009517.1_Methanosarcina_barkeri_3	81	14942	112	5	22	4	1		7.33333
NZ_CP009517.1_Methanosarcina_barkeri_3	81	19842	66	4	17	3	1		5.66667
NZ_CP009517.1_Methanosarcina_barkeri_3	81	22449	116	5	23	5	0.9304		7.66667
NZ_CP009517.1_Methanosarcina_barkeri_3	81	37804	91	8	10	7	1		3.33333
NZ_CP009517.1_Methanosarcina_barkeri_3	81	80563	155	11	14	11	0.8174		4.66667
NZ_CP009517.1_Methanosarcina_barkeri_3	81	84391	61	4	15	4	1		5
NZ_CP009517.1_Methanosarcina_barkeri_3	81	85152	71	5	14	5	1		4.66667
NZ_CP009517.1_Methanosarcina_barkeri_3	81	104947	143	4	14	3	0.9365		4.66667
NZ_CP009517.1_Methanosarcina_barkeri_3	81	117008	98	8	12	7	1		4
NZ_CP009517.1_Methanosarcina_barkeri_3	81	125619	189	4	47	4	0.9054		15.6667
NZ_CP009517.1_Methanosarcina_barkeri_3	81	141610	69	4	17	4	1		5.66667
NZ_CP009517.1_Methanosarcina_barkeri_3	81	146304	161	8	20	8	0.8071		6.66667
NZ_CP009517.1_Methanosarcina_barkeri_3	81	185817	76	5	15	5	1		5
NZ_CP009517.1_Methanosarcina_barkeri_3	81	229324	49	4	12	4	1		4
NZ_CP009517.1_Methanosarcina_barkeri_3	81	243659	73	4	18	4	0.963		6
NZ_CP009517.1_Methanosarcina_barkeri_3	81	254560	131	6	13	4	0.8974		4.33333
NZ_CP009517.1_Methanosarcina_barkeri_3	81	265700	141	7	20	7	1		6.66667
NZ_CP009517.1_Methanosarcina_barkeri_3	81	282168	67	6	11	6	1		3.66667
NZ_CP009517.1_Methanosarcina_barkeri_3	81	294260	549	4	19	3	1		6.33333
NZ_CP009517.1_Methanosarcina_barkeri_3	81	307423	85	6	14	6	0.8476		4.66667
NZ_CP009517.1_Methanosarcina_barkeri_3	81	329660	153	8	19	8	1		6.33333
NZ_CP009517.1_Methanosarcina_barkeri_3	81	331629	103	6	17	6	1		5.66667
NZ_CP009517.1_Methanosarcina_barkeri_3	81	351700	116	5	23	5	1		7.66667
NZ_CP009517.1_Methanosarcina_barkeri_3	81	353333	85	7	12	7	1		4
NZ_CP009517.1_Methanosarcina_barkeri_3	81	355037	97	7	14	5	0.9619		4.66667
NZ_CP009517.1_Methanosarcina_barkeri_3	81	403369	111	5	16	4	0.9028		5.33333
NZ_CP009517.1_Methanosarcina_barkeri_3	81	405238	89	6	15	4	0.8815		5
NZ_CP009517.1_Methanosarcina_barkeri_3	81	420533	887	8	21	6	0.8645		7
NZ_CP009517.1_Methanosarcina_barkeri_3	81	446721	109	4	27	4	1		9
NZ_CP009517.1_Methanosarcina_barkeri_3	81	447363	94	5	13	3	0.9316		4.33333
NZ_CP009517.1_Methanosarcina_barkeri_3	81	453730	81	5	16	5	0.9667		5.33333
NZ_CP009517.1_Methanosarcina_barkeri_3	81	454946	74	5	15	3	0.9407		5
NZ_CP009517.1_Methanosarcina_barkeri_3	81	455203	75	5	13	4	0.9487		4.33333
NZ_CP009517.1_Methanosarcina_barkeri_3	81	459452	127	6	21	4	0.9365		7
NZ_CP009517.1_Methanosarcina_barkeri_3	81	492856	86	4	17	3	1		5.66667
NZ_CP009517.1_Methanosarcina_barkeri_3	81	495554	67	6	11	6	0.9273		3.66667
NZ_CP009517.1_Methanosarcina_barkeri_3	81	499217	115	6	19	6	1		6.33333
NZ_CP009517.1_Methanosarcina_barkeri_3	81	513646	721	6	120	6	0.6566		40
NZ_CP009517.1_Methanosarcina_barkeri_3	81	520176	85	6	14	6	0.8563		4.66667
NZ_CP009517.1_Methanosarcina_barkeri_3	81	526563	61	4	15	4	0.9407		5
NZ_CP009517.1_Methanosarcina_barkeri_3	81	538685	145	12	12	12	0.9815		4
NZ_CP009517.1_Methanosarcina_barkeri_3	81	541399	76	5	15	5	0.9467		5
NZ_CP009517.1_Methanosarcina_barkeri_3	81	543099	92	4	23	3	1		7.66667
NZ_CP009517.1_Methanosarcina_barkeri_3	81	548332	106	7	15	7	0.9069		5
NZ_CP009517.1_Methanosarcina_barkeri_3	81	562305	87	5	18	3	1		6
NZ_CP009517.1_Methanosarcina_barkeri_3	81	563312	71	5	14	5	0.9619		4.66667
NZ_CP009517.1_Methanosarcina_barkeri_3	81	566400	115	6	19	6	1		6.33333
NZ_CP009517.1_Methanosarcina_barkeri_3	81	575813	141	10	14	10	0.9471		4.66667
NZ_CP009517.1_Methanosarcina_barkeri_3	81	598916	201	7	20	5	0.7867		6.66667
NZ_CP009517.1_Methanosarcina_barkeri_3	81	625693	151	4	40	3	1		13.3333
NZ_CP009517.1_Methanosarcina_barkeri_3	81	664510	76	5	15	5	0.9644		5
NZ_CP009517.1_Methanosarcina_barkeri_3	81	705292	145	8	18	8	0.9683		6
NZ_CP009517.1_Methanosarcina_barkeri_3	81	710031	96	5	19	5	0.9298		6.33333
NZ_CP009517.1_Methanosarcina_barkeri_3	81	711132	113	7	16	7	0.8333		5.33333
NZ_CP009517.1_Methanosarcina_barkeri_3	81	736917	101	4	25	4	0.92		8.33333
NZ_CP009517.1_Methanosarcina_barkeri_3	81	761912	81	4	20	4	1		6.66667
NZ_CP009517.1_Methanosarcina_barkeri_3	81	765394	111	5	22	5	1		7.33333
NZ_CP009517.1_Methanosarcina_barkeri_3	81	781464	129	8	16	8	0.7945		5.33333
NZ_CP009517.1_Methanosarcina_barkeri_3	81	785924	193	4	30	3	0.8519		10
NZ_CP009517.1_Methanosarcina_barkeri_3	81	810294	218	7	28	6	0.8603		9.33333
NZ_CP009517.1_Methanosarcina_barkeri_3	81	818702	157	4	45	3	0.8914		15
NZ_CP009517.1_Methanosarcina_barkeri_3	81	829127	114	6	19	5	0.8175		6.33333
NZ_CP009517.1_Methanosarcina_barkeri_3	81	831897	73	5	12	4	1		4
NZ_CP009517.1_Methanosarcina_barkeri_3	81	843567	81	5	16	5	0.9667		5.33333
NZ_CP009517.1_Methanosarcina_barkeri_3	81	849425	126	8	15	7	1		5
NZ_CP009517.1_Methanosarcina_barkeri_3	81	851973	177	8	22	8	0.9848		7.33333
NZ_CP009517.1_Methanosarcina_barkeri_3	81	857111	57	4	14	4	0.9524		4.66667
NZ_CP009517.1_Methanosarcina_barkeri_3	81	898016	53	4	13	4	1		4.33333
NZ_CP009517.1_Methanosarcina_barkeri_3	81	903918	79	5	12	3	0.7778		4
NZ_CP009517.1_Methanosarcina_barkeri_3	81	905491	160	6	21	5	0.9492		7
NZ_CP009517.1_Methanosarcina_barkeri_3	81	915283	101	5	20	5	1		6.66667
NZ_CP009517.1_Methanosarcina_barkeri_3	81	927912	200	10	20	9	0.9852		6.66667
NZ_CP009517.1_Methanosarcina_barkeri_3	81	929163	115	9	13	6	0.8769		4.33333
NZ_CP009517.1_Methanosarcina_barkeri_3	81	939456	67	6	11	6	1		3.66667
NZ_CP009517.1_Methanosarcina_barkeri_3	81	943271	393	5	28	3	0.9683		9.33333
NZ_CP009517.1_Methanosarcina_barkeri_3	81	944655	131	10	13	10	0.9795		4.33333
NZ_CP009517.1_Methanosarcina_barkeri_3	81	947076	126	9	14	8	0.9048		4.66667
NZ_CP009517.1_Methanosarcina_barkeri_3	81	952449	433	4	28	3	1		9.33333
NZ_CP009517.1_Methanosarcina_barkeri_3	81	956227	65	4	16	4	0.875		5.33333
NZ_CP009517.1_Methanosarcina_barkeri_3	81	965153	89	4	22	4	0.9091		7.33333
NZ_CP009517.1_Methanosarcina_barkeri_3	81	965328	87	5	17	4	1		5.66667
NZ_CP009517.1_Methanosarcina_barkeri_3	81	983900	113	8	14	8	1		4.66667
NZ_CP009517.1_Methanosarcina_barkeri_3	81	996324	109	4	27	4	0.9506		9
NZ_CP009517.1_Methanosarcina_barkeri_3	81	1011223	160	5	32	4	0.875		10.6667
NZ_CP009517.1_Methanosarcina_barkeri_3	81	1017656	97	6	16	6	0.8722		5.33333
NZ_CP009517.1_Methanosarcina_barkeri_3	81	1019275	331	14	17	13	1		5.66667
NZ_CP009517.1_Methanosarcina_barkeri_3	81	1028182	49	4	12	4	0.9444		4
NZ_CP009517.1_Methanosarcina_barkeri_3	81	1036890	144	13	11	13	0.9441		3.66667
NZ_CP009517.1_Methanosarcina_barkeri_3	81	1040385	81	5	16	5	0.95		5.33333
NZ_CP009517.1_Methanosarcina_barkeri_3	81	1041754	154	9	17	9	0.8649		5.66667
NZ_CP009517.1_Methanosarcina_barkeri_3	81	1057587	85	7	12	7	0.9365		4
NZ_CP009517.1_Methanosarcina_barkeri_3	81	1058950	121	8	15	8	0.9778		5
NZ_CP009517.1_Methanosarcina_barkeri_3	81	1062143	113	5	16	3	0.7516		5.33333
NZ_CP009517.1_Methanosarcina_barkeri_3	81	1071513	176	7	25	7	1		8.33333
NZ_CP009517.1_Methanosarcina_barkeri_3	81	1093804	85	6	14	6	0.8857		4.66667
NZ_CP009517.1_Methanosarcina_barkeri_3	81	1109828	99	7	14	7	0.9546		4.66667
NZ_CP009517.1_Methanosarcina_barkeri_3	81	1135575	91	4	18	3	0.9012		6
NZ_CP009517.1_Methanosarcina_barkeri_3	81	1165890	157	12	12	11	1		4
NZ_CP009517.1_Methanosarcina_barkeri_3	81	1177298	57	4	14	4	1		4.66667
NZ_CP009517.1_Methanosarcina_barkeri_3	81	1194214	94	5	19	4	0.8947		6.33333
NZ_CP009517.1_Methanosarcina_barkeri_3	81	1208231	139	6	23	6	1		7.66667
NZ_CP009517.1_Methanosarcina_barkeri_3	81	1218116	97	4	24	4	1		8
NZ_CP009517.1_Methanosarcina_barkeri_3	81	1219798	144	11	13	11	1		4.33333
NZ_CP009517.1_Methanosarcina_barkeri_3	81	1221703	208	6	18	5	0.8519		6
NZ_CP009517.1_Methanosarcina_barkeri_3	81	1230182	121	6	20	6	1		6.66667
NZ_CP009517.1_Methanosarcina_barkeri_3	81	1237378	105	8	13	8	1		4.33333
NZ_CP009517.1_Methanosarcina_barkeri_3	81	1262458	117	6	19	4	0.7625		6.33333
NZ_CP009517.1_Methanosarcina_barkeri_3	81	1284612	49	4	12	4	1		4
NZ_CP009517.1_Methanosarcina_barkeri_3	81	1286249	103	6	17	6	1		5.66667
NZ_CP009517.1_Methanosarcina_barkeri_3	81	1292215	169	14	12	14	0.9451		4
NZ_CP009517.1_Methanosarcina_barkeri_3	81	1302033	96	4	19	3	0.9532		6.33333
NZ_CP009517.1_Methanosarcina_barkeri_3	81	1312721	69	4	17	4	0.9216		5.66667
NZ_CP009517.1_Methanosarcina_barkeri_3	81	1328038	65	4	16	4	0.9583		5.33333
NZ_CP009517.1_Methanosarcina_barkeri_3	81	1330959	77	4	19	4	0.9649		6.33333
NZ_CP009517.1_Methanosarcina_barkeri_3	81	1342629	421	4	21	3	0.9577		7
NZ_CP009517.1_Methanosarcina_barkeri_3	81	1347356	91	5	18	5	0.9407		6
NZ_CP009517.1_Methanosarcina_barkeri_3	81	1392042	47	4	11	3	1		3.66667
NZ_CP009517.1_Methanosarcina_barkeri_3	81	1408122	91	5	18	5	0.9704		6
NZ_CP009517.1_Methanosarcina_barkeri_3	81	1416274	139	6	23	6	0.9304		7.66667
NZ_CP009517.1_Methanosarcina_barkeri_3	81	1434337	90	4	22	3	0.9596		7.33333
NZ_CP009517.1_Methanosarcina_barkeri_3	81	1439875	133	12	11	12	0.899		3.66667
NZ_CP009517.1_Methanosarcina_barkeri_3	81	1443310	77	4	19	4	0.9532		6.33333
NZ_CP009517.1_Methanosarcina_barkeri_3	81	1446447	76	5	15	5	1		5
NZ_CP009517.1_Methanosarcina_barkeri_3	81	1486819	448	4	18	3	1		6
NZ_CP009517.1_Methanosarcina_barkeri_3	81	1509435	91	5	18	5	1		6
NZ_CP009517.1_Methanosarcina_barkeri_3	81	1516230	45	4	11	4	0.9192		3.66667
NZ_CP009517.1_Methanosarcina_barkeri_3	81	1524366	103	6	17	6	0.9477		5.66667
NZ_CP009517.1_Methanosarcina_barkeri_3	81	1540789	81	7	10	6	1		3.33333
NZ_CP009517.1_Methanosarcina_barkeri_3	81	1560098	53	4	12	3	1		4
NZ_CP009517.1_Methanosarcina_barkeri_3	81	1560896	157	13	12	13	0.943		4
NZ_CP009517.1_Methanosarcina_barkeri_3	81	1565890	85	7	12	7	0.9048		4
NZ_CP009517.1_Methanosarcina_barkeri_3	81	1570116	53	4	13	4	1		4.33333
NZ_CP009517.1_Methanosarcina_barkeri_3	81	1600932	112	7	16	6	1		5.33333
NZ_CP009517.1_Methanosarcina_barkeri_3	81	1614102	121	4	30	4	0.9704		10
NZ_CP009517.1_Methanosarcina_barkeri_3	81	1616517	76	5	15	5	1		5
NZ_CP009517.1_Methanosarcina_barkeri_3	81	1618614	136	4	27	3	0.9342		9
NZ_CP009517.1_Methanosarcina_barkeri_3	81	1619652	121	8	15	6	0.8696		5
NZ_CP009517.1_Methanosarcina_barkeri_3	81	1625731	99	7	14	7	0.9184		4.66667
NZ_CP009517.1_Methanosarcina_barkeri_3	81	1631893	85	4	21	4	0.9577		7
NZ_CP009517.1_Methanosarcina_barkeri_3	81	1637453	183	7	20	5	1		6.66667
NZ_CP009517.1_Methanosarcina_barkeri_3	81	1647266	76	4	19	3	1		6.33333
NZ_CP009517.1_Methanosarcina_barkeri_3	81	1684849	109	4	27	4	0.9012		9
NZ_CP009517.1_Methanosarcina_barkeri_3	81	1687118	76	5	15	5	0.9467		5
NZ_CP009517.1_Methanosarcina_barkeri_3	81	1689936	73	4	18	4	0.8765		6
NZ_CP009517.1_Methanosarcina_barkeri_3	81	1719980	106	5	21	5	0.9746		7
NZ_CP009517.1_Methanosarcina_barkeri_3	81	1736292	121	8	15	8	0.9556		5
NZ_CP009517.1_Methanosarcina_barkeri_3	81	1803251	115	6	19	6	0.9766		6.33333
NZ_CP009517.1_Methanosarcina_barkeri_3	81	1804802	81	5	16	5	0.9667		5.33333
NZ_CP009517.1_Methanosarcina_barkeri_3	81	1809922	133	6	22	6	0.9475		7.33333
NZ_CP009517.1_Methanosarcina_barkeri_3	81	1814928	168	4	27	3	0.9342		9
NZ_CP009517.1_Methanosarcina_barkeri_3	81	1825745	118	8	13	7	0.9707		4.33333
NZ_CP009517.1_Methanosarcina_barkeri_3	81	1837323	165	11	15	10	0.9822		5
NZ_CP009517.1_Methanosarcina_barkeri_3	81	1855056	71	5	14	5	0.8952		4.66667
NZ_CP009517.1_Methanosarcina_barkeri_3	81	1856092	102	5	21	3	0.9577		7
NZ_CP009517.1_Methanosarcina_barkeri_3	81	1857906	85	7	12	7	0.9683		4
NZ_CP009517.1_Methanosarcina_barkeri_3	81	1868862	111	6	19	5	1		6.33333
NZ_CP009517.1_Methanosarcina_barkeri_3	81	1893072	132	5	27	4	0.9506		9
NZ_CP009517.1_Methanosarcina_barkeri_3	81	1901541	61	5	12	5	0.9333		4
NZ_CP009517.1_Methanosarcina_barkeri_3	81	1925431	85	4	21	4	0.9048		7
NZ_CP009517.1_Methanosarcina_barkeri_3	81	1934202	144	8	16	6	0.8222		5.33333
NZ_CP009517.1_Methanosarcina_barkeri_3	81	1936184	81	5	16	5	0.95		5.33333
NZ_CP009517.1_Methanosarcina_barkeri_3	81	1937472	57	4	14	4	1		4.66667
NZ_CP009517.1_Methanosarcina_barkeri_3	81	1941986	88	7	11	6	0.9273		3.66667
NZ_CP009517.1_Methanosarcina_barkeri_3	81	1947643	113	7	16	7	1		5.33333
NZ_CP009517.1_Methanosarcina_barkeri_3	81	1951931	122	10	11	9	0.8788		3.66667
NZ_CP009517.1_Methanosarcina_barkeri_3	81	1963009	78	5	14	4	0.8254		4.66667
NZ_CP009517.1_Methanosarcina_barkeri_3	81	1972197	81	5	16	5	0.9		5.33333
NZ_CP009517.1_Methanosarcina_barkeri_3	81	1997266	113	7	16	7	1		5.33333
NZ_CP009517.1_Methanosarcina_barkeri_3	81	2003881	61	4	15	4	0.8667		5
NZ_CP009517.1_Methanosarcina_barkeri_3	81	2021994	127	9	14	9	0.963		4.66667
NZ_CP009517.1_Methanosarcina_barkeri_3	81	2052925	169	13	12	12	1		4
NZ_CP009517.1_Methanosarcina_barkeri_3	81	2066147	77	4	19	4	1		6.33333
NZ_CP009517.1_Methanosarcina_barkeri_3	81	2095253	1306	4	255	3	0.5958		85
NZ_CP009517.1_Methanosarcina_barkeri_3	81	2106861	86	5	17	5	0.9686		5.66667
NZ_CP009517.1_Methanosarcina_barkeri_3	81	2118358	78	7	11	7	0.9423		3.66667
NZ_CP009517.1_Methanosarcina_barkeri_3	81	2120183	249	4	62	4	0.9427		20.6667
NZ_CP009517.1_Methanosarcina_barkeri_3	81	2134149	134	4	38	3	1		12.6667
NZ_CP009517.1_Methanosarcina_barkeri_3	81	2135252	92	7	13	7	1		4.33333
NZ_CP009517.1_Methanosarcina_barkeri_3	81	2137849	406	14	27	13	0.7556		9
NZ_CP009517.1_Methanosarcina_barkeri_3	81	2249562	109	4	27	4	1		9
NZ_CP009517.1_Methanosarcina_barkeri_3	81	2254729	106	7	15	7	0.9746		5
NZ_CP009517.1_Methanosarcina_barkeri_3	81	2254884	65	4	16	4	0.9028		5.33333
NZ_CP009517.1_Methanosarcina_barkeri_3	81	2268463	67	6	11	6	0.9596		3.66667
NZ_CP009517.1_Methanosarcina_barkeri_3	81	2271115	121	6	20	6	1		6.66667
NZ_CP009517.1_Methanosarcina_barkeri_3	81	2292394	115	5	23	4	1		7.66667
NZ_CP009517.1_Methanosarcina_barkeri_3	81	2330875	101	9	10	6	1		3.33333
NZ_CP009517.1_Methanosarcina_barkeri_3	81	2358339	69	4	17	4	1		5.66667
NZ_CP009517.1_Methanosarcina_barkeri_3	81	2384323	115	9	12	8	1		4
NZ_CP009517.1_Methanosarcina_barkeri_3	81	2404102	73	6	12	6	1		4
NZ_CP009517.1_Methanosarcina_barkeri_3	81	2404180	170	9	13	7	1		4.33333
NZ_CP009517.1_Methanosarcina_barkeri_3	81	2420416	113	7	16	7	0.8889		5.33333
NZ_CP009517.1_Methanosarcina_barkeri_3	81	2430569	85	4	14	3	1		4.66667
NZ_CP009517.1_Methanosarcina_barkeri_3	81	2435071	91	6	15	6	0.9704		5
NZ_CP009517.1_Methanosarcina_barkeri_3	81	2447226	81	4	20	4	0.8667		6.66667
NZ_CP009517.1_Methanosarcina_barkeri_3	81	2451007	66	5	13	5	1		4.33333
NZ_CP009517.1_Methanosarcina_barkeri_3	81	2458897	161	8	20	8	0.9024		6.66667
NZ_CP009517.1_Methanosarcina_barkeri_3	81	2503660	237	6	12	4	1		4
NZ_CP009517.1_Methanosarcina_barkeri_3	81	2504889	97	4	24	4	0.9722		8
NZ_CP009517.1_Methanosarcina_barkeri_3	81	2514164	111	5	22	5	0.9758		7.33333
NZ_CP009517.1_Methanosarcina_barkeri_3	81	2514261	67	6	11	6	0.8788		3.66667
NZ_CP009517.1_Methanosarcina_barkeri_3	81	2518080	155	8	19	6	0.9626		6.33333
NZ_CP009517.1_Methanosarcina_barkeri_3	81	2532184	120	7	17	7	0.9552		5.66667
NZ_CP009517.1_Methanosarcina_barkeri_3	81	2548298	157	9	17	6	1		5.66667
NZ_CP009517.1_Methanosarcina_barkeri_3	81	2580903	67	5	13	4	1		4.33333
NZ_CP009517.1_Methanosarcina_barkeri_3	81	2584343	163	9	18	9	1		6
NZ_CP009517.1_Methanosarcina_barkeri_3	81	2587143	114	5	23	4	0.787		7.66667
NZ_CP009517.1_Methanosarcina_barkeri_3	81	2588553	275	19	13	16	0.9034		4.33333
NZ_CP009517.1_Methanosarcina_barkeri_3	81	2614826	49	4	12	4	0.9444		4
NZ_CP009517.1_Methanosarcina_barkeri_3	81	2625568	82	5	13	3	1		4.33333
NZ_CP009517.1_Methanosarcina_barkeri_3	81	2643626	61	5	10	4	0.9333		3.33333
NZ_CP009517.1_Methanosarcina_barkeri_3	81	2644423	89	4	22	4	1		7.33333
NZ_CP009517.1_Methanosarcina_barkeri_3	81	2653013	58	5	11	3	0.9192		3.66667
NZ_CP009517.1_Methanosarcina_barkeri_3	81	2678687	89	8	11	8	0.8182		3.66667
NZ_CP009517.1_Methanosarcina_barkeri_3	81	2681176	78	4	22	3	0.8384		7.33333
NZ_CP009517.1_Methanosarcina_barkeri_3	81	2682572	114	6	19	5	0.8947		6.33333
NZ_CP009517.1_Methanosarcina_barkeri_3	81	2697742	147	6	25	5	0.8718		8.33333
NZ_CP009517.1_Methanosarcina_barkeri_3	81	2708099	105	5	20	3	1		6.66667
NZ_CP009517.1_Methanosarcina_barkeri_3	81	2710419	1258	5	255	3	0.8366		85
NZ_CP009517.1_Methanosarcina_barkeri_3	81	2726164	142	7	20	6	1		6.66667
NZ_CP009517.1_Methanosarcina_barkeri_3	81	2728209	111	5	22	5	0.9636		7.33333
NZ_CP009517.1_Methanosarcina_barkeri_3	81	2738518	125	4	31	4	1		10.3333
NZ_CP009517.1_Methanosarcina_barkeri_3	81	2748427	113	4	28	4	0.9286		9.33333
NZ_CP009517.1_Methanosarcina_barkeri_3	81	2755703	751	5	126	4	0.6269		42
NZ_CP009517.1_Methanosarcina_barkeri_3	81	2757883	92	7	13	7	0.9707		4.33333
NZ_CP009517.1_Methanosarcina_barkeri_3	81	2758362	993	4	246	3	0.6865		82
NZ_CP009517.1_Methanosarcina_barkeri_3	81	2787074	146	5	29	5	1		9.66667
NZ_CP009517.1_Methanosarcina_barkeri_3	81	2794162	79	6	13	6	0.9043		4.33333
NZ_CP009517.1_Methanosarcina_barkeri_3	81	2795139	140	4	23	3	1		7.66667
NZ_CP009517.1_Methanosarcina_barkeri_3	81	2816272	222	12	13	8	0.9487		4.33333
NZ_CP009517.1_Methanosarcina_barkeri_3	81	2818821	177	11	16	11	1		5.33333
NZ_CP009517.1_Methanosarcina_barkeri_3	81	2823419	239	16	15	14	0.7841		5
NZ_CP009517.1_Methanosarcina_barkeri_3	81	2841406	136	9	15	9	0.8438		5
NZ_CP009517.1_Methanosarcina_barkeri_3	81	2841549	76	5	15	5	1		5
NZ_CP009517.1_Methanosarcina_barkeri_3	81	2866936	115	5	18	3	0.9506		6
NZ_CP009517.1_Methanosarcina_barkeri_3	81	2872464	103	6	17	6	0.9477		5.66667
NZ_CP009517.1_Methanosarcina_barkeri_3	81	2909771	57	4	14	4	0.9048		4.66667
NZ_CP009517.1_Methanosarcina_barkeri_3	81	2922940	57	4	12	3	0.8519		4
NZ_CP009517.1_Methanosarcina_barkeri_3	81	2929294	65	4	16	4	1		5.33333
NZ_CP009517.1_Methanosarcina_barkeri_3	81	2944925	71	5	14	5	0.9048		4.66667
NZ_CP009517.1_Methanosarcina_barkeri_3	81	2950959	85	6	14	6	1		4.66667
NZ_CP009517.1_Methanosarcina_barkeri_3	81	2996934	209	8	26	8	0.9872		8.66667
NZ_CP009517.1_Methanosarcina_barkeri_3	81	3007824	106	5	15	4	0.9556		5
NZ_CP009517.1_Methanosarcina_barkeri_3	81	3020190	115	6	19	6	0.9532		6.33333
NZ_CP009517.1_Methanosarcina_barkeri_3	81	3021906	71	5	10	4	0.9333		3.33333
NZ_CP009517.1_Methanosarcina_barkeri_3	81	3028305	140	5	28	4	0.8285		9.33333
NZ_CP009517.1_Methanosarcina_barkeri_3	81	3077316	112	6	14	4	0.9365		4.66667
NZ_CP009517.1_Methanosarcina_barkeri_3	81	3084682	122	11	11	11	0.978		3.66667
NZ_CP009517.1_Methanosarcina_barkeri_3	81	3116887	73	6	12	6	1		4
NZ_CP009517.1_Methanosarcina_barkeri_3	81	3127865	73	6	12	6	0.8815		4
NZ_CP009517.1_Methanosarcina_barkeri_3	81	3131700	112	5	13	3	1		4.33333
NZ_CP009517.1_Methanosarcina_barkeri_3	81	3132608	113	4	28	4	0.9286		9.33333
NZ_CP009517.1_Methanosarcina_barkeri_3	81	3151880	221	10	22	10	0.9879		7.33333
NZ_CP009517.1_Methanosarcina_barkeri_3	81	3152715	89	4	22	4	0.9394		7.33333
NZ_CP009517.1_Methanosarcina_barkeri_3	81	3162787	115	6	19	6	1		6.33333
NZ_CP009517.1_Methanosarcina_barkeri_3	81	3171819	69	4	17	4	0.9477		5.66667
NZ_CP009517.1_Methanosarcina_barkeri_3	81	3191149	137	8	17	8	1		5.66667
NZ_CP009517.1_Methanosarcina_barkeri_3	81	3212879	178	12	11	11	1		3.66667
NZ_CP009517.1_Methanosarcina_barkeri_3	81	3215730	100	6	18	4	0.9259		6
NZ_CP009517.1_Methanosarcina_barkeri_3	81	3216722	484	4	108	3	0.7441		36
NZ_CP009517.1_Methanosarcina_barkeri_3	81	3220627	73	6	12	6	1		4
NZ_CP009517.1_Methanosarcina_barkeri_3	81	3228034	121	10	12	10	0.9778		4
NZ_CP009517.1_Methanosarcina_barkeri_3	81	3233836	127	7	18	7	1		6
NZ_CP009517.1_Methanosarcina_barkeri_3	81	3266887	102	4	14	3	0.9365		4.66667
NZ_CP009517.1_Methanosarcina_barkeri_3	81	3270914	73	4	18	4	1		6
NZ_CP009517.1_Methanosarcina_barkeri_3	81	3294330	85	6	14	6	1		4.66667
NZ_CP009517.1_Methanosarcina_barkeri_3	81	3301203	91	6	15	6	1		5
NZ_CP009517.1_Methanosarcina_barkeri_3	81	3302315	169	12	14	12	0.8961		4.66667
NZ_CP009517.1_Methanosarcina_barkeri_3	81	3337270	85	4	21	4	0.8942		7
NZ_CP009517.1_Methanosarcina_barkeri_3	81	3338298	125	5	25	4	0.7244		8.33333
NZ_CP009517.1_Methanosarcina_barkeri_3	81	3356801	57	4	14	4	1		4.66667
NZ_CP009517.1_Methanosarcina_barkeri_3	81	3361940	120	8	15	5	0.9644		5
NZ_CP009517.1_Methanosarcina_barkeri_3	81	3365321	71	5	14	5	0.9048		4.66667
NZ_CP009517.1_Methanosarcina_barkeri_3	81	3373922	71	5	14	5	0.9429		4.66667
NZ_CP009517.1_Methanosarcina_barkeri_3	81	3391299	139	5	28	4	0.9762		9.33333
NZ_CP009517.1_Methanosarcina_barkeri_3	81	3399426	299	19	16	13	1		5.33333
NZ_CP009517.1_Methanosarcina_barkeri_3	81	3403807	144	13	11	13	1		3.66667
NZ_CP009517.1_Methanosarcina_barkeri_3	81	3406077	85	6	12	4	0.9259		4
NZ_CP009517.1_Methanosarcina_barkeri_3	81	3423970	102	4	25	3	1		8.33333
NZ_CP009517.1_Methanosarcina_barkeri_3	81	3425376	170	11	13	9	0.886		4.33333
NZ_CP009517.1_Methanosarcina_barkeri_3	81	3451767	748	7	17	5	1		5.66667
NZ_CP009517.1_Methanosarcina_barkeri_3	81	3467282	125	4	31	4	0.957		10.3333
NZ_CP009517.1_Methanosarcina_barkeri_3	81	3468407	126	5	18	3	1		6
NZ_CP009517.1_Methanosarcina_barkeri_3	81	3484017	145	8	18	8	0.9189		6
NZ_CP009517.1_Methanosarcina_barkeri_3	81	3494200	76	5	15	5	1		5
NZ_CP009517.1_Methanosarcina_barkeri_3	81	3509037	143	5	24	4	1		8
NZ_CP009517.1_Methanosarcina_barkeri_3	81	3509292	71	5	14	5	1		4.66667
NZ_CP009517.1_Methanosarcina_barkeri_3	81	3519832	135	6	19	5	0.8877		6.33333
NZ_CP009517.1_Methanosarcina_barkeri_3	81	3526686	169	6	28	6	1		9.33333
NZ_CP009517.1_Methanosarcina_barkeri_3	81	3545473	115	6	19	6	0.9298		6.33333
NZ_CP009517.1_Methanosarcina_barkeri_3	81	3564895	81	4	20	4	0.8556		6.66667
NZ_CP009517.1_Methanosarcina_barkeri_3	81	3570278	106	7	15	7	0.873		5
NZ_CP009517.1_Methanosarcina_barkeri_3	81	3579234	264	10	22	8	0.9524		7.33333
NZ_CP009517.1_Methanosarcina_barkeri_3	81	3601281	104	4	25	3	0.8222		8.33333
NZ_CP009517.1_Methanosarcina_barkeri_3	81	3616102	85	6	14	6	0.8095		4.66667
NZ_CP009517.1_Methanosarcina_barkeri_3	81	3635510	127	10	12	9	0.8889		4
NZ_CP009517.1_Methanosarcina_barkeri_3	81	3691544	170	13	13	13	0.7839		4.33333
NZ_CP009517.1_Methanosarcina_barkeri_3	81	3708555	73	4	18	4	1		6
NZ_CP009517.1_Methanosarcina_barkeri_3	81	3711803	79	6	13	6	0.9453		4.33333
NZ_CP009517.1_Methanosarcina_barkeri_3	81	3715193	162	11	11	10	1		3.66667
NZ_CP009517.1_Methanosarcina_barkeri_3	81	3717330	136	5	19	3	1		6.33333
NZ_CP009517.1_Methanosarcina_barkeri_3	81	3745734	60	4	15	3	1		5
NZ_CP009517.1_Methanosarcina_barkeri_3	81	3745826	106	7	15	7	1		5
NZ_CP009517.1_Methanosarcina_barkeri_3	81	3746041	103	6	17	6	1		5.66667
NZ_CP009517.1_Methanosarcina_barkeri_3	81	3799799	57	4	14	4	1		4.66667
NZ_CP009517.1_Methanosarcina_barkeri_3	81	3806383	154	5	26	3	0.9316		8.66667
NZ_CP009517.1_Methanosarcina_barkeri_3	81	3824228	86	5	17	5	0.9373		5.66667
NZ_CP009517.1_Methanosarcina_barkeri_3	81	3837336	57	4	14	4	1		4.66667
NZ_CP009517.1_Methanosarcina_barkeri_3	81	3838941	106	7	15	7	1		5
NZ_CP009517.1_Methanosarcina_barkeri_3	81	3861231	337	8	16	7	1		5.33333
NZ_CP009517.1_Methanosarcina_barkeri_3	81	3871491	65	4	16	4	0.9167		5.33333
NZ_CP009517.1_Methanosarcina_barkeri_3	81	3888442	106	4	21	3	0.9577		7
NZ_CP009517.1_Methanosarcina_barkeri_3	81	3913431	49	4	12	4	0.8704		4
NZ_CP009517.1_Methanosarcina_barkeri_3	81	3974961	64	4	16	3	1		5.33333
NZ_CP009517.1_Methanosarcina_barkeri_3	81	3981516	70	4	19	3	1		6.33333
NZ_CP009517.1_Methanosarcina_barkeri_3	81	3983523	53	4	13	4	1		4.33333
NZ_CP009517.1_Methanosarcina_barkeri_3	81	3987966	96	4	19	3	0.7193		6.33333
NZ_CP009517.1_Methanosarcina_barkeri_3	81	3996216	89	4	22	4	0.8384		7.33333
NZ_CP009517.1_Methanosarcina_barkeri_3	81	4000593	154	8	18	7	1		6
NZ_CP009517.1_Methanosarcina_barkeri_3	81	4001361	818	6	28	5	1		9.33333
NZ_CP009517.1_Methanosarcina_barkeri_3	81	4004152	163	9	18	9	0.9712		6
NZ_CP009517.1_Methanosarcina_barkeri_3	81	4012690	171	10	17	10	0.9564		5.66667
NZ_CP009517.1_Methanosarcina_barkeri_3	81	4017975	145	7	24	5	1		8
NZ_CP009517.1_Methanosarcina_barkeri_3	81	4024491	103	6	17	6	0.9529		5.66667
NZ_CP009517.1_Methanosarcina_barkeri_3	81	4026984	89	8	11	8	0.9697		3.66667
NZ_CP009517.1_Methanosarcina_barkeri_3	81	4039906	81	5	16	5	0.9667		5.33333
NZ_CP009517.1_Methanosarcina_barkeri_3	81	4041494	58	5	11	3	0.9192		3.66667
NZ_CP009517.1_Methanosarcina_barkeri_3	81	4064475	49	4	12	4	0.8889		4
NZ_CP009517.1_Methanosarcina_barkeri_3	81	4075689	210	13	16	12	0.788		5.33333
NZ_CP009517.1_Methanosarcina_barkeri_3	81	4076295	93	4	23	4	0.8647		7.66667
NZ_CP009517.1_Methanosarcina_barkeri_3	81	4088296	45	4	11	4	0.9394		3.66667
NZ_CP009517.1_Methanosarcina_barkeri_3	81	4090616	259	4	12	3	1		4
NZ_CP009517.1_Methanosarcina_barkeri_3	81	4096915	129	7	16	6	0.7556		5.33333
NZ_CP009517.1_Methanosarcina_barkeri_3	81	4110814	61	5	12	5	0.9333		4
NZ_CP009517.1_Methanosarcina_barkeri_3	81	4123421	85	6	14	6	1		4.66667
NZ_CP009517.1_Methanosarcina_barkeri_3	81	4141729	86	5	17	5	0.9686		5.66667
NZ_CP009517.1_Methanosarcina_barkeri_3	81	4235190	76	5	15	5	1		5
NZ_CP009517.1_Methanosarcina_barkeri_3	81	4249932	169	14	12	14	0.9219		4
NZ_CP009517.1_Methanosarcina_barkeri_3	81	4255130	211	9	15	6	0.7452		5
NZ_CP009517.1_Methanosarcina_barkeri_3	81	4257463	69	4	17	4	1		5.66667
NZ_CP009517.1_Methanosarcina_barkeri_3	81	4266726	99	7	14	7	1		4.66667
NZ_CP009517.1_Methanosarcina_barkeri_3	81	4296085	127	7	18	7	0.9788		6
NZ_CP009517.1_Methanosarcina_barkeri_3	81	4313226	129	8	16	8	1		5.33333
NZ_CP009517.1_Methanosarcina_barkeri_3	81	4318439	188	9	22	8	1		7.33333
NZ_CP009517.1_Methanosarcina_barkeri_3	81	4328755	92	4	18	3	0.9506		6
NZ_CP009517.1_Methanosarcina_barkeri_3	81	4330544	56	5	11	5	1		3.66667
NZ_CP009517.1_Methanosarcina_barkeri_3	81	4335034	118	9	13	9	0.8974		4.33333
NZ_CP009517.1_Methanosarcina_barkeri_3	81	4343697	146	5	28	3	0.9365		9.33333
NZ_CP009517.1_Methanosarcina_barkeri_3	81	4393712	80	6	13	5	0.9179		4.33333
NZ_CP009517.1_Methanosarcina_barkeri_3	81	4428633	49	4	12	4	1		4
NZ_CP009517.1_Methanosarcina_barkeri_3	81	4450500	85	6	14	6	1		4.66667
NZ_CP009517.1_Methanosarcina_barkeri_3	81	4459730	166	4	33	3	0.6536		11
NZ_CP009517.1_Methanosarcina_barkeri_3	81	4462754	81	5	16	5	0.9333		5.33333
NZ_CP009517.1_Methanosarcina_barkeri_3	81	4464924	76	5	15	3	0.8222		5
NZ_CP009517.1_Methanosarcina_barkeri_3	81	4465815	145	12	12	12	0.9663		4
NZ_CP009517.1_Methanosarcina_barkeri_3	81	4466067	148	7	21	7	1		7
NZ_CP009517.1_Methanosarcina_barkeri_3	81	4469046	65	4	16	4	0.9444		5.33333
NZ_CP009517.1_Methanosarcina_barkeri_3	81	4471604	61	4	15	4	0.9556		5
NZ_CP009517.1_Methanosarcina_barkeri_3	81	4475208	77	4	19	4	0.9649		6.33333
NZ_CP009517.1_Methanosarcina_barkeri_3	81	4477065	235	13	18	13	0.8993		6
NZ_CP009517.1_Methanosarcina_barkeri_3	81	4487546	613	6	102	6	0.7342		34
NZ_CP009517.1_Methanosarcina_barkeri_3	81	4495975	109	6	18	6	1		6
NZ_CP009517.1_Methanosarcina_barkeri_3	81	4506416	166	11	15	11	1		5
NZ_CP009517.1_Methanosarcina_barkeri_3	81	4510691	121	6	18	4	0.9506		6
NZ_CP009517.1_Methanosarcina_barkeri_3	81	4513958	127	10	12	9	0.9383		4
NZ_CP009517.1_Methanosarcina_barkeri_3	81	4516629	71	5	14	5	1		4.66667
NZ_CP009517.1_Methanosarcina_barkeri_3	81	4522097	155	6	14	4	0.8095		4.66667
NZ_CP009517.1_Methanosarcina_barkeri_3	81	4525617	77	4	19	4	0.9649		6.33333
NZ_CP009517.1_Methanosarcina_barkeri_3	81	4527287	91	5	18	5	0.9407		6
NZ_CP009517.1_Methanosarcina_barkeri_3	81	4537910	144	9	16	8	0.9643		5.33333
NZ_CP009517.1_Methanosarcina_barkeri_3	81	4541259	155	7	22	7	0.8846		7.33333
NZ_CP009517.1_Methanosarcina_barkeri_3	81	4548729	265	11	24	11	0.9899		8
NZ_CP009517.1_Methanosarcina_barkeri_3	81	4553537	209	8	26	8	1		8.66667
NZ_CP009517.1_Methanosarcina_barkeri_3	81	4554102	57	4	14	4	1		4.66667
NZ_CP009517.1_Methanosarcina_barkeri_3	81	4557947	83	5	17	4	0.9608		5.66667
NZ_CP009517.1_Methanosarcina_barkeri_3	81	4559894	198	11	18	10	0.9588		6
NZ_CP009528.1_Methanosarcina_barkeri_MS	82	4503	222	14	13	12	0.8866		4.33333
NZ_CP009528.1_Methanosarcina_barkeri_MS	82	5701	61	4	15	4	0.8963		5
NZ_CP009528.1_Methanosarcina_barkeri_MS	82	10196	172	9	19	9	0.9181		6.33333
NZ_CP009528.1_Methanosarcina_barkeri_MS	82	26861	76	5	15	5	0.7437		5
NZ_CP009528.1_Methanosarcina_barkeri_MS	82	47190	69	5	14	3	0.7778		4.66667
NZ_CP009528.1_Methanosarcina_barkeri_MS	82	96167	145	5	24	4	0.9722		8
NZ_CP009528.1_Methanosarcina_barkeri_MS	82	125845	277	6	46	6	0.8493		15.3333
NZ_CP009528.1_Methanosarcina_barkeri_MS	82	129109	120	7	17	7	0.9552		5.66667
NZ_CP009528.1_Methanosarcina_barkeri_MS	82	139520	220	17	13	15	1		4.33333
NZ_CP009528.1_Methanosarcina_barkeri_MS	82	176648	61	5	12	5	1		4
NZ_CP009528.1_Methanosarcina_barkeri_MS	82	182334	93	7	13	6	1		4.33333
NZ_CP009528.1_Methanosarcina_barkeri_MS	82	197274	166	15	11	15	1		3.66667
NZ_CP009528.1_Methanosarcina_barkeri_MS	82	202733	134	9	15	7	0.744		5
NZ_CP009528.1_Methanosarcina_barkeri_MS	82	208439	66	5	13	5	1		4.33333
NZ_CP009528.1_Methanosarcina_barkeri_MS	82	218538	73	6	12	6	0.963		4
NZ_CP009528.1_Methanosarcina_barkeri_MS	82	224550	76	5	15	5	0.84		5
NZ_CP009528.1_Methanosarcina_barkeri_MS	82	225849	301	6	16	5	0.8902		5.33333
NZ_CP009528.1_Methanosarcina_barkeri_MS	82	226846	154	9	17	9	0.9259		5.66667
NZ_CP009528.1_Methanosarcina_barkeri_MS	82	230360	144	13	11	13	1		3.66667
NZ_CP009528.1_Methanosarcina_barkeri_MS	82	244033	874	12	73	8	0.3874		24.3333
NZ_CP009528.1_Methanosarcina_barkeri_MS	82	271804	57	4	14	4	1		4.66667
NZ_CP009528.1_Methanosarcina_barkeri_MS	82	279264	291	24	12	21	1		4
NZ_CP009528.1_Methanosarcina_barkeri_MS	82	305635	109	4	27	4	0.9259		9
NZ_CP009528.1_Methanosarcina_barkeri_MS	82	308222	61	4	15	4	0.9407		5
NZ_CP009528.1_Methanosarcina_barkeri_MS	82	336140	105	4	23	3	0.8841		7.66667
NZ_CP009528.1_Methanosarcina_barkeri_MS	82	358792	81	4	16	3	0.9444		5.33333
NZ_CP009528.1_Methanosarcina_barkeri_MS	82	389670	99	7	14	7	0.9546		4.66667
NZ_CP009528.1_Methanosarcina_barkeri_MS	82	397287	217	9	24	9	1		8
NZ_CP009528.1_Methanosarcina_barkeri_MS	82	420209	76	5	15	5	1		5
NZ_CP009528.1_Methanosarcina_barkeri_MS	82	430885	68	5	14	3	0.7778		4.66667
NZ_CP009528.1_Methanosarcina_barkeri_MS	82	442280	100	7	14	6	0.9683		4.66667
NZ_CP009528.1_Methanosarcina_barkeri_MS	82	456172	85	7	12	7	0.8942		4
NZ_CP009528.1_Methanosarcina_barkeri_MS	82	481591	131	10	13	10	1		4.33333
NZ_CP009528.1_Methanosarcina_barkeri_MS	82	489225	79	6	13	6	1		4.33333
NZ_CP009528.1_Methanosarcina_barkeri_MS	82	494956	91	6	15	6	0.9526		5
NZ_CP009528.1_Methanosarcina_barkeri_MS	82	523201	994	4	246	3	0.7881		82
NZ_CP009528.1_Methanosarcina_barkeri_MS	82	535877	86	4	17	3	0.8642		5.66667
NZ_CP009528.1_Methanosarcina_barkeri_MS	82	536737	109	6	18	6	1		6
NZ_CP009528.1_Methanosarcina_barkeri_MS	82	552429	101	5	20	5	0.8533		6.66667
NZ_CP009528.1_Methanosarcina_barkeri_MS	82	554012	91	6	15	6	0.917		5
NZ_CP009528.1_Methanosarcina_barkeri_MS	82	559220	171	10	17	10	0.8571		5.66667
NZ_CP009528.1_Methanosarcina_barkeri_MS	82	570458	137	8	17	8	0.8964		5.66667
NZ_CP009528.1_Methanosarcina_barkeri_MS	82	582048	499	4	126	3	0.6314		42
NZ_CP009528.1_Methanosarcina_barkeri_MS	82	588999	121	7	17	6	1		5.66667
NZ_CP009528.1_Methanosarcina_barkeri_MS	82	620008	82	5	18	3	1		6
NZ_CP009528.1_Methanosarcina_barkeri_MS	82	622506	85	6	14	6	1		4.66667
NZ_CP009528.1_Methanosarcina_barkeri_MS	82	627781	499	4	126	3	0.685		42
NZ_CP009528.1_Methanosarcina_barkeri_MS	82	654814	77	4	19	4	1		6.33333
NZ_CP009528.1_Methanosarcina_barkeri_MS	82	700074	464	7	50	6	1		16.6667
NZ_CP009528.1_Methanosarcina_barkeri_MS	82	704067	130	8	12	5	0.7128		4
NZ_CP009528.1_Methanosarcina_barkeri_MS	82	706480	120	7	17	7	0.9776		5.66667
NZ_CP009528.1_Methanosarcina_barkeri_MS	82	710511	637	5	126	4	0.641		42
NZ_CP009528.1_Methanosarcina_barkeri_MS	82	711491	985	5	246	3	0.6689		82
NZ_CP009528.1_Methanosarcina_barkeri_MS	82	722434	199	18	11	18	1		3.66667
NZ_CP009528.1_Methanosarcina_barkeri_MS	82	773483	145	8	18	8	0.9603		6
NZ_CP009528.1_Methanosarcina_barkeri_MS	82	835804	69	4	17	4	1		5.66667
NZ_CP009528.1_Methanosarcina_barkeri_MS	82	838291	121	5	24	3	0.8444		8
NZ_CP009528.1_Methanosarcina_barkeri_MS	82	839262	76	4	15	3	1		5
NZ_CP009528.1_Methanosarcina_barkeri_MS	82	855242	1081	8	120	5	0.7096		40
NZ_CP009528.1_Methanosarcina_barkeri_MS	82	883343	498	6	11	5	1		3.66667
NZ_CP009528.1_Methanosarcina_barkeri_MS	82	885331	97	8	12	8	1		4
NZ_CP009528.1_Methanosarcina_barkeri_MS	82	900890	127	7	18	7	1		6
NZ_CP009528.1_Methanosarcina_barkeri_MS	82	936256	760	5	126	3	0.6406		42
NZ_CP009528.1_Methanosarcina_barkeri_MS	82	939055	198	11	15	9	0.8519		5
NZ_CP009528.1_Methanosarcina_barkeri_MS	82	942387	93	5	18	3	0.9506		6
NZ_CP009528.1_Methanosarcina_barkeri_MS	82	960177	127	7	18	7	1		6
NZ_CP009528.1_Methanosarcina_barkeri_MS	82	976952	1527	25	61	24	0.253		20.3333
NZ_CP009528.1_Methanosarcina_barkeri_MS	82	1066919	76	5	15	5	0.9467		5
NZ_CP009528.1_Methanosarcina_barkeri_MS	82	1067939	313	7	12	5	0.8231		4
NZ_CP009528.1_Methanosarcina_barkeri_MS	82	1069691	164	5	33	4	0.9192		11
NZ_CP009528.1_Methanosarcina_barkeri_MS	82	1072451	122	8	15	6	0.8368		5
NZ_CP009528.1_Methanosarcina_barkeri_MS	82	1075825	289	8	36	8	0.9233		12
NZ_CP009528.1_Methanosarcina_barkeri_MS	82	1075819	868	12	36	9	0.8621		12
NZ_CP009528.1_Methanosarcina_barkeri_MS	82	1077569	79	6	13	4	0.9487		4.33333
NZ_CP009528.1_Methanosarcina_barkeri_MS	82	1090564	79	6	13	6	1		4.33333
NZ_CP009528.1_Methanosarcina_barkeri_MS	82	1110653	97	6	16	6	1		5.33333
NZ_CP009528.1_Methanosarcina_barkeri_MS	82	1113508	91	6	15	6	1		5
NZ_CP009528.1_Methanosarcina_barkeri_MS	82	1130379	97	8	12	8	1		4
NZ_CP009528.1_Methanosarcina_barkeri_MS	82	1132612	178	11	16	10	0.9407		5.33333
NZ_CP009528.1_Methanosarcina_barkeri_MS	82	1138243	99	7	14	7	0.9002		4.66667
NZ_CP009528.1_Methanosarcina_barkeri_MS	82	1144243	251	10	25	10	1		8.33333
NZ_CP009528.1_Methanosarcina_barkeri_MS	82	1147380	194	8	24	7	0.9524		8
NZ_CP009528.1_Methanosarcina_barkeri_MS	82	1157600	97	5	16	4	1		5.33333
NZ_CP009528.1_Methanosarcina_barkeri_MS	82	1198790	77	4	19	4	1		6.33333
NZ_CP009528.1_Methanosarcina_barkeri_MS	82	1210717	73	4	18	4	1		6
NZ_CP009528.1_Methanosarcina_barkeri_MS	82	1212024	183	12	13	10	1		4.33333
NZ_CP009528.1_Methanosarcina_barkeri_MS	82	1214654	127	6	21	6	0.7848		7
NZ_CP009528.1_Methanosarcina_barkeri_MS	82	1220184	91	6	15	6	0.84		5
NZ_CP009528.1_Methanosarcina_barkeri_MS	82	1241358	181	12	15	12	0.9582		5
NZ_CP009528.1_Methanosarcina_barkeri_MS	82	1250813	121	6	20	6	0.92		6.66667
NZ_CP009528.1_Methanosarcina_barkeri_MS	82	1257751	94	4	23	3	0.9227		7.66667
NZ_CP009528.1_Methanosarcina_barkeri_MS	82	1262563	141	10	14	10	0.8148		4.66667
NZ_CP009528.1_Methanosarcina_barkeri_MS	82	1265918	69	4	17	4	1		5.66667
NZ_CP009528.1_Methanosarcina_barkeri_MS	82	1268730	199	11	18	11	1		6
NZ_CP009528.1_Methanosarcina_barkeri_MS	82	1277828	85	4	14	3	0.873		4.66667
NZ_CP009528.1_Methanosarcina_barkeri_MS	82	1282269	961	7	120	6	0.7488		40
NZ_CP009528.1_Methanosarcina_barkeri_MS	82	1289931	53	4	13	4	1		4.33333
NZ_CP009528.1_Methanosarcina_barkeri_MS	82	1321572	239	14	17	14	0.7929		5.66667
NZ_CP009528.1_Methanosarcina_barkeri_MS	82	1333040	182	12	13	11	0.9814		4.33333
NZ_CP009528.1_Methanosarcina_barkeri_MS	82	1346160	112	9	12	6	1		4
NZ_CP009528.1_Methanosarcina_barkeri_MS	82	1379546	80	5	17	3	0.9477		5.66667
NZ_CP009528.1_Methanosarcina_barkeri_MS	82	1381135	85	4	14	3	0.9365		4.66667
NZ_CP009528.1_Methanosarcina_barkeri_MS	82	1384391	96	5	19	5	0.9158		6.33333
NZ_CP009528.1_Methanosarcina_barkeri_MS	82	1391851	126	8	14	7	0.8912		4.66667
NZ_CP009528.1_Methanosarcina_barkeri_MS	82	1403956	113	8	14	8	0.9354		4.66667
NZ_CP009528.1_Methanosarcina_barkeri_MS	82	1416705	1447	11	19	8	1		6.33333
NZ_CP009528.1_Methanosarcina_barkeri_MS	82	1428804	85	6	14	6	0.9492		4.66667
NZ_CP009528.1_Methanosarcina_barkeri_MS	82	1442906	77	4	19	4	1		6.33333
NZ_CP009528.1_Methanosarcina_barkeri_MS	82	1447847	177	16	11	16	0.896		3.66667
NZ_CP009528.1_Methanosarcina_barkeri_MS	82	1447732	686	5	15	4	1		5
NZ_CP009528.1_Methanosarcina_barkeri_MS	82	1451926	1516	6	246	4	0.9106		82
NZ_CP009528.1_Methanosarcina_barkeri_MS	82	1463097	53	4	13	4	1		4.33333
NZ_CP009528.1_Methanosarcina_barkeri_MS	82	1466227	105	8	13	8	1		4.33333
NZ_CP009528.1_Methanosarcina_barkeri_MS	82	1504327	133	12	11	12	1		3.66667
NZ_CP009528.1_Methanosarcina_barkeri_MS	82	1523396	85	6	12	5	0.9556		4
NZ_CP009528.1_Methanosarcina_barkeri_MS	82	1526600	153	4	38	4	0.9825		12.6667
NZ_CP009528.1_Methanosarcina_barkeri_MS	82	1557297	53	4	13	4	0.9487		4.33333
NZ_CP009528.1_Methanosarcina_barkeri_MS	82	1564682	123	8	13	6	0.9111		4.33333
NZ_CP009528.1_Methanosarcina_barkeri_MS	82	1565358	126	4	21	3	0.6616		7
NZ_CP009528.1_Methanosarcina_barkeri_MS	82	1619968	57	4	14	4	1		4.66667
NZ_CP009528.1_Methanosarcina_barkeri_MS	82	1631442	595	4	99	3	0.5688		33
NZ_CP009528.1_Methanosarcina_barkeri_MS	82	1633148	57	4	14	4	0.9524		4.66667
NZ_CP009528.1_Methanosarcina_barkeri_MS	82	1637611	272	16	17	15	0.9612		5.66667
NZ_CP009528.1_Methanosarcina_barkeri_MS	82	1638079	72	4	19	3	1		6.33333
NZ_CP009528.1_Methanosarcina_barkeri_MS	82	1674553	57	4	14	4	0.9048		4.66667
NZ_CP009528.1_Methanosarcina_barkeri_MS	82	1676790	73	4	18	4	0.963		6
NZ_CP009528.1_Methanosarcina_barkeri_MS	82	1719956	226	8	30	5	0.8258		10
NZ_CP009528.1_Methanosarcina_barkeri_MS	82	1721125	136	9	15	9	1		5
NZ_CP009528.1_Methanosarcina_barkeri_MS	82	1728620	183	7	26	7	1		8.66667
NZ_CP009528.1_Methanosarcina_barkeri_MS	82	1752748	73	6	12	6	0.8667		4
NZ_CP009528.1_Methanosarcina_barkeri_MS	82	1758914	141	9	14	8	0.8844		4.66667
NZ_CP009528.1_Methanosarcina_barkeri_MS	82	1766421	121	10	12	10	1		4
NZ_CP009528.1_Methanosarcina_barkeri_MS	82	1775784	67	6	11	6	1		3.66667
NZ_CP009528.1_Methanosarcina_barkeri_MS	82	1780207	81	4	20	4	1		6.66667
NZ_CP009528.1_Methanosarcina_barkeri_MS	82	1803846	49	4	12	4	0.9444		4
NZ_CP009528.1_Methanosarcina_barkeri_MS	82	1815522	72	5	12	4	0.9444		4
NZ_CP009528.1_Methanosarcina_barkeri_MS	82	1830516	57	4	14	4	0.9048		4.66667
NZ_CP009528.1_Methanosarcina_barkeri_MS	82	1837034	154	9	17	9	1		5.66667
NZ_CP009528.1_Methanosarcina_barkeri_MS	82	1851064	141	10	14	8	0.9354		4.66667
NZ_CP009528.1_Methanosarcina_barkeri_MS	82	1870599	168	13	13	11	0.8918		4.33333
NZ_CP009528.1_Methanosarcina_barkeri_MS	82	1878987	73	4	18	4	0.8025		6
NZ_CP009528.1_Methanosarcina_barkeri_MS	82	1882062	152	6	28	4	1		9.33333
NZ_CP009528.1_Methanosarcina_barkeri_MS	82	1891846	133	6	22	6	1		7.33333
NZ_CP009528.1_Methanosarcina_barkeri_MS	82	1914059	288	16	15	13	1		5
NZ_CP009528.1_Methanosarcina_barkeri_MS	82	1949995	109	6	18	6	0.9556		6
NZ_CP009528.1_Methanosarcina_barkeri_MS	82	1951803	129	8	16	8	0.9643		5.33333
NZ_CP009528.1_Methanosarcina_barkeri_MS	82	1967202	171	8	22	7	0.9827		7.33333
NZ_CP009528.1_Methanosarcina_barkeri_MS	82	1981349	97	8	12	8	1		4
NZ_CP009528.1_Methanosarcina_barkeri_MS	82	2005971	113	7	16	7	0.9524		5.33333
NZ_CP009528.1_Methanosarcina_barkeri_MS	82	2011648	119	4	30	3	0.9111		10
NZ_CP009528.1_Methanosarcina_barkeri_MS	82	2038183	71	6	10	5	0.9467		3.33333
NZ_CP009528.1_Methanosarcina_barkeri_MS	82	2043906	53	4	13	4	0.9487		4.33333
NZ_CP009528.1_Methanosarcina_barkeri_MS	82	2054441	91	6	15	6	0.8933		5
NZ_CP009528.1_Methanosarcina_barkeri_MS	82	2063962	760	6	108	5	0.7988		36
NZ_CP009528.1_Methanosarcina_barkeri_MS	82	2071009	121	5	24	5	0.9778		8
NZ_CP009528.1_Methanosarcina_barkeri_MS	82	2089384	61	4	15	4	1		5
NZ_CP009528.1_Methanosarcina_barkeri_MS	82	2102967	53	4	13	4	0.8036		4.33333
NZ_CP009528.1_Methanosarcina_barkeri_MS	82	2103355	211	15	14	15	1		4.66667
NZ_CP009528.1_Methanosarcina_barkeri_MS	82	2114399	161	8	15	7	1		5
NZ_CP009528.1_Methanosarcina_barkeri_MS	82	2120352	204	7	29	7	0.8117		9.66667
NZ_CP009528.1_Methanosarcina_barkeri_MS	82	2130607	111	10	11	10	1		3.66667
NZ_CP009528.1_Methanosarcina_barkeri_MS	82	2189313	53	4	13	4	0.9316		4.33333
NZ_CP009528.1_Methanosarcina_barkeri_MS	82	2196832	118	9	13	9	1		4.33333
NZ_CP009528.1_Methanosarcina_barkeri_MS	82	2215968	141	10	12	9	0.9198		4
NZ_CP009528.1_Methanosarcina_barkeri_MS	82	2218621	71	5	14	5	1		4.66667
NZ_CP009528.1_Methanosarcina_barkeri_MS	82	2221930	91	5	18	5	0.9407		6
NZ_CP009528.1_Methanosarcina_barkeri_MS	82	2234796	97	8	12	8	1		4
NZ_CP009528.1_Methanosarcina_barkeri_MS	82	2243257	1855	14	123	10	0.7445		41
NZ_CP009528.1_Methanosarcina_barkeri_MS	82	2298567	103	6	17	6	1		5.66667
NZ_CP009528.1_Methanosarcina_barkeri_MS	82	2300998	125	8	15	6	1		5
NZ_CP009528.1_Methanosarcina_barkeri_MS	82	2316929	70	4	17	3	1		5.66667
NZ_CP009528.1_Methanosarcina_barkeri_MS	82	2337902	69	4	17	4	0.8843		5.66667
NZ_CP009528.1_Methanosarcina_barkeri_MS	82	2369984	65	4	16	4	0.9028		5.33333
NZ_CP009528.1_Methanosarcina_barkeri_MS	82	2376792	103	6	17	6	1		5.66667
NZ_CP009528.1_Methanosarcina_barkeri_MS	82	2385899	235	18	13	18	1		4.33333
NZ_CP009528.1_Methanosarcina_barkeri_MS	82	2386711	261	20	13	20	0.8645		4.33333
NZ_CP009528.1_Methanosarcina_barkeri_MS	82	2389397	97	6	16	6	0.9722		5.33333
NZ_CP009528.1_Methanosarcina_barkeri_MS	82	2392018	151	10	15	10	1		5
NZ_CP009528.1_Methanosarcina_barkeri_MS	82	2393925	161	10	16	10	0.8222		5.33333
NZ_CP009528.1_Methanosarcina_barkeri_MS	82	2419796	127	6	21	6	0.9619		7
NZ_CP009528.1_Methanosarcina_barkeri_MS	82	2433917	121	6	20	6	0.92		6.66667
NZ_CP009528.1_Methanosarcina_barkeri_MS	82	2459200	69	4	17	4	1		5.66667
NZ_CP009528.1_Methanosarcina_barkeri_MS	82	2469392	155	5	34	4	0.9804		11.3333
NZ_CP009528.1_Methanosarcina_barkeri_MS	82	2499642	72	6	12	5	1		4
NZ_CP009528.1_Methanosarcina_barkeri_MS	82	2513199	136	4	34	3	0.9739		11.3333
NZ_CP009528.1_Methanosarcina_barkeri_MS	82	2538010	985	4	246	4	0.7218		82
NZ_CP009528.1_Methanosarcina_barkeri_MS	82	2568434	67	6	11	6	0.8465		3.66667
NZ_CP009528.1_Methanosarcina_barkeri_MS	82	2623289	85	6	14	6	0.9683		4.66667
NZ_CP009528.1_Methanosarcina_barkeri_MS	82	2630470	79	6	13	6	1		4.33333
NZ_CP009528.1_Methanosarcina_barkeri_MS	82	2633972	649	6	108	6	0.7541		36
NZ_CP009528.1_Methanosarcina_barkeri_MS	82	2637413	108	6	18	5	0.9111		6
NZ_CP009528.1_Methanosarcina_barkeri_MS	82	2637622	97	5	16	3	0.9444		5.33333
NZ_CP009528.1_Methanosarcina_barkeri_MS	82	2647930	51	4	10	3	1		3.33333
NZ_CP009528.1_Methanosarcina_barkeri_MS	82	2656856	66	5	13	5	1		4.33333
NZ_CP009528.1_Methanosarcina_barkeri_MS	82	2661883	222	17	13	17	1		4.33333
NZ_CP009528.1_Methanosarcina_barkeri_MS	82	2690331	101	5	20	5	1		6.66667
NZ_CP009528.1_Methanosarcina_barkeri_MS	82	2692045	309	4	11	3	1		3.66667
NZ_CP009528.1_Methanosarcina_barkeri_MS	82	2692421	489	6	16	4	1		5.33333
NZ_CP009528.1_Methanosarcina_barkeri_MS	82	2702852	137	8	17	8	0.9608		5.66667
NZ_CP009528.1_Methanosarcina_barkeri_MS	82	2707127	190	9	21	9	0.8325		7
NZ_CP009528.1_Methanosarcina_barkeri_MS	82	2707861	98	7	14	6	0.9429		4.66667
NZ_CP009528.1_Methanosarcina_barkeri_MS	82	2721690	91	5	18	5	0.8222		6
NZ_CP009528.1_Methanosarcina_barkeri_MS	82	2724498	104	7	15	6	1		5
NZ_CP009528.1_Methanosarcina_barkeri_MS	82	2735812	73	4	16	3	1		5.33333
NZ_CP009528.1_Methanosarcina_barkeri_MS	82	2735887	185	11	16	10	1		5.33333
NZ_CP009528.1_Methanosarcina_barkeri_MS	82	2767814	170	7	19	5	1		6.33333
NZ_CP009528.1_Methanosarcina_barkeri_MS	82	2771421	167	13	13	11	1		4.33333
NZ_CP009528.1_Methanosarcina_barkeri_MS	82	2775584	73	4	18	4	0.8642		6
NZ_CP009528.1_Methanosarcina_barkeri_MS	82	2787171	101	9	10	8	1		3.33333
NZ_CP009528.1_Methanosarcina_barkeri_MS	82	2811504	90	5	18	4	1		6
NZ_CP009528.1_Methanosarcina_barkeri_MS	82	2815728	277	10	24	8	0.9286		8
NZ_CP009528.1_Methanosarcina_barkeri_MS	82	2845264	57	4	14	4	1		4.66667
NZ_CP009528.1_Methanosarcina_barkeri_MS	82	2852806	136	9	15	9	1		5
NZ_CP009528.1_Methanosarcina_barkeri_MS	82	2892121	76	5	15	5	0.8933		5
NZ_CP009528.1_Methanosarcina_barkeri_MS	82	2913934	166	11	11	10	1		3.66667
NZ_CP009528.1_Methanosarcina_barkeri_MS	82	2915666	61	4	12	3	0.7778		4
NZ_CP009528.1_Methanosarcina_barkeri_MS	82	2919660	760	11	69	11	0.7107		23
NZ_CP009528.1_Methanosarcina_barkeri_MS	82	2922564	90	7	13	5	0.8974		4.33333
NZ_CP009528.1_Methanosarcina_barkeri_MS	82	2924556	145	9	16	9	0.9676		5.33333
NZ_CP009528.1_Methanosarcina_barkeri_MS	82	2928944	658	8	14	5	1		4.66667
NZ_CP009528.1_Methanosarcina_barkeri_MS	82	2944657	213	5	42	3	0.8942		14
NZ_CP009528.1_Methanosarcina_barkeri_MS	82	2955631	91	5	15	4	0.6615		5
NZ_CP009528.1_Methanosarcina_barkeri_MS	82	2957391	1600	13	123	10	0.7408		41
NZ_CP009528.1_Methanosarcina_barkeri_MS	82	2959755	817	7	102	6	0.7812		34
NZ_CP009528.1_Methanosarcina_barkeri_MS	82	2978318	204	4	43	3	1		14.3333
NZ_CP009528.1_Methanosarcina_barkeri_MS	82	2989175	64	4	14	3	1		4.66667
NZ_CP009528.1_Methanosarcina_barkeri_MS	82	2999164	65	4	16	4	1		5.33333
NZ_CP009528.1_Methanosarcina_barkeri_MS	82	3004277	99	7	14	7	0.9546		4.66667
NZ_CP009528.1_Methanosarcina_barkeri_MS	82	3010559	66	4	16	3	1		5.33333
NZ_CP009528.1_Methanosarcina_barkeri_MS	82	3010598	136	8	17	7	0.9552		5.66667
NZ_CP009528.1_Methanosarcina_barkeri_MS	82	3015095	144	11	13	11	0.9552		4.33333
NZ_CP009528.1_Methanosarcina_barkeri_MS	82	3024289	76	5	15	5	0.9467		5
NZ_CP009528.1_Methanosarcina_barkeri_MS	82	3038556	71	5	14	5	0.9429		4.66667
NZ_CP009528.1_Methanosarcina_barkeri_MS	82	3051433	73	4	18	4	0.963		6
NZ_CP009528.1_Methanosarcina_barkeri_MS	82	3053158	96	5	19	5	0.8737		6.33333
NZ_CP009528.1_Methanosarcina_barkeri_MS	82	3076761	133	6	21	5	1		7
NZ_CP009528.1_Methanosarcina_barkeri_MS	82	3105016	193	16	12	16	0.9022		4
NZ_CP009528.1_Methanosarcina_barkeri_MS	82	3108774	226	8	30	5	0.7022		10
NZ_CP009528.1_Methanosarcina_barkeri_MS	82	3136627	79	5	13	4	1		4.33333
NZ_CP009528.1_Methanosarcina_barkeri_MS	82	3159252	96	5	19	5	0.8316		6.33333
NZ_CP009528.1_Methanosarcina_barkeri_MS	82	3183646	71	5	14	5	1		4.66667
NZ_CP009528.1_Methanosarcina_barkeri_MS	82	3188527	57	4	14	4	0.9524		4.66667
NZ_CP009528.1_Methanosarcina_barkeri_MS	82	3203992	635	10	19	8	1		6.33333
NZ_CP009528.1_Methanosarcina_barkeri_MS	82	3225914	65	4	16	4	1		5.33333
NZ_CP009528.1_Methanosarcina_barkeri_MS	82	3227088	133	6	22	6	1		7.33333
NZ_CP009528.1_Methanosarcina_barkeri_MS	82	3237381	89	4	22	4	0.9394		7.33333
NZ_CP009528.1_Methanosarcina_barkeri_MS	82	3306528	128	5	17	4	0.8824		5.66667
NZ_CP009528.1_Methanosarcina_barkeri_MS	82	3307711	61	4	15	4	0.9111		5
NZ_CP009528.1_Methanosarcina_barkeri_MS	82	3309345	209	16	13	16	0.9333		4.33333
NZ_CP009528.1_Methanosarcina_barkeri_MS	82	3309465	144	11	13	11	0.8956		4.33333
NZ_CP009528.1_Methanosarcina_barkeri_MS	82	3315944	66	5	13	5	0.9385		4.33333
NZ_CP009528.1_Methanosarcina_barkeri_MS	82	3317276	57	4	14	4	0.9524		4.66667
NZ_CP009528.1_Methanosarcina_barkeri_MS	82	3322435	61	4	15	4	0.9556		5
NZ_CP009528.1_Methanosarcina_barkeri_MS	82	3324715	114	5	23	3	0.9614		7.66667
NZ_CP009528.1_Methanosarcina_barkeri_MS	82	3333728	179	9	15	7	0.9323		5
NZ_CP009528.1_Methanosarcina_barkeri_MS	82	3339213	127	5	26	3	0.9316		8.66667
NZ_CP009528.1_Methanosarcina_barkeri_MS	82	3352099	204	7	29	7	0.8993		9.66667
NZ_CP009528.1_Methanosarcina_barkeri_MS	82	3354201	175	5	29	4	0.8008		9.66667
NZ_CP009528.1_Methanosarcina_barkeri_MS	82	3355190	70	4	17	3	0.8954		5.66667
NZ_CP009528.1_Methanosarcina_barkeri_MS	82	3359508	212	12	16	11	1		5.33333
NZ_CP009528.1_Methanosarcina_barkeri_MS	82	3368966	71	5	14	5	1		4.66667
NZ_CP009528.1_Methanosarcina_barkeri_MS	82	3371986	101	5	20	5	1		6.66667
NZ_CP009528.1_Methanosarcina_barkeri_MS	82	3383155	126	5	25	5	0.968		8.33333
NZ_CP009528.1_Methanosarcina_barkeri_MS	82	3386625	121	8	15	8	1		5
NZ_CP009528.1_Methanosarcina_barkeri_MS	82	3413146	139	5	27	4	0.9753		9
NZ_CP009528.1_Methanosarcina_barkeri_MS	82	3445667	261	10	26	10	0.9897		8.66667
NZ_CP009528.1_Methanosarcina_barkeri_MS	82	3455673	65	4	16	4	1		5.33333
NZ_CP009528.1_Methanosarcina_barkeri_MS	82	3460084	307	17	18	17	1		6
NZ_CP009528.1_Methanosarcina_barkeri_MS	82	3465852	159	10	15	6	1		5
NZ_CP009528.1_Methanosarcina_barkeri_MS	82	3493454	226	14	16	13	1		5.33333
NZ_CP009528.1_Methanosarcina_barkeri_MS	82	3499026	117	5	23	4	0.942		7.66667
NZ_CP009528.1_Methanosarcina_barkeri_MS	82	3542566	193	9	19	7	0.9332		6.33333
NZ_CP009528.1_Methanosarcina_barkeri_MS	82	3549901	241	8	30	8	0.9889		10
NZ_CP009528.1_Methanosarcina_barkeri_MS	82	3552591	79	6	13	6	0.9658		4.33333
NZ_CP009528.1_Methanosarcina_barkeri_MS	82	3566983	188	11	17	11	0.9201		5.66667
NZ_CP009528.1_Methanosarcina_barkeri_MS	82	3639866	89	4	22	4	1		7.33333
NZ_CP009528.1_Methanosarcina_barkeri_MS	82	3647171	101	4	25	4	1		8.33333
NZ_CP009528.1_Methanosarcina_barkeri_MS	82	3698147	136	9	15	9	0.9654		5
NZ_CP009528.1_Methanosarcina_barkeri_MS	82	3716778	103	6	17	6	1		5.66667
NZ_CP009528.1_Methanosarcina_barkeri_MS	82	3727415	109	6	18	6	0.7877		6
NZ_CP009528.1_Methanosarcina_barkeri_MS	82	3735060	62	5	12	4	1		4
NZ_CP009528.1_Methanosarcina_barkeri_MS	82	3771148	132	4	33	3	0.8114		11
NZ_CP009528.1_Methanosarcina_barkeri_MS	82	3772095	57	4	14	4	1		4.66667
NZ_CP009528.1_Methanosarcina_barkeri_MS	82	3811964	129	7	18	5	1		6
NZ_CP009528.1_Methanosarcina_barkeri_MS	82	3822533	628	7	18	5	1		6
NZ_CP009528.1_Methanosarcina_barkeri_MS	82	3847588	87	4	17	3	1		5.66667
NZ_CP009528.1_Methanosarcina_barkeri_MS	82	3847678	103	6	17	6	1		5.66667
NZ_CP009528.1_Methanosarcina_barkeri_MS	82	3849304	62	5	12	4	0.9444		4
NZ_CP009528.1_Methanosarcina_barkeri_MS	82	3865253	192	5	14	4	1		4.66667
NZ_CP009528.1_Methanosarcina_barkeri_MS	82	3870245	66	5	13	5	0.8769		4.33333
NZ_CP009528.1_Methanosarcina_barkeri_MS	82	3874027	349	29	12	29	1		4
NZ_CP009528.1_Methanosarcina_barkeri_MS	82	3884787	81	5	16	5	1		5.33333
NZ_CP009528.1_Methanosarcina_barkeri_MS	82	3887238	91	6	15	6	0.9111		5
NZ_CP009528.1_Methanosarcina_barkeri_MS	82	3894484	145	4	36	4	0.9198		12
NZ_CP009528.1_Methanosarcina_barkeri_MS	82	3900211	134	7	19	7	1		6.33333
NZ_CP009528.1_Methanosarcina_barkeri_MS	82	3908056	67	6	11	6	1		3.66667
NZ_CP009528.1_Methanosarcina_barkeri_MS	82	3967802	235	9	26	9	0.9658		8.66667
NZ_CP009528.1_Methanosarcina_barkeri_MS	82	3971184	121	11	10	10	0.9378		3.33333
NZ_CP009528.1_Methanosarcina_barkeri_MS	82	3976323	375	13	13	11	1		4.33333
NZ_CP009528.1_Methanosarcina_barkeri_MS	82	3987008	76	5	15	5	1		5
NZ_CP009528.1_Methanosarcina_barkeri_MS	82	3987964	97	5	22	3	0.8788		7.33333
NZ_CP009528.1_Methanosarcina_barkeri_MS	82	4036605	121	6	20	6	0.9244		6.66667
NZ_CP009528.1_Methanosarcina_barkeri_MS	82	4050693	85	4	20	3	0.9556		6.66667
NZ_CP009528.1_Methanosarcina_barkeri_MS	82	4077765	129	8	16	8	0.9554		5.33333
NZ_CP009528.1_Methanosarcina_barkeri_MS	82	4134895	72	5	14	4	1		4.66667
NZ_CP009528.1_Methanosarcina_barkeri_MS	82	4146122	113	7	16	7	0.8532		5.33333
NZ_CP009528.1_Methanosarcina_barkeri_MS	82	4197380	145	9	16	9	1		5.33333
NZ_CP009528.1_Methanosarcina_barkeri_MS	82	4216715	101	4	25	4	0.9467		8.33333
NZ_CP009528.1_Methanosarcina_barkeri_MS	82	4228281	53	4	13	4	0.9487		4.33333
NZ_CP009528.1_Methanosarcina_barkeri_MS	82	4236373	91	5	18	5	1		6
NZ_CP009528.1_Methanosarcina_barkeri_MS	82	4243563	155	11	14	11	1		4.66667
NZ_CP009528.1_Methanosarcina_barkeri_MS	82	4272337	171	10	17	10	0.8128		5.66667
NZ_CP009528.1_Methanosarcina_barkeri_MS	82	4304982	79	6	13	6	0.9453		4.33333
NZ_CP009528.1_Methanosarcina_barkeri_MS	82	4317073	129	7	18	6	1		6
NZ_CP009528.1_Methanosarcina_barkeri_MS	82	4321999	81	5	16	5	1		5.33333
NZ_CP009528.1_Methanosarcina_barkeri_MS	82	4357463	268	11	15	9	0.7926		5
NZ_CP009528.1_Methanosarcina_barkeri_MS	82	4396123	309	13	14	10	1		4.66667
NZ_CP009528.1_Methanosarcina_barkeri_MS	82	4418893	77	4	19	4	1		6.33333
NZ_CP009528.1_Methanosarcina_barkeri_MS	82	4434276	94	4	26	3	1		8.66667
NZ_CP009528.1_Methanosarcina_barkeri_MS	82	4437202	126	5	25	5	0.904		8.33333
NZ_CP009528.1_Methanosarcina_barkeri_MS	82	4478550	344	12	28	9	0.9894		9.33333
NZ_CP009528.1_Methanosarcina_barkeri_MS	82	4487471	141	10	14	10	0.9556		4.66667
NZ_CP009528.1_Methanosarcina_barkeri_MS	82	4493595	99	4	28	3	1		9.33333
NZ_CP009528.1_Methanosarcina_barkeri_MS	82	4498649	100	6	18	4	0.8519		6
NZ_CP009528.1_Methanosarcina_barkeri_MS	82	4510948	241	15	16	15	0.9175		5.33333
NZ_CP009528.1_Methanosarcina_barkeri_MS	82	4525702	121	5	24	5	1		8
NZ_CP009528.1_Methanosarcina_barkeri_MS	82	4527872	141	8	16	7	0.8095		5.33333
NZ_CP009528.1_Methanosarcina_barkeri_MS	82	4530842	162	9	18	8	0.9206		6
CP009516.1_Methanosarcina_horonobensis_HB-1	83	1637802	1324	5	120	3	0.4788		40
CP009516.1_Methanosarcina_horonobensis_HB-1	83	1647602	841	7	120	7	0.7408		40
CP009516.1_Methanosarcina_horonobensis_HB-1	83	1653863	631	5	126	5	0.6331		42
CP009516.1_Methanosarcina_horonobensis_HB-1	83	1818441	76	5	15	5	1		5
CP009516.1_Methanosarcina_horonobensis_HB-1	83	1830323	81	5	16	5	1		5.33333
CP009516.1_Methanosarcina_horonobensis_HB-1	83	1861284	81	5	16	5	1		5.33333
CP009516.1_Methanosarcina_horonobensis_HB-1	83	2009913	53	4	13	4	0.9487		4.33333
CP009516.1_Methanosarcina_horonobensis_HB-1	83	2093537	71	5	14	5	1		4.66667
CP009516.1_Methanosarcina_horonobensis_HB-1	83	2315987	106	5	21	5	0.8857		7
CP009516.1_Methanosarcina_horonobensis_HB-1	83	2316416	601	5	120	5	0.768		40
CP009516.1_Methanosarcina_horonobensis_HB-1	83	2370772	105	8	13	8	0.9121		4.33333
CP009516.1_Methanosarcina_horonobensis_HB-1	83	2413207	66	5	13	5	1		4.33333
CP009516.1_Methanosarcina_horonobensis_HB-1	83	2427650	57	4	14	4	0.9524		4.66667
CP009516.1_Methanosarcina_horonobensis_HB-1	83	2463204	506	4	11	3	1		3.66667
CP009516.1_Methanosarcina_horonobensis_HB-1	83	2480624	712	5	141	3	0.6348		47
CP009516.1_Methanosarcina_horonobensis_HB-1	83	2481429	61	4	15	4	0.9556		5
CP009516.1_Methanosarcina_horonobensis_HB-1	83	2549492	76	5	15	5	1		5
CP009516.1_Methanosarcina_horonobensis_HB-1	83	2616873	99	7	14	5	0.9048		4.66667
CP009516.1_Methanosarcina_horonobensis_HB-1	83	2714201	1129	10	141	6	0.6903		47
CP009516.1_Methanosarcina_horonobensis_HB-1	83	2835960	737	4	23	3	1		7.66667
CP009516.1_Methanosarcina_horonobensis_HB-1	83	3159692	131	10	13	10	1		4.33333
CP009516.1_Methanosarcina_horonobensis_HB-1	83	3514624	1105	8	138	8	0.5466		46
CP009516.1_Methanosarcina_horonobensis_HB-1	83	3544304	76	5	15	5	0.9644		5
CP009516.1_Methanosarcina_horonobensis_HB-1	83	3586364	634	4	159	3	0.6784		53
CP009516.1_Methanosarcina_horonobensis_HB-1	83	3947088	83	4	16	3	0.9444		5.33333
CP009516.1_Methanosarcina_horonobensis_HB-1	83	4006598	619	48	12	47	0.8984		4
CP009516.1_Methanosarcina_horonobensis_HB-1	83	4033713	2314	8	255	5	0.6639		85
CP009516.1_Methanosarcina_horonobensis_HB-1	83	4119493	628	5	126	4	0.5452		42
CP009516.1_Methanosarcina_horonobensis_HB-1	83	4120851	706	4	141	3	0.7667		47
CP009516.1_Methanosarcina_horonobensis_HB-1	83	4204792	151	7	21	6	0.9111		7
CP009516.1_Methanosarcina_horonobensis_HB-1	83	4245092	131	12	10	11	0.9321		3.33333
CP009516.1_Methanosarcina_horonobensis_HB-1	83	4538756	643	13	12	9	0.9506		4
CP009516.1_Methanosarcina_horonobensis_HB-1	83	4557569	763	6	126	5	0.469		42
CP009516.1_Methanosarcina_horonobensis_HB-1	83	4667608	1798	7	258	5	0.5873		86
CP009516.1_Methanosarcina_horonobensis_HB-1	83	5006612	70	4	18	3	1		6
NZ_CP009515.1_Methanosarcina_lacustris_Z-7289	84	2226	72	6	12	5	0.8889		4
NZ_CP009515.1_Methanosarcina_lacustris_Z-7289	84	2997	51	4	10	3	1		3.33333
NZ_CP009515.1_Methanosarcina_lacustris_Z-7289	84	3576	225	14	16	14	0.9881		5.33333
NZ_CP009515.1_Methanosarcina_lacustris_Z-7289	84	5298	87	6	12	5	0.9556		4
NZ_CP009515.1_Methanosarcina_lacustris_Z-7289	84	11372	109	6	18	6	0.9407		6
NZ_CP009515.1_Methanosarcina_lacustris_Z-7289	84	13862	61	5	12	5	1		4
NZ_CP009515.1_Methanosarcina_lacustris_Z-7289	84	17737	328	5	10	3	0.9111		3.33333
NZ_CP009515.1_Methanosarcina_lacustris_Z-7289	84	19974	166	11	15	11	1		5
NZ_CP009515.1_Methanosarcina_lacustris_Z-7289	84	28156	76	6	11	5	0.8788		3.66667
NZ_CP009515.1_Methanosarcina_lacustris_Z-7289	84	40656	61	5	10	4	1		3.33333
NZ_CP009515.1_Methanosarcina_lacustris_Z-7289	84	69837	121	5	24	5	1		8
NZ_CP009515.1_Methanosarcina_lacustris_Z-7289	84	103212	165	4	41	4	1		13.6667
NZ_CP009515.1_Methanosarcina_lacustris_Z-7289	84	119120	170	7	19	6	1		6.33333
NZ_CP009515.1_Methanosarcina_lacustris_Z-7289	84	124286	78	4	15	3	0.8815		5
NZ_CP009515.1_Methanosarcina_lacustris_Z-7289	84	130139	81	5	16	5	0.9		5.33333
NZ_CP009515.1_Methanosarcina_lacustris_Z-7289	84	150038	155	10	14	9	0.7722		4.66667
NZ_CP009515.1_Methanosarcina_lacustris_Z-7289	84	187876	58	4	14	3	0.873		4.66667
NZ_CP009515.1_Methanosarcina_lacustris_Z-7289	84	193368	145	12	12	10	0.9778		4
NZ_CP009515.1_Methanosarcina_lacustris_Z-7289	84	213232	118	9	13	9	0.9772		4.33333
NZ_CP009515.1_Methanosarcina_lacustris_Z-7289	84	225018	91	6	15	6	0.9704		5
NZ_CP009515.1_Methanosarcina_lacustris_Z-7289	84	231255	166	11	15	11	0.9451		5
NZ_CP009515.1_Methanosarcina_lacustris_Z-7289	84	238105	97	6	17	4	1		5.66667
NZ_CP009515.1_Methanosarcina_lacustris_Z-7289	84	256290	129	8	16	8	1		5.33333
NZ_CP009515.1_Methanosarcina_lacustris_Z-7289	84	259703	217	12	18	12	0.8732		6
NZ_CP009515.1_Methanosarcina_lacustris_Z-7289	84	267326	1297	5	258	4	0.8003		86
NZ_CP009515.1_Methanosarcina_lacustris_Z-7289	84	273692	73	4	18	4	0.8272		6
NZ_CP009515.1_Methanosarcina_lacustris_Z-7289	84	285458	85	6	12	5	0.8231		4
NZ_CP009515.1_Methanosarcina_lacustris_Z-7289	84	297374	71	4	14	3	0.873		4.66667
NZ_CP009515.1_Methanosarcina_lacustris_Z-7289	84	303106	73	4	18	4	1		6
NZ_CP009515.1_Methanosarcina_lacustris_Z-7289	84	338087	97	6	16	6	0.95		5.33333
NZ_CP009515.1_Methanosarcina_lacustris_Z-7289	84	340381	145	7	18	6	0.8617		6
NZ_CP009515.1_Methanosarcina_lacustris_Z-7289	84	354554	65	5	13	4	0.8632		4.33333
NZ_CP009515.1_Methanosarcina_lacustris_Z-7289	84	356946	109	6	12	4	0.9444		4
NZ_CP009515.1_Methanosarcina_lacustris_Z-7289	84	371541	155	11	14	11	0.91		4.66667
NZ_CP009515.1_Methanosarcina_lacustris_Z-7289	84	401622	81	4	20	4	1		6.66667
NZ_CP009515.1_Methanosarcina_lacustris_Z-7289	84	404798	127	8	14	7	0.8639		4.66667
NZ_CP009515.1_Methanosarcina_lacustris_Z-7289	84	426269	133	6	22	6	0.903		7.33333
NZ_CP009515.1_Methanosarcina_lacustris_Z-7289	84	437667	49	4	12	4	1		4
NZ_CP009515.1_Methanosarcina_lacustris_Z-7289	84	445907	658	6	26	4	0.9744		8.66667
NZ_CP009515.1_Methanosarcina_lacustris_Z-7289	84	449318	92	5	19	3	0.9532		6.33333
NZ_CP009515.1_Methanosarcina_lacustris_Z-7289	84	459551	76	5	15	5	0.9644		5
NZ_CP009515.1_Methanosarcina_lacustris_Z-7289	84	506749	3278	53	39	46	0.888		13
NZ_CP009515.1_Methanosarcina_lacustris_Z-7289	84	548953	105	4	26	4	1		8.66667
NZ_CP009515.1_Methanosarcina_lacustris_Z-7289	84	553523	45	4	11	4	1		3.66667
NZ_CP009515.1_Methanosarcina_lacustris_Z-7289	84	559266	76	5	15	5	1		5
NZ_CP009515.1_Methanosarcina_lacustris_Z-7289	84	577419	97	6	12	4	0.7778		4
NZ_CP009515.1_Methanosarcina_lacustris_Z-7289	84	579042	73	4	18	4	0.6959		6
NZ_CP009515.1_Methanosarcina_lacustris_Z-7289	84	605537	66	5	13	5	0.959		4.33333
NZ_CP009515.1_Methanosarcina_lacustris_Z-7289	84	617334	137	7	17	6	0.9529		5.66667
NZ_CP009515.1_Methanosarcina_lacustris_Z-7289	84	642611	121	10	12	10	1		4
NZ_CP009515.1_Methanosarcina_lacustris_Z-7289	84	660333	45	4	11	4	0.9394		3.66667
NZ_CP009515.1_Methanosarcina_lacustris_Z-7289	84	720199	874	6	145	4	0.9418		48.3333
NZ_CP009515.1_Methanosarcina_lacustris_Z-7289	84	723093	73	4	18	4	0.7901		6
NZ_CP009515.1_Methanosarcina_lacustris_Z-7289	84	732787	145	8	18	8	0.8307		6
NZ_CP009515.1_Methanosarcina_lacustris_Z-7289	84	758512	166	11	15	11	0.9257		5
NZ_CP009515.1_Methanosarcina_lacustris_Z-7289	84	805422	163	13	12	12	0.963		4
NZ_CP009515.1_Methanosarcina_lacustris_Z-7289	84	824242	199	11	18	11	0.8626		6
NZ_CP009515.1_Methanosarcina_lacustris_Z-7289	84	826702	57	4	14	4	1		4.66667
NZ_CP009515.1_Methanosarcina_lacustris_Z-7289	84	834093	51	4	10	3	1		3.33333
NZ_CP009515.1_Methanosarcina_lacustris_Z-7289	84	873845	65	4	16	4	1		5.33333
NZ_CP009515.1_Methanosarcina_lacustris_Z-7289	84	910562	134	7	19	7	0.9599		6.33333
NZ_CP009515.1_Methanosarcina_lacustris_Z-7289	84	916052	91	5	18	5	0.837		6
NZ_CP009515.1_Methanosarcina_lacustris_Z-7289	84	917944	151	10	15	10	0.8953		5
NZ_CP009515.1_Methanosarcina_lacustris_Z-7289	84	921534	91	5	18	5	0.8222		6
NZ_CP009515.1_Methanosarcina_lacustris_Z-7289	84	931605	72	6	12	5	0.9111		4
NZ_CP009515.1_Methanosarcina_lacustris_Z-7289	84	939875	91	8	10	7	0.9619		3.33333
NZ_CP009515.1_Methanosarcina_lacustris_Z-7289	84	1003432	86	5	17	5	0.8902		5.66667
NZ_CP009515.1_Methanosarcina_lacustris_Z-7289	84	1011073	53	4	13	4	1		4.33333
NZ_CP009515.1_Methanosarcina_lacustris_Z-7289	84	1019648	99	7	14	7	0.9184		4.66667
NZ_CP009515.1_Methanosarcina_lacustris_Z-7289	84	1033591	73	4	18	4	0.8765		6
NZ_CP009515.1_Methanosarcina_lacustris_Z-7289	84	1036702	73	4	16	3	1		5.33333
NZ_CP009515.1_Methanosarcina_lacustris_Z-7289	84	1042032	73	4	18	4	1		6
NZ_CP009515.1_Methanosarcina_lacustris_Z-7289	84	1044635	829	6	138	6	0.8795		46
NZ_CP009515.1_Methanosarcina_lacustris_Z-7289	84	1087516	96	5	19	5	0.9719		6.33333
NZ_CP009515.1_Methanosarcina_lacustris_Z-7289	84	1100467	186	11	16	8	0.9554		5.33333
NZ_CP009515.1_Methanosarcina_lacustris_Z-7289	84	1113746	113	8	14	8	0.9592		4.66667
NZ_CP009515.1_Methanosarcina_lacustris_Z-7289	84	1131391	465	4	21	3	1		7
NZ_CP009515.1_Methanosarcina_lacustris_Z-7289	84	1143482	109	4	27	4	0.9753		9
NZ_CP009515.1_Methanosarcina_lacustris_Z-7289	84	1163634	101	5	25	3	1		8.33333
NZ_CP009515.1_Methanosarcina_lacustris_Z-7289	84	1177394	65	4	16	4	0.9583		5.33333
NZ_CP009515.1_Methanosarcina_lacustris_Z-7289	84	1182667	748	5	27	3	0.9671		9
NZ_CP009515.1_Methanosarcina_lacustris_Z-7289	84	1190475	77	4	19	4	1		6.33333
NZ_CP009515.1_Methanosarcina_lacustris_Z-7289	84	1205409	113	7	14	6	0.8857		4.66667
NZ_CP009515.1_Methanosarcina_lacustris_Z-7289	84	1207349	77	4	19	4	1		6.33333
NZ_CP009515.1_Methanosarcina_lacustris_Z-7289	84	1209039	221	19	11	18	0.9303		3.66667
NZ_CP009515.1_Methanosarcina_lacustris_Z-7289	84	1230049	85	4	21	4	0.9683		7
NZ_CP009515.1_Methanosarcina_lacustris_Z-7289	84	1282801	79	6	13	6	0.9453		4.33333
NZ_CP009515.1_Methanosarcina_lacustris_Z-7289	84	1293165	57	4	14	4	1		4.66667
NZ_CP009515.1_Methanosarcina_lacustris_Z-7289	84	1319285	109	5	18	4	0.8519		6
NZ_CP009515.1_Methanosarcina_lacustris_Z-7289	84	1326830	757	6	126	6	0.89		42
NZ_CP009515.1_Methanosarcina_lacustris_Z-7289	84	1360788	76	4	19	3	0.9064		6.33333
NZ_CP009515.1_Methanosarcina_lacustris_Z-7289	84	1362907	49	4	12	4	0.9444		4
NZ_CP009515.1_Methanosarcina_lacustris_Z-7289	84	1380050	189	8	21	6	0.7386		7
NZ_CP009515.1_Methanosarcina_lacustris_Z-7289	84	1383250	83	4	23	3	1		7.66667
NZ_CP009515.1_Methanosarcina_lacustris_Z-7289	84	1402447	106	6	15	5	0.7867		5
NZ_CP009515.1_Methanosarcina_lacustris_Z-7289	84	1420217	76	5	15	5	1		5
NZ_CP009515.1_Methanosarcina_lacustris_Z-7289	84	1425848	66	5	13	5	0.959		4.33333
NZ_CP009515.1_Methanosarcina_lacustris_Z-7289	84	1446443	188	11	17	11	0.9344		5.66667
NZ_CP009515.1_Methanosarcina_lacustris_Z-7289	84	1451420	73	4	18	4	0.963		6
NZ_CP009515.1_Methanosarcina_lacustris_Z-7289	84	1478768	57	4	14	4	1		4.66667
NZ_CP009515.1_Methanosarcina_lacustris_Z-7289	84	1522479	73	6	12	6	0.9037		4
NZ_CP009515.1_Methanosarcina_lacustris_Z-7289	84	1523435	505	4	15	3	1		5
NZ_CP009515.1_Methanosarcina_lacustris_Z-7289	84	1526427	66	4	13	3	0.9316		4.33333
NZ_CP009515.1_Methanosarcina_lacustris_Z-7289	84	1536649	61	4	15	4	0.9556		5
NZ_CP009515.1_Methanosarcina_lacustris_Z-7289	84	1543558	92	4	26	3	0.9658		8.66667
NZ_CP009515.1_Methanosarcina_lacustris_Z-7289	84	1551487	123	9	12	8	1		4
NZ_CP009515.1_Methanosarcina_lacustris_Z-7289	84	1567472	79	6	13	6	0.9658		4.33333
NZ_CP009515.1_Methanosarcina_lacustris_Z-7289	84	1569353	105	7	13	6	0.8143		4.33333
NZ_CP009515.1_Methanosarcina_lacustris_Z-7289	84	1584776	85	4	21	4	0.9683		7
NZ_CP009515.1_Methanosarcina_lacustris_Z-7289	84	1605361	109	6	18	6	0.8815		6
NZ_CP009515.1_Methanosarcina_lacustris_Z-7289	84	1614249	109	6	18	6	0.8963		6
NZ_CP009515.1_Methanosarcina_lacustris_Z-7289	84	1630988	97	6	16	6	1		5.33333
NZ_CP009515.1_Methanosarcina_lacustris_Z-7289	84	1632241	101	5	20	5	1		6.66667
NZ_CP009515.1_Methanosarcina_lacustris_Z-7289	84	1634559	86	5	17	5	0.9216		5.66667
NZ_CP009515.1_Methanosarcina_lacustris_Z-7289	84	1646158	106	5	21	5	0.9746		7
NZ_CP009515.1_Methanosarcina_lacustris_Z-7289	84	1652185	99	6	14	5	0.9238		4.66667
NZ_CP009515.1_Methanosarcina_lacustris_Z-7289	84	1664756	73	4	18	4	0.9506		6
NZ_CP009515.1_Methanosarcina_lacustris_Z-7289	84	1714239	49	4	12	4	0.9444		4
NZ_CP009515.1_Methanosarcina_lacustris_Z-7289	84	1727803	151	6	25	6	0.9538		8.33333
NZ_CP009515.1_Methanosarcina_lacustris_Z-7289	84	1792972	421	28	15	28	0.9344		5
NZ_CP009515.1_Methanosarcina_lacustris_Z-7289	84	1800240	201	5	40	5	0.8933		13.3333
NZ_CP009515.1_Methanosarcina_lacustris_Z-7289	84	1831093	96	5	20	3	1		6.66667
NZ_CP009515.1_Methanosarcina_lacustris_Z-7289	84	1867172	349	6	18	4	0.9259		6
NZ_CP009515.1_Methanosarcina_lacustris_Z-7289	84	1888377	61	4	15	4	0.8963		5
NZ_CP009515.1_Methanosarcina_lacustris_Z-7289	84	1890154	85	4	21	4	0.9153		7
NZ_CP009515.1_Methanosarcina_lacustris_Z-7289	84	1921938	127	9	14	9	1		4.66667
NZ_CP009515.1_Methanosarcina_lacustris_Z-7289	84	1928118	53	4	13	4	0.8974		4.33333
NZ_CP009515.1_Methanosarcina_lacustris_Z-7289	84	1982386	77	4	19	4	1		6.33333
NZ_CP009515.1_Methanosarcina_lacustris_Z-7289	84	2015502	81	4	20	4	1		6.66667
NZ_CP009515.1_Methanosarcina_lacustris_Z-7289	84	2021770	453	4	113	4	0.9567		37.6667
NZ_CP009515.1_Methanosarcina_lacustris_Z-7289	84	2024199	61	5	12	5	1		4
NZ_CP009515.1_Methanosarcina_lacustris_Z-7289	84	2045538	73	4	18	4	1		6
NZ_CP009515.1_Methanosarcina_lacustris_Z-7289	84	2057488	79	6	13	6	1		4.33333
NZ_CP009515.1_Methanosarcina_lacustris_Z-7289	84	2060410	511	5	102	5	0.8705		34
NZ_CP009515.1_Methanosarcina_lacustris_Z-7289	84	2082951	76	5	15	5	0.9644		5
NZ_CP009515.1_Methanosarcina_lacustris_Z-7289	84	2091146	59	4	15	3	1		5
NZ_CP009515.1_Methanosarcina_lacustris_Z-7289	84	2156651	141	5	28	5	0.981		9.33333
NZ_CP009515.1_Methanosarcina_lacustris_Z-7289	84	2164951	77	4	19	4	0.8947		6.33333
NZ_CP009515.1_Methanosarcina_lacustris_Z-7289	84	2208021	145	9	12	6	1		4
NZ_CP009515.1_Methanosarcina_lacustris_Z-7289	84	2208398	706	10	68	7	0.7322		22.6667
NZ_CP009515.1_Methanosarcina_lacustris_Z-7289	84	2210521	61	5	12	5	0.8889		4
NZ_CP009515.1_Methanosarcina_lacustris_Z-7289	84	2239849	520	7	17	5	1		5.66667
NZ_CP009515.1_Methanosarcina_lacustris_Z-7289	84	2245237	91	6	15	6	1		5
NZ_CP009515.1_Methanosarcina_lacustris_Z-7289	84	2258362	94	5	16	4	0.8611		5.33333
NZ_CP009515.1_Methanosarcina_lacustris_Z-7289	84	2268876	178	5	42	3	0.7249		14
NZ_CP009515.1_Methanosarcina_lacustris_Z-7289	84	2289640	127	7	18	7	0.9295		6
NZ_CP009515.1_Methanosarcina_lacustris_Z-7289	84	2299621	61	4	15	4	1		5
NZ_CP009515.1_Methanosarcina_lacustris_Z-7289	84	2302136	127	9	14	9	1		4.66667
NZ_CP009515.1_Methanosarcina_lacustris_Z-7289	84	2303782	67	6	11	6	0.9596		3.66667
NZ_CP009515.1_Methanosarcina_lacustris_Z-7289	84	2304950	92	4	26	3	1		8.66667
NZ_CP009515.1_Methanosarcina_lacustris_Z-7289	84	2311112	73	4	18	4	0.8889		6
NZ_CP009515.1_Methanosarcina_lacustris_Z-7289	84	2396966	2017	8	252	8	0.8863		84
NZ_CP009515.1_Methanosarcina_lacustris_Z-7289	84	2430855	179	13	14	10	0.9365		4.66667
NZ_CP009515.1_Methanosarcina_lacustris_Z-7289	84	2430880	251	18	14	16	0.8302		4.66667
NZ_CP009515.1_Methanosarcina_lacustris_Z-7289	84	2476782	85	7	12	7	0.9683		4
NZ_CP009515.1_Methanosarcina_lacustris_Z-7289	84	2479621	56	5	11	5	1		3.66667
NZ_CP009515.1_Methanosarcina_lacustris_Z-7289	84	2480751	91	6	15	6	0.8933		5
NZ_CP009515.1_Methanosarcina_lacustris_Z-7289	84	2494096	92	7	13	7	0.9414		4.33333
NZ_CP009515.1_Methanosarcina_lacustris_Z-7289	84	2498904	105	7	13	6	0.9111		4.33333
NZ_CP009515.1_Methanosarcina_lacustris_Z-7289	84	2518320	91	6	15	4	0.7778		5
NZ_CP009515.1_Methanosarcina_lacustris_Z-7289	84	2557858	181	9	20	9	1		6.66667
NZ_CP009515.1_Methanosarcina_lacustris_Z-7289	84	2561931	77	4	19	4	0.9649		6.33333
NZ_CP009515.1_Methanosarcina_lacustris_Z-7289	84	2571755	57	4	14	4	1		4.66667
NZ_CP009515.1_Methanosarcina_lacustris_Z-7289	84	2572720	97	7	12	6	0.963		4
NZ_CP009515.1_Methanosarcina_lacustris_Z-7289	84	2577752	121	10	12	10	1		4
NZ_CP009515.1_Methanosarcina_lacustris_Z-7289	84	2583889	71	5	14	5	1		4.66667
NZ_CP009515.1_Methanosarcina_lacustris_Z-7289	84	2588475	66	5	13	5	1		4.33333
NZ_CP009515.1_Methanosarcina_lacustris_Z-7289	84	2602512	499	4	126	3	0.8942		42
NZ_CP009515.1_Methanosarcina_lacustris_Z-7289	84	2611577	129	8	16	8	0.9643		5.33333
NZ_CP009515.1_Methanosarcina_lacustris_Z-7289	84	2622922	149	4	37	4	0.8919		12.3333
NZ_CP009515.1_Methanosarcina_lacustris_Z-7289	84	2628809	76	5	15	5	0.9644		5
NZ_CP009515.1_Methanosarcina_lacustris_Z-7289	84	2632068	49	4	12	4	1		4
NZ_CP009515.1_Methanosarcina_lacustris_Z-7289	84	2640160	53	4	13	4	1		4.33333
NZ_CP009515.1_Methanosarcina_lacustris_Z-7289	84	2643213	183	11	14	10	0.9619		4.66667
NZ_CP009515.1_Methanosarcina_lacustris_Z-7289	84	2645944	73	4	18	4	0.963		6
NZ_CP009515.1_Methanosarcina_lacustris_Z-7289	84	2662120	221	10	22	10	0.9663		7.33333
NZ_CP009515.1_Methanosarcina_lacustris_Z-7289	84	2664577	131	6	22	4	0.9697		7.33333
NZ_CP009515.1_Methanosarcina_lacustris_Z-7289	84	2692691	147	8	18	6	1		6
NZ_CP009515.1_Methanosarcina_lacustris_Z-7289	84	2694997	53	4	12	3	1		4
NZ_CP009515.1_Methanosarcina_lacustris_Z-7289	84	2732128	65	4	16	4	0.9028		5.33333
NZ_CP009515.1_Methanosarcina_lacustris_Z-7289	84	2739921	91	6	15	6	0.9704		5
NZ_CP009515.1_Methanosarcina_lacustris_Z-7289	84	2760893	57	4	14	4	0.9365		4.66667
NZ_CP009515.1_Methanosarcina_lacustris_Z-7289	84	2767761	53	4	13	4	0.9316		4.33333
NZ_CP009515.1_Methanosarcina_lacustris_Z-7289	84	2767852	92	7	13	7	1		4.33333
NZ_CP009515.1_Methanosarcina_lacustris_Z-7289	84	2769430	78	4	19	3	0.9532		6.33333
NZ_CP009515.1_Methanosarcina_lacustris_Z-7289	84	2797299	267	14	19	14	0.99		6.33333
NZ_CP009515.1_Methanosarcina_lacustris_Z-7289	84	2800377	123	5	24	4	0.8178		8
NZ_CP009515.1_Methanosarcina_lacustris_Z-7289	84	2805236	148	5	21	3	0.8485		7
NZ_CP009515.1_Methanosarcina_lacustris_Z-7289	84	2806726	119	8	15	6	1		5
NZ_CP009515.1_Methanosarcina_lacustris_Z-7289	84	2821252	61	5	12	5	0.8889		4
NZ_CP009515.1_Methanosarcina_lacustris_Z-7289	84	2823914	622	9	69	9	0.7068		23
NZ_CP009515.1_Methanosarcina_lacustris_Z-7289	84	2828143	89	4	22	4	0.9192		7.33333
NZ_CP009515.1_Methanosarcina_lacustris_Z-7289	84	2830186	91	6	15	6	0.9407		5
NZ_CP009515.1_Methanosarcina_lacustris_Z-7289	84	2854903	85	4	21	4	0.9153		7
NZ_CP009515.1_Methanosarcina_lacustris_Z-7289	84	2911889	106	7	15	7	0.9238		5
NZ_CP009515.1_Methanosarcina_lacustris_Z-7289	84	2955176	120	7	17	7	0.9552		5.66667
NZ_CP009515.1_Methanosarcina_lacustris_Z-7289	84	2958588	69	4	17	4	0.9216		5.66667
NZ_CP009515.1_Methanosarcina_lacustris_Z-7289	84	2968250	120	7	17	7	0.9552		5.66667
NZ_CP009515.1_Methanosarcina_lacustris_Z-7289	84	2999563	126	5	25	5	0.9787		8.33333
NZ_CP009515.1_Methanosarcina_lacustris_Z-7289	84	3004198	207	14	15	10	1		5
NZ_CP009515.1_Methanosarcina_lacustris_Z-7289	84	3007604	127	9	14	9	0.9259		4.66667
NZ_CP009515.1_Methanosarcina_lacustris_Z-7289	84	3009426	80	7	11	6	0.9596		3.66667
NZ_CP009515.1_Methanosarcina_lacustris_Z-7289	84	3046315	186	8	23	7	0.8433		7.66667
NZ_CP009515.1_Methanosarcina_lacustris_Z-7289	84	3120633	53	4	13	4	0.8974		4.33333
NZ_CP009515.1_Methanosarcina_lacustris_Z-7289	84	3127539	105	8	13	8	1		4.33333
NZ_CP009515.1_Methanosarcina_lacustris_Z-7289	84	3141066	45	4	11	4	1		3.66667
NZ_CP009515.1_Methanosarcina_lacustris_Z-7289	84	3145801	196	15	13	15	1		4.33333
NZ_CP009515.1_Methanosarcina_lacustris_Z-7289	84	3180856	69	4	17	4	0.8954		5.66667
NZ_CP009515.1_Methanosarcina_lacustris_Z-7289	84	3198665	209	8	26	8	0.9359		8.66667
NZ_CP009515.1_Methanosarcina_lacustris_Z-7289	84	3418965	169	8	21	8	0.941		7
NZ_CP009515.1_Methanosarcina_lacustris_Z-7289	84	3434616	53	4	13	4	0.8462		4.33333
NZ_CP009515.1_Methanosarcina_lacustris_Z-7289	84	3439996	177	11	16	11	0.9545		5.33333
NZ_CP009515.1_Methanosarcina_lacustris_Z-7289	84	3477343	81	6	10	4	0.9111		3.33333
NZ_CP009515.1_Methanosarcina_lacustris_Z-7289	84	3508370	111	10	11	10	1		3.66667
NZ_CP009515.1_Methanosarcina_lacustris_Z-7289	84	3552180	205	12	17	12	1		5.66667
NZ_CP009515.1_Methanosarcina_lacustris_Z-7289	84	3605033	57	4	14	4	0.9048		4.66667
NZ_CP009515.1_Methanosarcina_lacustris_Z-7289	84	3631668	121	8	15	8	0.9619		5
NZ_CP009515.1_Methanosarcina_lacustris_Z-7289	84	3674282	78	7	11	7	1		3.66667
NZ_CP009515.1_Methanosarcina_lacustris_Z-7289	84	3696670	239	14	17	14	1		5.66667
NZ_CP009515.1_Methanosarcina_lacustris_Z-7289	84	3737814	297	5	19	3	1		6.33333
NZ_CP009515.1_Methanosarcina_lacustris_Z-7289	84	3774605	134	4	39	3	1		13
NZ_CP009515.1_Methanosarcina_lacustris_Z-7289	84	3785506	61	5	12	5	1		4
NZ_CP009515.1_Methanosarcina_lacustris_Z-7289	84	3810089	157	5	31	4	0.9785		10.3333
NZ_CP009515.1_Methanosarcina_lacustris_Z-7289	84	3829774	700	12	11	11	0.978		3.66667
NZ_CP009515.1_Methanosarcina_lacustris_Z-7289	84	3838501	111	10	11	8	0.9177		3.66667
NZ_CP009515.1_Methanosarcina_lacustris_Z-7289	84	3844656	61	5	12	5	0.9333		4
NZ_CP009515.1_Methanosarcina_lacustris_Z-7289	84	3877008	61	5	12	5	1		4
NZ_CP009515.1_Methanosarcina_lacustris_Z-7289	84	3888610	193	16	12	11	0.8788		4
NZ_CP009515.1_Methanosarcina_lacustris_Z-7289	84	3914493	66	5	13	5	1		4.33333
NZ_CP009515.1_Methanosarcina_lacustris_Z-7289	84	3948381	190	12	14	9	0.9312		4.66667
NZ_CP009515.1_Methanosarcina_lacustris_Z-7289	84	3955870	122	11	11	11	0.9603		3.66667
NZ_CP009515.1_Methanosarcina_lacustris_Z-7289	84	3974788	61	4	15	4	0.8963		5
NZ_CP009515.1_Methanosarcina_lacustris_Z-7289	84	3974796	121	6	15	5	0.8578		5
NZ_CP009515.1_Methanosarcina_lacustris_Z-7289	84	3976153	53	4	13	4	1		4.33333
NZ_CP009515.1_Methanosarcina_lacustris_Z-7289	84	3977676	93	4	23	4	1		7.66667
NZ_CP009515.1_Methanosarcina_lacustris_Z-7289	84	3986319	110	7	13	5	0.959		4.33333
NZ_CP009515.1_Methanosarcina_lacustris_Z-7289	84	3995213	432	30	14	19	0.8429		4.66667
NZ_CP009515.1_Methanosarcina_lacustris_Z-7289	84	4002048	134	7	19	7	1		6.33333
NZ_CP009515.1_Methanosarcina_lacustris_Z-7289	84	4009350	53	4	13	4	0.7778		4.33333
NZ_CP009515.1_Methanosarcina_lacustris_Z-7289	84	4036635	111	10	11	10	1		3.66667
NZ_CP009515.1_Methanosarcina_lacustris_Z-7289	84	4048613	120	7	17	7	0.8282		5.66667
NZ_CP009515.1_Methanosarcina_lacustris_Z-7289	84	4052303	106	5	21	5	0.8857		7
NZ_CP009515.1_Methanosarcina_lacustris_Z-7289	84	4056154	91	5	18	5	0.9407		6
NZ_CP009515.1_Methanosarcina_lacustris_Z-7289	84	4066190	78	5	15	3	1		5
NZ_CP009515.1_Methanosarcina_lacustris_Z-7289	84	4102341	73	6	12	6	0.9259		4
NZ_CP009515.1_Methanosarcina_lacustris_Z-7289	84	4124181	127	7	18	7	0.8942		6
NZ_CP009515.1_Methanosarcina_lacustris_Z-7289	84	4125389	127	6	18	5	0.7926		6
NZ_CP009515.1_Methanosarcina_lacustris_Z-7289	84	4131450	106	7	15	7	0.8772		5
NZ_CP009515.1_Methanosarcina_lacustris_Z-7289	84	4138686	240	13	18	8	1		6
NZ_CP009512.1_Methanosarcina_mazei_S-6	85	4704	114	6	17	5	0.7333		5.66667
NZ_CP009512.1_Methanosarcina_mazei_S-6	85	97671	92	7	13	7	1		4.33333
NZ_CP009512.1_Methanosarcina_mazei_S-6	85	148745	191	6	12	4	0.9444		4
NZ_CP009512.1_Methanosarcina_mazei_S-6	85	150987	255	5	12	3	0.9259		4
NZ_CP009512.1_Methanosarcina_mazei_S-6	85	175898	88	4	22	3	0.8788		7.33333
NZ_CP009512.1_Methanosarcina_mazei_S-6	85	261099	76	5	15	3	0.6797		5
NZ_CP009512.1_Methanosarcina_mazei_S-6	85	319718	199	9	22	9	0.8519		7.33333
NZ_CP009512.1_Methanosarcina_mazei_S-6	85	332360	151	10	15	10	1		5
NZ_CP009512.1_Methanosarcina_mazei_S-6	85	431838	61	4	15	4	1		5
NZ_CP009512.1_Methanosarcina_mazei_S-6	85	472657	51	4	10	3	1		3.33333
NZ_CP009512.1_Methanosarcina_mazei_S-6	85	501722	69	4	17	4	0.9608		5.66667
NZ_CP009512.1_Methanosarcina_mazei_S-6	85	538791	192	6	16	4	1		5.33333
NZ_CP009512.1_Methanosarcina_mazei_S-6	85	626777	145	8	18	8	0.9683		6
NZ_CP009512.1_Methanosarcina_mazei_S-6	85	638950	154	7	22	6	1		7.33333
NZ_CP009512.1_Methanosarcina_mazei_S-6	85	652340	205	7	27	5	0.8133		9
NZ_CP009512.1_Methanosarcina_mazei_S-6	85	676421	121	7	17	6	1		5.66667
NZ_CP009512.1_Methanosarcina_mazei_S-6	85	703615	91	5	18	5	0.9556		6
NZ_CP009512.1_Methanosarcina_mazei_S-6	85	722244	65	4	16	4	1		5.33333
NZ_CP009512.1_Methanosarcina_mazei_S-6	85	743279	73	4	18	4	1		6
NZ_CP009512.1_Methanosarcina_mazei_S-6	85	773155	134	9	14	8	1		4.66667
NZ_CP009512.1_Methanosarcina_mazei_S-6	85	798798	53	4	13	4	0.9316		4.33333
NZ_CP009512.1_Methanosarcina_mazei_S-6	85	803341	57	4	14	4	0.8571		4.66667
NZ_CP009512.1_Methanosarcina_mazei_S-6	85	840934	170	10	17	9	0.939		5.66667
NZ_CP009512.1_Methanosarcina_mazei_S-6	85	851251	77	4	19	4	0.9649		6.33333
NZ_CP009512.1_Methanosarcina_mazei_S-6	85	879910	65	4	16	4	1		5.33333
NZ_CP009512.1_Methanosarcina_mazei_S-6	85	887659	94	6	12	5	0.9333		4
NZ_CP009512.1_Methanosarcina_mazei_S-6	85	914319	85	6	12	5	0.9556		4
NZ_CP009512.1_Methanosarcina_mazei_S-6	85	921261	77	4	19	4	1		6.33333
NZ_CP009512.1_Methanosarcina_mazei_S-6	85	925375	85	4	21	4	0.873		7
NZ_CP009512.1_Methanosarcina_mazei_S-6	85	969202	257	8	32	8	0.9554		10.6667
NZ_CP009512.1_Methanosarcina_mazei_S-6	85	974778	265	14	19	12	0.9649		6.33333
NZ_CP009512.1_Methanosarcina_mazei_S-6	85	1055916	73	6	12	6	1		4
NZ_CP009512.1_Methanosarcina_mazei_S-6	85	1061675	60	4	15	3	0.8472		5
NZ_CP009512.1_Methanosarcina_mazei_S-6	85	1083972	523	4	126	3	0.5494		42
NZ_CP009512.1_Methanosarcina_mazei_S-6	85	1092066	77	4	19	4	0.9649		6.33333
NZ_CP009512.1_Methanosarcina_mazei_S-6	85	1113367	437	4	133	3	1		44.3333
NZ_CP009512.1_Methanosarcina_mazei_S-6	85	1181051	101	5	22	4	0.9697		7.33333
NZ_CP009512.1_Methanosarcina_mazei_S-6	85	1212042	79	5	12	3	0.7407		4
NZ_CP009512.1_Methanosarcina_mazei_S-6	85	1239653	65	4	16	4	0.9444		5.33333
NZ_CP009512.1_Methanosarcina_mazei_S-6	85	1295867	505	4	126	4	0.6107		42
NZ_CP009512.1_Methanosarcina_mazei_S-6	85	1333618	81	5	16	5	1		5.33333
NZ_CP009512.1_Methanosarcina_mazei_S-6	85	1453973	116	5	15	3	1		5
NZ_CP009512.1_Methanosarcina_mazei_S-6	85	1482808	199	11	18	11	1		6
NZ_CP009512.1_Methanosarcina_mazei_S-6	85	1490571	106	7	15	7	0.9746		5
NZ_CP009512.1_Methanosarcina_mazei_S-6	85	1503628	96	5	19	5	0.9579		6.33333
NZ_CP009512.1_Methanosarcina_mazei_S-6	85	1513803	97	6	19	4	1		6.33333
NZ_CP009512.1_Methanosarcina_mazei_S-6	85	1516003	103	6	17	6	0.8641		5.66667
NZ_CP009512.1_Methanosarcina_mazei_S-6	85	1533939	78	4	19	3	0.8363		6.33333
NZ_CP009512.1_Methanosarcina_mazei_S-6	85	1604767	109	6	18	6	1		6
NZ_CP009512.1_Methanosarcina_mazei_S-6	85	1619131	57	4	14	4	0.9048		4.66667
NZ_CP009512.1_Methanosarcina_mazei_S-6	85	1636209	115	6	19	6	0.9766		6.33333
NZ_CP009512.1_Methanosarcina_mazei_S-6	85	1675831	76	5	15	5	0.7956		5
NZ_CP009512.1_Methanosarcina_mazei_S-6	85	1713684	73	4	18	4	0.8395		6
NZ_CP009512.1_Methanosarcina_mazei_S-6	85	1740894	148	7	21	7	1		7
NZ_CP009512.1_Methanosarcina_mazei_S-6	85	1741230	85	7	12	7	0.9471		4
NZ_CP009512.1_Methanosarcina_mazei_S-6	85	1748992	105	8	13	8	1		4.33333
NZ_CP009512.1_Methanosarcina_mazei_S-6	85	1762363	229	4	57	4	0.8333		19
NZ_CP009512.1_Methanosarcina_mazei_S-6	85	1800957	81	5	16	5	1		5.33333
NZ_CP009512.1_Methanosarcina_mazei_S-6	85	1833249	109	6	18	6	1		6
NZ_CP009512.1_Methanosarcina_mazei_S-6	85	1836112	79	6	13	6	0.877		4.33333
NZ_CP009512.1_Methanosarcina_mazei_S-6	85	1841341	71	5	14	5	1		4.66667
NZ_CP009512.1_Methanosarcina_mazei_S-6	85	1865615	289	9	18	6	0.9605		6
NZ_CP009512.1_Methanosarcina_mazei_S-6	85	1888219	59	5	11	4	1		3.66667
NZ_CP009512.1_Methanosarcina_mazei_S-6	85	1891573	81	5	16	5	1		5.33333
NZ_CP009512.1_Methanosarcina_mazei_S-6	85	1908228	131	5	26	5	0.959		8.66667
NZ_CP009512.1_Methanosarcina_mazei_S-6	85	1923788	484	4	138	3	0.5027		46
NZ_CP009512.1_Methanosarcina_mazei_S-6	85	1951883	120	7	17	7	0.9776		5.66667
NZ_CP009512.1_Methanosarcina_mazei_S-6	85	2055738	109	6	15	5	0.8933		5
NZ_CP009512.1_Methanosarcina_mazei_S-6	85	2093830	483	8	15	7	0.9238		5
NZ_CP009512.1_Methanosarcina_mazei_S-6	85	2104300	96	5	19	5	1		6.33333
NZ_CP009512.1_Methanosarcina_mazei_S-6	85	2110100	61	4	15	4	1		5
NZ_CP009512.1_Methanosarcina_mazei_S-6	85	2113795	100	4	27	3	0.8492		9
NZ_CP009512.1_Methanosarcina_mazei_S-6	85	2192667	147	6	24	5	1		8
NZ_CP009512.1_Methanosarcina_mazei_S-6	85	2226711	807	9	16	6	1		5.33333
NZ_CP009512.1_Methanosarcina_mazei_S-6	85	2228465	53	4	13	4	0.9316		4.33333
NZ_CP009512.1_Methanosarcina_mazei_S-6	85	2228528	101	4	25	4	0.9467		8.33333
NZ_CP009512.1_Methanosarcina_mazei_S-6	85	2252618	69	4	17	4	0.9216		5.66667
NZ_CP009512.1_Methanosarcina_mazei_S-6	85	2291304	65	4	16	4	1		5.33333
NZ_CP009512.1_Methanosarcina_mazei_S-6	85	2299904	121	5	18	4	0.9012		6
NZ_CP009512.1_Methanosarcina_mazei_S-6	85	2306749	60	4	15	3	1		5
NZ_CP009512.1_Methanosarcina_mazei_S-6	85	2331024	97	5	14	4	0.9524		4.66667
NZ_CP009512.1_Methanosarcina_mazei_S-6	85	2379241	101	4	25	4	0.9378		8.33333
NZ_CP009512.1_Methanosarcina_mazei_S-6	85	2389212	101	4	25	4	0.9467		8.33333
NZ_CP009512.1_Methanosarcina_mazei_S-6	85	2414170	49	4	12	4	1		4
NZ_CP009512.1_Methanosarcina_mazei_S-6	85	2438393	194	5	16	4	0.7843		5.33333
NZ_CP009512.1_Methanosarcina_mazei_S-6	85	2456800	287	8	12	7	0.8095		4
NZ_CP009512.1_Methanosarcina_mazei_S-6	85	2457109	161	10	16	10	1		5.33333
NZ_CP009512.1_Methanosarcina_mazei_S-6	85	2460719	77	4	19	4	1		6.33333
NZ_CP009512.1_Methanosarcina_mazei_S-6	85	2500058	86	5	17	5	1		5.66667
NZ_CP009512.1_Methanosarcina_mazei_S-6	85	2505786	92	5	18	4	0.963		6
NZ_CP009512.1_Methanosarcina_mazei_S-6	85	2508937	53	4	13	4	1		4.33333
NZ_CP009512.1_Methanosarcina_mazei_S-6	85	2548033	155	8	18	5	0.9111		6
NZ_CP009512.1_Methanosarcina_mazei_S-6	85	2548266	81	5	13	3	0.8632		4.33333
NZ_CP009512.1_Methanosarcina_mazei_S-6	85	2569129	61	4	15	4	1		5
NZ_CP009512.1_Methanosarcina_mazei_S-6	85	2587738	91	6	15	6	1		5
NZ_CP009512.1_Methanosarcina_mazei_S-6	85	2632751	78	5	11	3	1		3.66667
NZ_CP009512.1_Methanosarcina_mazei_S-6	85	2641638	78	7	11	7	1		3.66667
NZ_CP009512.1_Methanosarcina_mazei_S-6	85	2664041	91	5	18	5	0.8963		6
NZ_CP009512.1_Methanosarcina_mazei_S-6	85	2679405	103	4	17	3	1		5.66667
NZ_CP009512.1_Methanosarcina_mazei_S-6	85	2687471	79	6	13	6	1		4.33333
NZ_CP009512.1_Methanosarcina_mazei_S-6	85	2691306	69	4	17	4	1		5.66667
NZ_CP009512.1_Methanosarcina_mazei_S-6	85	2712814	91	6	15	6	0.9704		5
NZ_CP009512.1_Methanosarcina_mazei_S-6	85	2727759	165	10	12	6	1		4
NZ_CP009512.1_Methanosarcina_mazei_S-6	85	2733900	70	4	17	3	1		5.66667
NZ_CP009512.1_Methanosarcina_mazei_S-6	85	2765020	76	5	15	5	0.9644		5
NZ_CP009512.1_Methanosarcina_mazei_S-6	85	2855829	109	4	15	3	0.7361		5
NZ_CP009512.1_Methanosarcina_mazei_S-6	85	2861300	77	4	11	3	0.8384		3.66667
NZ_CP009512.1_Methanosarcina_mazei_S-6	85	2881849	119	6	13	4	1		4.33333
NZ_CP009512.1_Methanosarcina_mazei_S-6	85	2882852	93	4	23	4	0.8841		7.66667
NZ_CP009512.1_Methanosarcina_mazei_S-6	85	2928462	145	8	16	7	1		5.33333
NZ_CP009512.1_Methanosarcina_mazei_S-6	85	2938851	650	5	18	4	1		6
NZ_CP009512.1_Methanosarcina_mazei_S-6	85	2940414	100	5	18	4	0.8519		6
NZ_CP009512.1_Methanosarcina_mazei_S-6	85	2979916	65	4	16	4	0.9028		5.33333
NZ_CP009512.1_Methanosarcina_mazei_S-6	85	3013209	88	4	22	3	1		7.33333
NZ_CP009512.1_Methanosarcina_mazei_S-6	85	3040404	203	8	24	5	1		8
NZ_CP009512.1_Methanosarcina_mazei_S-6	85	3053773	106	5	21	5	0.8667		7
NZ_CP009512.1_Methanosarcina_mazei_S-6	85	3104338	161	10	16	10	1		5.33333
NZ_CP009512.1_Methanosarcina_mazei_S-6	85	3109499	64	5	13	3	0.7949		4.33333
NZ_CP009512.1_Methanosarcina_mazei_S-6	85	3149930	90	4	20	3	0.8444		6.66667
NZ_CP009512.1_Methanosarcina_mazei_S-6	85	3169320	60	4	15	3	1		5
NZ_CP009512.1_Methanosarcina_mazei_S-6	85	3230447	76	5	15	5	1		5
NZ_CP009512.1_Methanosarcina_mazei_S-6	85	3256535	181	9	20	9	1		6.66667
NZ_CP009512.1_Methanosarcina_mazei_S-6	85	3307146	109	6	18	6	0.8716		6
NZ_CP009512.1_Methanosarcina_mazei_S-6	85	3308339	73	6	12	6	0.8667		4
NZ_CP009512.1_Methanosarcina_mazei_S-6	85	3355777	166	11	15	11	1		5
NZ_CP009512.1_Methanosarcina_mazei_S-6	85	3372706	64	4	12	3	0.9259		4
NZ_CP009512.1_Methanosarcina_mazei_S-6	85	3395757	169	4	42	4	0.963		14
NZ_CP009512.1_Methanosarcina_mazei_S-6	85	3450857	173	9	19	8	1		6.33333
NZ_CP009512.1_Methanosarcina_mazei_S-6	85	3488784	806	5	17	4	0.9608		5.66667
NZ_CP009512.1_Methanosarcina_mazei_S-6	85	3500441	503	6	22	4	1		7.33333
NZ_CP009512.1_Methanosarcina_mazei_S-6	85	3504801	61	5	10	4	1		3.33333
NZ_CP009512.1_Methanosarcina_mazei_S-6	85	3544378	181	12	15	12	1		5
NZ_CP009512.1_Methanosarcina_mazei_S-6	85	3552856	76	5	15	5	0.9467		5
NZ_CP009512.1_Methanosarcina_mazei_S-6	85	3558236	210	11	19	11	1		6.33333
NZ_CP009512.1_Methanosarcina_mazei_S-6	85	3605229	73	5	12	4	0.8519		4
NZ_CP009512.1_Methanosarcina_mazei_S-6	85	3681937	61	4	15	4	1		5
NZ_CP009512.1_Methanosarcina_mazei_S-6	85	3698144	97	5	12	4	1		4
NZ_CP009512.1_Methanosarcina_mazei_S-6	85	3705887	85	6	14	6	0.8222		4.66667
NZ_CP009512.1_Methanosarcina_mazei_S-6	85	3715563	61	5	12	5	1		4
NZ_CP009512.1_Methanosarcina_mazei_S-6	85	3723873	108	9	12	8	1		4
NZ_CP009512.1_Methanosarcina_mazei_S-6	85	3796845	201	10	20	10	0.963		6.66667
NZ_CP009512.1_Methanosarcina_mazei_S-6	85	3852098	64	6	10	5	0.9467		3.33333
NZ_CP009512.1_Methanosarcina_mazei_S-6	85	3861195	109	6	18	6	0.9259		6
NZ_CP009512.1_Methanosarcina_mazei_S-6	85	3862496	438	5	15	3	1		5
NZ_CP009512.1_Methanosarcina_mazei_S-6	85	3879760	81	5	16	5	1		5.33333
NZ_CP009512.1_Methanosarcina_mazei_S-6	85	3896409	103	8	12	5	0.9556		4
NZ_CP009512.1_Methanosarcina_mazei_S-6	85	3931199	209	10	18	9	0.9835		6
NZ_CP009512.1_Methanosarcina_mazei_S-6	85	3953442	45	4	11	4	0.9394		3.66667
NZ_CP009512.1_Methanosarcina_mazei_S-6	85	3961956	138	5	22	4	0.7677		7.33333
NZ_CP009512.1_Methanosarcina_mazei_S-6	85	3970649	73	4	16	3	0.9444		5.33333
NZ_CP009512.1_Methanosarcina_mazei_S-6	85	4007443	90	4	22	3	1		7.33333
NZ_CP009512.1_Methanosarcina_mazei_S-6	85	4101018	877	11	13	10	0.9453		4.33333
NZ_CP009512.1_Methanosarcina_mazei_S-6	85	4105547	97	6	16	6	0.9722		5.33333
NZ_CP009512.1_Methanosarcina_mazei_S-6	85	4126716	87	5	17	3	0.784		5.66667
NZ_CP009512.1_Methanosarcina_mazei_S-6	85	4142045	71	5	14	5	0.8476		4.66667
NZ_CP009506.1_Methanosarcina_siciliae_T4/M	86	3980	53	4	13	4	1		4.33333
NZ_CP009506.1_Methanosarcina_siciliae_T4/M	86	28538	79	6	13	6	1		4.33333
NZ_CP009506.1_Methanosarcina_siciliae_T4/M	86	98846	79	5	13	4	1		4.33333
NZ_CP009506.1_Methanosarcina_siciliae_T4/M	86	123420	86	6	14	5	0.9619		4.66667
NZ_CP009506.1_Methanosarcina_siciliae_T4/M	86	128706	56	5	11	5	1		3.66667
NZ_CP009506.1_Methanosarcina_siciliae_T4/M	86	129732	86	5	17	5	1		5.66667
NZ_CP009506.1_Methanosarcina_siciliae_T4/M	86	141044	78	4	19	3	1		6.33333
NZ_CP009506.1_Methanosarcina_siciliae_T4/M	86	192304	86	5	17	5	1		5.66667
NZ_CP009506.1_Methanosarcina_siciliae_T4/M	86	240824	81	5	16	5	1		5.33333
NZ_CP009506.1_Methanosarcina_siciliae_T4/M	86	264724	57	4	14	4	1		4.66667
NZ_CP009506.1_Methanosarcina_siciliae_T4/M	86	295560	69	4	17	4	1		5.66667
NZ_CP009506.1_Methanosarcina_siciliae_T4/M	86	428088	66	5	13	5	1		4.33333
NZ_CP009506.1_Methanosarcina_siciliae_T4/M	86	481439	111	5	22	3	1		7.33333
NZ_CP009506.1_Methanosarcina_siciliae_T4/M	86	504578	706	5	141	5	0.7479		47
NZ_CP009506.1_Methanosarcina_siciliae_T4/M	86	543658	169	12	14	12	1		4.66667
NZ_CP009506.1_Methanosarcina_siciliae_T4/M	86	612678	65	4	16	4	1		5.33333
NZ_CP009506.1_Methanosarcina_siciliae_T4/M	86	683704	97	6	16	6	0.9167		5.33333
NZ_CP009506.1_Methanosarcina_siciliae_T4/M	86	683765	113	6	16	5	0.8167		5.33333
NZ_CP009506.1_Methanosarcina_siciliae_T4/M	86	693790	57	4	14	4	1		4.66667
NZ_CP009506.1_Methanosarcina_siciliae_T4/M	86	711999	65	4	16	4	0.8889		5.33333
NZ_CP009506.1_Methanosarcina_siciliae_T4/M	86	746338	89	4	22	4	0.9192		7.33333
NZ_CP009506.1_Methanosarcina_siciliae_T4/M	86	837682	73	4	18	4	0.9259		6
NZ_CP009506.1_Methanosarcina_siciliae_T4/M	86	888540	1372	10	69	7	0.628		23
NZ_CP009506.1_Methanosarcina_siciliae_T4/M	86	911205	116	5	23	5	0.9768		7.66667
NZ_CP009506.1_Methanosarcina_siciliae_T4/M	86	1013653	86	5	17	5	1		5.66667
NZ_CP009506.1_Methanosarcina_siciliae_T4/M	86	1017185	652	5	129	3	0.4922		43
NZ_CP009506.1_Methanosarcina_siciliae_T4/M	86	1022221	145	12	12	12	0.8788		4
NZ_CP009506.1_Methanosarcina_siciliae_T4/M	86	1022248	679	37	12	23	0.8937		4
NZ_CP009506.1_Methanosarcina_siciliae_T4/M	86	1040197	211	4	42	3	0.8519		14
NZ_CP009506.1_Methanosarcina_siciliae_T4/M	86	1055789	235	9	26	9	0.9744		8.66667
NZ_CP009506.1_Methanosarcina_siciliae_T4/M	86	1124199	736	6	105	5	0.6049		35
NZ_CP009506.1_Methanosarcina_siciliae_T4/M	86	1168112	505	4	126	4	0.7866		42
NZ_CP009506.1_Methanosarcina_siciliae_T4/M	86	1220107	110	6	18	5	1		6
NZ_CP009506.1_Methanosarcina_siciliae_T4/M	86	1255709	67	4	13	3	1		4.33333
NZ_CP009506.1_Methanosarcina_siciliae_T4/M	86	1290303	53	4	13	4	1		4.33333
NZ_CP009506.1_Methanosarcina_siciliae_T4/M	86	1329923	73	4	18	4	1		6
NZ_CP009506.1_Methanosarcina_siciliae_T4/M	86	1332194	49	4	12	4	1		4
NZ_CP009506.1_Methanosarcina_siciliae_T4/M	86	1371432	77	4	19	4	1		6.33333
NZ_CP009506.1_Methanosarcina_siciliae_T4/M	86	1373613	113	6	15	5	1		5
NZ_CP009506.1_Methanosarcina_siciliae_T4/M	86	1433863	1033	4	258	4	0.9785		86
NZ_CP009506.1_Methanosarcina_siciliae_T4/M	86	1477599	71	5	14	5	1		4.66667
NZ_CP009506.1_Methanosarcina_siciliae_T4/M	86	1496021	1261	4	252	3	0.537		84
NZ_CP009506.1_Methanosarcina_siciliae_T4/M	86	1501229	76	5	15	5	0.9644		5
NZ_CP009506.1_Methanosarcina_siciliae_T4/M	86	1532601	61	4	15	4	1		5
NZ_CP009506.1_Methanosarcina_siciliae_T4/M	86	1593085	145	6	24	6	0.9667		8
NZ_CP009506.1_Methanosarcina_siciliae_T4/M	86	1636904	73	6	12	6	0.837		4
NZ_CP009506.1_Methanosarcina_siciliae_T4/M	86	1662071	77	4	19	4	1		6.33333
NZ_CP009506.1_Methanosarcina_siciliae_T4/M	86	1702246	66	5	13	5	1		4.33333
NZ_CP009506.1_Methanosarcina_siciliae_T4/M	86	1745437	71	5	14	5	1		4.66667
NZ_CP009506.1_Methanosarcina_siciliae_T4/M	86	1752661	121	10	12	10	1		4
NZ_CP009506.1_Methanosarcina_siciliae_T4/M	86	1752839	96	5	19	5	1		6.33333
NZ_CP009506.1_Methanosarcina_siciliae_T4/M	86	1766592	400	16	21	13	0.9381		7
NZ_CP009506.1_Methanosarcina_siciliae_T4/M	86	1767461	505	4	126	4	0.8007		42
NZ_CP009506.1_Methanosarcina_siciliae_T4/M	86	1901755	73	4	18	4	1		6
NZ_CP009506.1_Methanosarcina_siciliae_T4/M	86	1970851	61	5	12	5	1		4
NZ_CP009506.1_Methanosarcina_siciliae_T4/M	86	1980464	2125	14	108	10	0.5935		36
NZ_CP009506.1_Methanosarcina_siciliae_T4/M	86	2069035	92	7	13	7	0.9512		4.33333
NZ_CP009506.1_Methanosarcina_siciliae_T4/M	86	2106304	97	8	12	8	0.9048		4
NZ_CP009506.1_Methanosarcina_siciliae_T4/M	86	2150348	2431	11	126	7	0.6792		42
NZ_CP009506.1_Methanosarcina_siciliae_T4/M	86	2201613	49	4	12	4	1		4
NZ_CP009506.1_Methanosarcina_siciliae_T4/M	86	2224144	781	6	126	4	0.4733		42
NZ_CP009506.1_Methanosarcina_siciliae_T4/M	86	2231255	106	5	15	3	0.7639		5
NZ_CP009506.1_Methanosarcina_siciliae_T4/M	86	2263891	106	7	15	7	0.9746		5
NZ_CP009506.1_Methanosarcina_siciliae_T4/M	86	2277778	553	10	69	6	0.6168		23
NZ_CP009506.1_Methanosarcina_siciliae_T4/M	86	2362508	109	6	18	6	0.9753		6
NZ_CP009506.1_Methanosarcina_siciliae_T4/M	86	2388877	69	4	17	4	0.9608		5.66667
NZ_CP009506.1_Methanosarcina_siciliae_T4/M	86	2407381	121	10	12	10	1		4
NZ_CP009506.1_Methanosarcina_siciliae_T4/M	86	2433058	61	4	15	4	0.9556		5
NZ_CP009506.1_Methanosarcina_siciliae_T4/M	86	2498514	721	6	120	6	0.4185		40
NZ_CP009506.1_Methanosarcina_siciliae_T4/M	86	2535188	89	4	22	4	1		7.33333
NZ_CP009506.1_Methanosarcina_siciliae_T4/M	86	2535456	81	5	16	5	0.9333		5.33333
NZ_CP009506.1_Methanosarcina_siciliae_T4/M	86	2592813	69	4	17	4	0.9216		5.66667
NZ_CP009506.1_Methanosarcina_siciliae_T4/M	86	2618427	97	6	16	6	0.9167		5.33333
NZ_CP009506.1_Methanosarcina_siciliae_T4/M	86	2627772	121	5	24	5	1		8
NZ_CP009506.1_Methanosarcina_siciliae_T4/M	86	2674073	57	4	14	4	0.8889		4.66667
NZ_CP009506.1_Methanosarcina_siciliae_T4/M	86	2675291	61	4	15	4	0.8963		5
NZ_CP009506.1_Methanosarcina_siciliae_T4/M	86	2753938	174	9	19	7	0.9265		6.33333
NZ_CP009506.1_Methanosarcina_siciliae_T4/M	86	2812929	103	8	13	6	1		4.33333
NZ_CP009506.1_Methanosarcina_siciliae_T4/M	86	2818826	196	12	15	11	0.9709		5
NZ_CP009506.1_Methanosarcina_siciliae_T4/M	86	2827684	398	4	15	3	1		5
NZ_CP009506.1_Methanosarcina_siciliae_T4/M	86	2837076	69	4	17	4	1		5.66667
NZ_CP009506.1_Methanosarcina_siciliae_T4/M	86	2847546	53	4	13	4	0.9316		4.33333
NZ_CP009506.1_Methanosarcina_siciliae_T4/M	86	2958521	65	4	16	4	0.8472		5.33333
NZ_CP009506.1_Methanosarcina_siciliae_T4/M	86	2988051	85	6	14	6	1		4.66667
NZ_CP009506.1_Methanosarcina_siciliae_T4/M	86	3003422	604	5	120	3	0.73		40
NZ_CP009506.1_Methanosarcina_siciliae_T4/M	86	3065337	484	4	120	3	0.7888		40
NZ_CP009506.1_Methanosarcina_siciliae_T4/M	86	3168755	61	4	15	4	1		5
NZ_CP009506.1_Methanosarcina_siciliae_T4/M	86	3175611	71	5	14	5	1		4.66667
NZ_CP009506.1_Methanosarcina_siciliae_T4/M	86	3251050	86	6	14	5	0.9429		4.66667
NZ_CP009506.1_Methanosarcina_siciliae_T4/M	86	3274035	76	5	15	5	0.9644		5
NZ_CP009506.1_Methanosarcina_siciliae_T4/M	86	3274207	127	7	18	7	0.9189		6
NZ_CP009506.1_Methanosarcina_siciliae_T4/M	86	3316757	97	6	16	6	1		5.33333
NZ_CP009506.1_Methanosarcina_siciliae_T4/M	86	3429536	61	4	15	4	0.9556		5
NZ_CP009506.1_Methanosarcina_siciliae_T4/M	86	3447780	127	7	18	7	0.8801		6
NZ_CP009506.1_Methanosarcina_siciliae_T4/M	86	3506296	136	9	15	9	0.7731		5
NZ_CP009506.1_Methanosarcina_siciliae_T4/M	86	3553127	406	10	15	6	0.6622		5
NZ_CP009506.1_Methanosarcina_siciliae_T4/M	86	3596366	121	6	20	6	1		6.66667
NZ_CP009506.1_Methanosarcina_siciliae_T4/M	86	3629378	113	7	16	7	0.9762		5.33333
NZ_CP009506.1_Methanosarcina_siciliae_T4/M	86	3741606	109	6	18	6	0.8765		6
NZ_CP009506.1_Methanosarcina_siciliae_T4/M	86	3814049	103	6	17	6	0.9529		5.66667
NZ_CP009506.1_Methanosarcina_siciliae_T4/M	86	3830413	61	4	15	4	0.9556		5
NZ_CP009506.1_Methanosarcina_siciliae_T4/M	86	3847165	77	4	19	4	1		6.33333
NZ_CP009506.1_Methanosarcina_siciliae_T4/M	86	3861900	94	5	19	4	1		6.33333
NZ_CP009506.1_Methanosarcina_siciliae_T4/M	86	3977191	85	6	14	6	0.7841		4.66667
NZ_CP009506.1_Methanosarcina_siciliae_T4/M	86	3986697	105	8	13	8	0.8457		4.33333
NZ_CP009506.1_Methanosarcina_siciliae_T4/M	86	4190634	155	11	14	11	1		4.66667
NZ_CP009506.1_Methanosarcina_siciliae_T4/M	86	4264773	85	6	14	6	0.8603		4.66667
NZ_CP009506.1_Methanosarcina_siciliae_T4/M	86	4318702	53	4	13	4	1		4.33333
[truncated: 635 more rows]

## Sheet: Bacteria
		Satellite coordinates		Satellite	Number of	Repeat				Repeat length/3
Organism	Code	start	end	length	repeats	length	Ni	Score
CP002177.1_Acinetobacter_pittii_PHEA-2_chromosome	1	1365510	1366712	1203	5	54	3	0.8848		18
CP002177.1_Acinetobacter_pittii_PHEA-2_chromosome	1	1764755	1765557	803	7	72	5	0.4906		24
CP002177.1_Acinetobacter_pittii_PHEA-2_chromosome	1	2278104	2280180	2077	5	258	3	0.7588		86
CP002177.1_Acinetobacter_pittii_PHEA-2_chromosome	1	2523904	2524099	196	5	39	5	0.7641		13
CP002177.1_Acinetobacter_pittii_PHEA-2_chromosome	1	3766608	3766704	97	4	21	3	0.7884		7
CP000462.1_Aeromonas_hydrophila_subsp._hydrophila_ATCC_7966	2	386822	387218	397	10	36	9	0.8498		12
CP000462.1_Aeromonas_hydrophila_subsp._hydrophila_ATCC_7966	2	551968	552208	241	15	16	15	1		5.33333
CP000462.1_Aeromonas_hydrophila_subsp._hydrophila_ATCC_7966	2	1482307	1483621	1315	9	114	7	0.4295		38
CP000462.1_Aeromonas_hydrophila_subsp._hydrophila_ATCC_7966	2	2639181	2640389	1209	7	173	5	0.9379		57.6667
CP000462.1_Aeromonas_hydrophila_subsp._hydrophila_ATCC_7966	2	2662714	2662882	169	10	16	9	1		5.33333
CP000462.1_Aeromonas_hydrophila_subsp._hydrophila_ATCC_7966	2	3916178	3916313	136	4	27	3	0.7202		9
CP000462.1_Aeromonas_hydrophila_subsp._hydrophila_ATCC_7966	2	4432654	4433068	415	6	69	6	0.8763		23
NC_014318.1_Amycolatopsis_mediterranei_U32_chromosome	4	22270	22801	532	5	111	3	0.9119		37
NC_014318.1_Amycolatopsis_mediterranei_U32_chromosome	4	341402	343124	1723	10	153	9	0.3366		51
NC_014318.1_Amycolatopsis_mediterranei_U32_chromosome	4	1127596	1127953	358	10	15	9	1		5
NC_014318.1_Amycolatopsis_mediterranei_U32_chromosome	4	1356867	1357036	170	4	42	3	0.4493		14
NC_014318.1_Amycolatopsis_mediterranei_U32_chromosome	4	1632413	1632488	76	5	15	5	0.8479		5
NC_014318.1_Amycolatopsis_mediterranei_U32_chromosome	4	1885890	1886491	602	5	15	3	0.6458		5
NC_014318.1_Amycolatopsis_mediterranei_U32_chromosome	4	2115453	2115681	229	4	57	4	0.6844		19
NC_014318.1_Amycolatopsis_mediterranei_U32_chromosome	4	2758691	2758743	53	4	13	4	1		4.33333
NC_014318.1_Amycolatopsis_mediterranei_U32_chromosome	4	3049366	3049555	190	9	21	9	0.9859		7
NC_014318.1_Amycolatopsis_mediterranei_U32_chromosome	4	3881725	3882283	559	4	141	3	0.6566		47
NC_014318.1_Amycolatopsis_mediterranei_U32_chromosome	4	3911343	3911486	144	11	13	11	1		4.33333
NC_014318.1_Amycolatopsis_mediterranei_U32_chromosome	4	4537522	4537606	85	4	21	4	1		7
NC_014318.1_Amycolatopsis_mediterranei_U32_chromosome	4	4787657	4787729	73	4	18	4	0.9259		6
NC_014318.1_Amycolatopsis_mediterranei_U32_chromosome	4	5048992	5049113	122	5	23	4	1		7.66667
NC_014318.1_Amycolatopsis_mediterranei_U32_chromosome	4	5602832	5603714	883	7	126	7	0.8042		42
NC_014318.1_Amycolatopsis_mediterranei_U32_chromosome	4	5807508	5807658	151	5	15	3	0.9407		5
NC_014318.1_Amycolatopsis_mediterranei_U32_chromosome	4	6044584	6045295	712	5	174	3	0.449		58
NC_014318.1_Amycolatopsis_mediterranei_U32_chromosome	4	6438567	6438811	245	4	61	4	0.4739		20.3333
NC_014318.1_Amycolatopsis_mediterranei_U32_chromosome	4	6441388	6442045	658	8	61	7	0.3738		20.3333
NC_014318.1_Amycolatopsis_mediterranei_U32_chromosome	4	6609465	6609570	106	5	21	5	0.6362		7
NC_014318.1_Amycolatopsis_mediterranei_U32_chromosome	4	8641031	8641146	116	6	12	4	1		4
NC_014318.1_Amycolatopsis_mediterranei_U32_chromosome	4	9461592	9462176	585	11	21	10	0.9227		7
NC_014318.1_Amycolatopsis_mediterranei_U32_chromosome	4	9585061	9585361	301	6	30	4	0.6693		10
NC_000918.1_Aquifex_aeolicus_VF5_chromosome	5	760436	760544	109	4	27	4	0.8601		9
NC_000918.1_Aquifex_aeolicus_VF5_chromosome	5	1032048	1032219	172	5	21	3	0.619		7
NC_003997.3_Bacillus_anthracis_str._Ames_chromosome	6	416172	416412	241	11	15	7	0.8815		5
NC_003997.3_Bacillus_anthracis_str._Ames_chromosome	6	554769	555177	409	15	21	10	0.6682		7
NC_003997.3_Bacillus_anthracis_str._Ames_chromosome	6	811902	812082	181	10	18	10	0.7597		6
NC_003997.3_Bacillus_anthracis_str._Ames_chromosome	6	880306	880558	253	11	21	10	0.9577		7
NC_003997.3_Bacillus_anthracis_str._Ames_chromosome	6	1480940	1481189	250	8	24	5	0.8227		8
NC_003997.3_Bacillus_anthracis_str._Ames_chromosome	6	2006658	2006928	271	6	45	4	0.8125		15
NC_003997.3_Bacillus_anthracis_str._Ames_chromosome	6	2280509	2280779	271	9	27	8	0.8219		9
NC_003997.3_Bacillus_anthracis_str._Ames_chromosome	6	2735864	2736314	451	12	36	11	0.8054		12
NC_003997.3_Bacillus_anthracis_str._Ames_chromosome	6	3515122	3515563	442	9	45	7	0.8744		15
NC_003997.3_Bacillus_anthracis_str._Ames_chromosome	6	4233572	4233860	289	5	36	4	0.9815		12
NC_003997.3_Bacillus_anthracis_str._Ames_chromosome	6	4233977	4234409	433	7	39	6	0.9202		13
NC_003997.3_Bacillus_anthracis_str._Ames_chromosome	6	4468427	4468527	101	5	20	5	0.7333		6.66667
NC_003997.3_Bacillus_anthracis_str._Ames_chromosome	6	4485994	4486366	373	9	42	7	0.9002		14
NC_003997.3_Bacillus_anthracis_str._Ames_chromosome	6	4486380	4486794	415	8	36	5	0.837		12
NC_003997.3_Bacillus_anthracis_str._Ames_chromosome	6	4486994	4487255	262	7	36	5	0.8963		12
NC_003997.3_Bacillus_anthracis_str._Ames_chromosome	6	4493623	4493703	81	4	20	4	0.5675		6.66667
NC_003997.3_Bacillus_anthracis_str._Ames_chromosome	6	4522244	4522556	313	6	39	4	0.7924		13
NC_003997.3_Bacillus_anthracis_str._Ames_chromosome	6	4598687	4598747	61	5	12	5	0.9333		4
NC_003997.3_Bacillus_anthracis_str._Ames_chromosome	6	4827415	4827495	81	4	20	4	0.5939		6.66667
NC_005945.1_Bacillus_anthracis_str._Sterne_chromosome	7	554812	555220	409	15	21	10	0.6682		7
NC_005945.1_Bacillus_anthracis_str._Sterne_chromosome	7	811798	811978	181	10	18	10	0.7597		6
NC_005945.1_Bacillus_anthracis_str._Sterne_chromosome	7	880201	880453	253	11	21	10	0.9577		7
NC_005945.1_Bacillus_anthracis_str._Sterne_chromosome	7	2006728	2006998	271	6	45	4	0.8125		15
NC_005945.1_Bacillus_anthracis_str._Sterne_chromosome	7	2179683	2179911	229	6	39	4	0.943		13
NC_005945.1_Bacillus_anthracis_str._Sterne_chromosome	7	2280615	2280831	217	7	27	6	0.9012		9
NC_005945.1_Bacillus_anthracis_str._Sterne_chromosome	7	2280901	2281054	154	8	18	7	0.6595		6
NC_005945.1_Bacillus_anthracis_str._Sterne_chromosome	7	2736327	2736777	451	12	36	11	0.8054		12
NC_005945.1_Bacillus_anthracis_str._Sterne_chromosome	7	4234071	4234359	289	5	36	4	0.9815		12
NC_005945.1_Bacillus_anthracis_str._Sterne_chromosome	7	4234476	4234908	433	7	39	6	0.9202		13
NC_005945.1_Bacillus_anthracis_str._Sterne_chromosome	7	4469116	4469216	101	5	20	5	0.7333		6.66667
NC_005945.1_Bacillus_anthracis_str._Sterne_chromosome	7	4486683	4487055	373	9	42	7	0.9002		14
NC_005945.1_Bacillus_anthracis_str._Sterne_chromosome	7	4487069	4487483	415	8	36	5	0.837		12
NC_005945.1_Bacillus_anthracis_str._Sterne_chromosome	7	4487683	4487944	262	7	36	5	0.8963		12
NC_005945.1_Bacillus_anthracis_str._Sterne_chromosome	7	4494312	4494392	81	4	20	4	0.5675		6.66667
NC_005945.1_Bacillus_anthracis_str._Sterne_chromosome	7	4523455	4523767	313	6	39	4	0.7924		13
NC_005945.1_Bacillus_anthracis_str._Sterne_chromosome	7	4599910	4599970	61	5	12	5	0.9333		4
NC_005945.1_Bacillus_anthracis_str._Sterne_chromosome	7	4828750	4828830	81	4	20	4	0.5939		6.66667
NC_005945.1_Bacillus_anthracis_str._Sterne_chromosome	7	5089739	5089895	157	4	39	4	0.9658		13
NC_004722.1_Bacillus_cereus_ATCC_14579_chromosome	8	428801	429311	511	27	15	22	0.803		5
NC_004722.1_Bacillus_cereus_ATCC_14579_chromosome	8	797166	797535	370	18	18	16	0.734		6
NC_004722.1_Bacillus_cereus_ATCC_14579_chromosome	8	871016	871268	253	11	21	10	0.866		7
NC_004722.1_Bacillus_cereus_ATCC_14579_chromosome	8	953796	953898	103	4	15	3	0.6444		5
NC_004722.1_Bacillus_cereus_ATCC_14579_chromosome	8	1044010	1044106	97	4	24	4	0.8241		8
NC_004722.1_Bacillus_cereus_ATCC_14579_chromosome	8	1257786	1258002	217	11	18	10	0.8782		6
NC_004722.1_Bacillus_cereus_ATCC_14579_chromosome	8	2019353	2019731	379	13	36	8	0.8981		12
NC_004722.1_Bacillus_cereus_ATCC_14579_chromosome	8	2082917	2083097	181	4	45	4	0.9012		15
NC_004722.1_Bacillus_cereus_ATCC_14579_chromosome	8	2093339	2093558	220	5	45	4	0.8765		15
NC_004722.1_Bacillus_cereus_ATCC_14579_chromosome	8	2224259	2224349	91	4	18	3	0.7284		6
NC_004722.1_Bacillus_cereus_ATCC_14579_chromosome	8	2224382	2224538	157	4	39	4	0.9829		13
NC_004722.1_Bacillus_cereus_ATCC_14579_chromosome	8	2324878	2325328	451	12	36	9	0.8364		12
NC_004722.1_Bacillus_cereus_ATCC_14579_chromosome	8	2540573	2540735	163	5	36	4	0.8333		12
NC_004722.1_Bacillus_cereus_ATCC_14579_chromosome	8	2602019	2602271	253	13	18	12	0.9753		6
NC_004722.1_Bacillus_cereus_ATCC_14579_chromosome	8	3435556	3435724	169	4	42	4	0.9683		14
NC_004722.1_Bacillus_cereus_ATCC_14579_chromosome	8	4360738	4360990	253	7	36	7	0.8272		12
NC_004722.1_Bacillus_cereus_ATCC_14579_chromosome	8	4361056	4361329	274	7	39	7	0.8103		13
NC_004722.1_Bacillus_cereus_ATCC_14579_chromosome	8	4490484	4491069	586	9	18	6	0.9309		6
NC_004722.1_Bacillus_cereus_ATCC_14579_chromosome	8	4624384	4624759	376	9	42	8	0.8753		14
NC_004722.1_Bacillus_cereus_ATCC_14579_chromosome	8	4624379	4625096	718	5	36	4	0.9259		12
NC_004722.1_Bacillus_cereus_ATCC_14579_chromosome	8	4625342	4625852	511	15	36	10	0.8938		12
NC_004722.1_Bacillus_cereus_ATCC_14579_chromosome	8	4664228	4664735	508	13	39	13	0.7808		13
NC_004722.1_Bacillus_cereus_ATCC_14579_chromosome	8	4701846	4702305	460	12	18	10	0.9259		6
NC_004722.1_Bacillus_cereus_ATCC_14579_chromosome	8	4742290	4742338	49	4	12	4	0.9444		4
NC_004722.1_Bacillus_cereus_ATCC_14579_chromosome	8	4838007	4838475	469	12	39	12	0.9487		13
NC_000964.3_Bacillus_subtilis_subsp._subtilis_str._168_chromosome	9	494545	494845	301	5	60	5	0.8005		20
NC_005957.1_[Bacillus_thuringiensis]_serovar_konkukian_str._97-27_chromosome	10	810171	810495	325	18	18	16	0.7642		6
NC_005957.1_[Bacillus_thuringiensis]_serovar_konkukian_str._97-27_chromosome	10	985966	986182	217	17	12	16	0.9056		4
NC_005957.1_[Bacillus_thuringiensis]_serovar_konkukian_str._97-27_chromosome	10	1072242	1072386	145	6	24	4	0.6322		8
NC_005957.1_[Bacillus_thuringiensis]_serovar_konkukian_str._97-27_chromosome	10	1260925	1260997	73	4	18	4	0.9012		6
NC_005957.1_[Bacillus_thuringiensis]_serovar_konkukian_str._97-27_chromosome	10	1505384	1505633	250	8	24	5	0.8227		8
NC_005957.1_[Bacillus_thuringiensis]_serovar_konkukian_str._97-27_chromosome	10	1992091	1992343	253	14	18	14	0.8885		6
NC_005957.1_[Bacillus_thuringiensis]_serovar_konkukian_str._97-27_chromosome	10	2199269	2199461	193	5	39	4	0.9373		13
NC_005957.1_[Bacillus_thuringiensis]_serovar_konkukian_str._97-27_chromosome	10	2312216	2312489	274	7	39	7	0.9609		13
NC_005957.1_[Bacillus_thuringiensis]_serovar_konkukian_str._97-27_chromosome	10	2327569	2327767	199	9	18	7	0.9224		6
NC_005957.1_[Bacillus_thuringiensis]_serovar_konkukian_str._97-27_chromosome	10	2328181	2328613	433	14	27	12	0.8317		9
NC_005957.1_[Bacillus_thuringiensis]_serovar_konkukian_str._97-27_chromosome	10	2760175	2760255	81	4	20	4	0.5556		6.66667
NC_005957.1_[Bacillus_thuringiensis]_serovar_konkukian_str._97-27_chromosome	10	2775427	2776093	667	18	36	17	0.7843		12
NC_005957.1_[Bacillus_thuringiensis]_serovar_konkukian_str._97-27_chromosome	10	3003849	3004059	211	10	21	10	0.8871		7
NC_005957.1_[Bacillus_thuringiensis]_serovar_konkukian_str._97-27_chromosome	10	3065080	3065314	235	7	39	5	0.9385		13
NC_005957.1_[Bacillus_thuringiensis]_serovar_konkukian_str._97-27_chromosome	10	3325303	3325513	211	5	42	5	0.9238		14
NC_005957.1_[Bacillus_thuringiensis]_serovar_konkukian_str._97-27_chromosome	10	3540669	3543189	2521	56	45	45	0.8278		15
NC_005957.1_[Bacillus_thuringiensis]_serovar_konkukian_str._97-27_chromosome	10	4223082	4223442	361	6	36	4	0.8889		12
NC_005957.1_[Bacillus_thuringiensis]_serovar_konkukian_str._97-27_chromosome	10	4223515	4223749	235	6	39	6	0.8724		13
NC_005957.1_[Bacillus_thuringiensis]_serovar_konkukian_str._97-27_chromosome	10	4343825	4344464	640	9	18	7	0.8236		6
NC_005957.1_[Bacillus_thuringiensis]_serovar_konkukian_str._97-27_chromosome	10	4344849	4345011	163	9	18	9	0.9095		6
NC_005957.1_[Bacillus_thuringiensis]_serovar_konkukian_str._97-27_chromosome	10	4481591	4482005	415	11	36	10	0.8535		12
NC_005957.1_[Bacillus_thuringiensis]_serovar_konkukian_str._97-27_chromosome	10	4482205	4482457	253	7	36	7	0.8907		12
NC_005957.1_[Bacillus_thuringiensis]_serovar_konkukian_str._97-27_chromosome	10	4488701	4488841	141	7	20	7	0.6629		6.66667
NC_005957.1_[Bacillus_thuringiensis]_serovar_konkukian_str._97-27_chromosome	10	4519171	4519561	391	10	39	10	0.8222		13
NC_005957.1_[Bacillus_thuringiensis]_serovar_konkukian_str._97-27_chromosome	10	4693242	4693602	361	12	30	12	0.9347		10
NC_005957.1_[Bacillus_thuringiensis]_serovar_konkukian_str._97-27_chromosome	10	4898752	4898852	101	5	20	5	0.6365		6.66667
NC_005957.1_[Bacillus_thuringiensis]_serovar_konkukian_str._97-27_chromosome	10	4938976	4939084	109	6	18	6	0.9111		6
NC_005957.1_[Bacillus_thuringiensis]_serovar_konkukian_str._97-27_chromosome	10	5094439	5094634	196	5	39	5	0.9726		13
NC_006347.1_Bacteroides_fragilis_YCH46_DNA	11	1664982	1665282	301	5	60	5	0.8933		20
NC_006347.1_Bacteroides_fragilis_YCH46_DNA	11	2924391	2924970	580	9	64	7	0.3786		21.3333
NC_006347.1_Bacteroides_fragilis_YCH46_DNA	11	3424718	3425234	517	6	86	6	0.8751		28.6667
NC_006347.1_Bacteroides_fragilis_YCH46_DNA	11	3745332	3745530	199	9	22	9	0.8754		7.33333
NC_004663.1_Bacteroides_thetaiotaomicron_VPI-5482_chromosome	12	2546188	2546548	361	8	45	8	0.9704		15
NC_004663.1_Bacteroides_thetaiotaomicron_VPI-5482_chromosome	12	3782694	3782805	112	5	21	3	0.52		7
CP001840.1_Bifidobacterium_bifidum_PRL2010	13	246094	246142	49	4	12	4	0.7778		4
CP001840.1_Bifidobacterium_bifidum_PRL2010	13	682981	683045	65	4	16	4	0.9583		5.33333
CP001840.1_Bifidobacterium_bifidum_PRL2010	13	757933	757977	45	4	11	4	1		3.66667
CP001840.1_Bifidobacterium_bifidum_PRL2010	13	1212350	1212410	61	4	15	4	0.9407		5
CP001840.1_Bifidobacterium_bifidum_PRL2010	13	1344212	1344296	85	4	21	4	0.6296		7
NC_004307.2_Bifidobacterium_longum_NCC2705_chromosome	14	777636	777686	51	4	10	3	1		3.33333
NC_004307.2_Bifidobacterium_longum_NCC2705_chromosome	14	2060310	2060379	70	4	12	3	0.9259		4
NC_019382.1_Bordetella_bronchiseptica_253	15	23709	24129	421	28	15	28	0.8772		5
NC_019382.1_Bordetella_bronchiseptica_253	15	407495	407671	177	4	44	4	0.9848		14.6667
NC_019382.1_Bordetella_bronchiseptica_253	15	897426	897486	61	4	15	4	1		5
NC_019382.1_Bordetella_bronchiseptica_253	15	1340827	1341032	206	5	41	5	0.9089		13.6667
NC_019382.1_Bordetella_bronchiseptica_253	15	1412619	1413189	571	31	15	24	0.9008		5
NC_019382.1_Bordetella_bronchiseptica_253	15	2301788	2301848	61	5	12	5	1		4
NC_019382.1_Bordetella_bronchiseptica_253	15	2450549	2450852	304	4	27	3	0.6746		9
NC_019382.1_Bordetella_bronchiseptica_253	15	2543157	2543335	179	5	41	4	0.7811		13.6667
NC_019382.1_Bordetella_bronchiseptica_253	15	4067742	4067929	188	5	31	4	0.9785		10.3333
NC_019382.1_Bordetella_bronchiseptica_253	15	4218435	4218603	169	4	42	4	0.9577		14
NC_019382.1_Bordetella_bronchiseptica_253	15	4416103	4417272	1170	8	102	7	0.9664		34
NC_019382.1_Bordetella_bronchiseptica_253	15	5013010	5013372	363	8	43	6	0.9318		14.3333
NC_019382.1_Bordetella_bronchiseptica_253	15	5014886	5015045	160	8	15	7	0.9492		5
NC_019382.1_Bordetella_bronchiseptica_253	15	5216896	5216980	85	5	12	4	0.9259		4
NC_019382.1_Bordetella_bronchiseptica_253	15	5217270	5217990	721	37	15	26	0.9021		5
NC_019382.1_Bordetella_bronchiseptica_253	15	5218851	5218935	85	5	12	4	0.9259		4
NC_019382.1_Bordetella_bronchiseptica_253	15	5259772	5260344	573	37	15	34	0.8667		5
NC_019382.1_Bordetella_bronchiseptica_253	15	5261204	5261288	85	5	12	4	0.9259		4
NC_018828.1_Bordetella_parapertussis_Bpp5	16	211473	211641	169	7	24	7	0.7513		8
NC_018828.1_Bordetella_parapertussis_Bpp5	16	473700	473853	154	4	38	3	0.883		12.6667
NC_018828.1_Bordetella_parapertussis_Bpp5	16	848309	848378	70	5	12	3	0.8519		4
NC_018828.1_Bordetella_parapertussis_Bpp5	16	1751039	1751447	409	28	12	24	0.8865		4
NC_018828.1_Bordetella_parapertussis_Bpp5	16	1752303	1752393	91	6	15	6	0.8874		5
NC_018828.1_Bordetella_parapertussis_Bpp5	16	1752309	1752639	331	22	15	22	0.8592		5
NC_018828.1_Bordetella_parapertussis_Bpp5	16	2259060	2259468	409	28	12	23	0.8928		4
NC_018828.1_Bordetella_parapertussis_Bpp5	16	2260324	2260414	91	6	15	6	0.8874		5
NC_018828.1_Bordetella_parapertussis_Bpp5	16	2260330	2260765	436	29	15	29	0.8629		5
NC_018828.1_Bordetella_parapertussis_Bpp5	16	2945448	2946909	1462	10	114	7	0.9209		38
NC_018828.1_Bordetella_parapertussis_Bpp5	16	3709607	3709691	85	7	12	7	0.9153		4
NC_018828.1_Bordetella_parapertussis_Bpp5	16	3975949	3976252	304	4	27	3	0.6746		9
NC_018828.1_Bordetella_parapertussis_Bpp5	16	4280809	4281244	436	21	15	15	0.7007		5
NC_002929.2_Bordetella_pertussis_Tohama_I_chromosome	17	185028	185139	112	9	12	8	1		4
NC_002929.2_Bordetella_pertussis_Tohama_I_chromosome	17	471688	471805	118	4	27	3	0.6865		9
NC_002929.2_Bordetella_pertussis_Tohama_I_chromosome	17	1563488	1563627	140	4	18	3	0.7037		6
NC_002929.2_Bordetella_pertussis_Tohama_I_chromosome	17	2194650	2194770	121	8	15	8	0.9397		5
NC_002929.2_Bordetella_pertussis_Tohama_I_chromosome	17	2647457	2647505	49	4	12	4	1		4
NC_002929.2_Bordetella_pertussis_Tohama_I_chromosome	17	3178348	3178747	400	20	15	14	0.6856		5
NC_002929.2_Bordetella_pertussis_Tohama_I_chromosome	17	3743156	3743222	67	4	18	3	0.7284		6
NC_001318.1_Borrelia_burgdorferi_B31_chromosome	18	212722	214204	1483	7	162	6	0.9868		54
NC_001318.1_Borrelia_burgdorferi_B31_chromosome	18	844607	844967	361	11	33	10	0.8698		11
NC_013172.1_Brachybacterium_faecium_DSM_4810_chromosome	19	340140	340188	49	4	12	4	1		4
NC_013172.1_Brachybacterium_faecium_DSM_4810_chromosome	19	441510	441570	61	5	10	4	1		3.33333
NC_013172.1_Brachybacterium_faecium_DSM_4810_chromosome	19	528590	528698	109	5	12	3	1		4
NC_013172.1_Brachybacterium_faecium_DSM_4810_chromosome	19	533247	533850	604	5	15	3	0.9407		5
NC_013172.1_Brachybacterium_faecium_DSM_4810_chromosome	19	656110	656195	86	4	19	3	1		6.33333
NC_013172.1_Brachybacterium_faecium_DSM_4810_chromosome	19	853450	853537	88	6	14	5	1		4.66667
NC_013172.1_Brachybacterium_faecium_DSM_4810_chromosome	19	1075054	1075195	142	4	15	3	0.8815		5
NC_013172.1_Brachybacterium_faecium_DSM_4810_chromosome	19	1243571	1243795	225	4	56	4	0.9524		18.6667
NC_013172.1_Brachybacterium_faecium_DSM_4810_chromosome	19	1773000	1773336	337	8	21	5	0.7714		7
NC_013172.1_Brachybacterium_faecium_DSM_4810_chromosome	19	1866981	1867092	112	5	21	3	0.6715		7
NC_013172.1_Brachybacterium_faecium_DSM_4810_chromosome	19	2087533	2087695	163	5	36	4	0.6451		12
NC_013172.1_Brachybacterium_faecium_DSM_4810_chromosome	19	2141537	2141609	73	4	16	3	0.8333		5.33333
NC_013172.1_Brachybacterium_faecium_DSM_4810_chromosome	19	2512599	2512667	69	4	17	4	0.8301		5.66667
NC_013172.1_Brachybacterium_faecium_DSM_4810_chromosome	19	3064230	3064278	49	4	12	4	0.8889		4
NC_013172.1_Brachybacterium_faecium_DSM_4810_chromosome	19	3068031	3068091	61	4	15	4	1		5
NC_013172.1_Brachybacterium_faecium_DSM_4810_chromosome	19	3072191	3072261	71	5	14	5	0.8857		4.66667
NC_013172.1_Brachybacterium_faecium_DSM_4810_chromosome	19	3179464	3179531	68	5	11	3	0.8384		3.66667
NC_013172.1_Brachybacterium_faecium_DSM_4810_chromosome	19	3605452	3605548	97	6	16	6	1		5.33333
NC_004463.1_Bradyrhizobium_japonicum_USDA_110_chromosome	20	1868656	1870009	1354	10	108	8	0.9753		36
NC_004463.1_Bradyrhizobium_japonicum_USDA_110_chromosome	20	6468685	6469213	529	4	132	4	0.6128		44
NC_006348.1_Burkholderia_mallei_ATCC_23344_chromosome_1	22	66595	66643	49	4	12	4	0.9444		4
NC_006348.1_Burkholderia_mallei_ATCC_23344_chromosome_1	22	166307	166489	183	13	14	13	1		4.66667
NC_006348.1_Burkholderia_mallei_ATCC_23344_chromosome_1	22	272309	272373	65	4	16	4	1		5.33333
NC_006348.1_Burkholderia_mallei_ATCC_23344_chromosome_1	22	321851	321935	85	7	12	7	1		4
NC_006348.1_Burkholderia_mallei_ATCC_23344_chromosome_1	22	475648	475704	57	4	14	4	0.9365		4.66667
NC_006348.1_Burkholderia_mallei_ATCC_23344_chromosome_1	22	789821	789905	85	6	14	6	0.8667		4.66667
NC_006348.1_Burkholderia_mallei_ATCC_23344_chromosome_1	22	792828	792964	137	8	16	7	1		5.33333
NC_006348.1_Burkholderia_mallei_ATCC_23344_chromosome_1	22	1020559	1020636	78	7	11	7	1		3.66667
NC_006348.1_Burkholderia_mallei_ATCC_23344_chromosome_1	22	1032672	1032756	85	6	14	6	1		4.66667
NC_006348.1_Burkholderia_mallei_ATCC_23344_chromosome_1	22	1075501	1076551	1051	23	42	22	0.6313		14
NC_006348.1_Burkholderia_mallei_ATCC_23344_chromosome_1	22	1155115	1156051	937	7	156	5	0.7287		52
NC_006348.1_Burkholderia_mallei_ATCC_23344_chromosome_1	22	1177646	1177942	297	18	16	17	1		5.33333
NC_006348.1_Burkholderia_mallei_ATCC_23344_chromosome_1	22	1178972	1179038	67	6	11	6	1		3.66667
NC_006348.1_Burkholderia_mallei_ATCC_23344_chromosome_1	22	1323253	1323316	64	4	14	3	1		4.66667
NC_006348.1_Burkholderia_mallei_ATCC_23344_chromosome_1	22	1366474	1366530	57	4	14	4	0.9524		4.66667
NC_006348.1_Burkholderia_mallei_ATCC_23344_chromosome_1	22	1367911	1367967	57	4	14	4	1		4.66667
NC_006348.1_Burkholderia_mallei_ATCC_23344_chromosome_1	22	1508118	1508182	65	4	16	4	0.9444		5.33333
NC_006348.1_Burkholderia_mallei_ATCC_23344_chromosome_1	22	1512581	1512653	73	4	16	3	1		5.33333
NC_006348.1_Burkholderia_mallei_ATCC_23344_chromosome_1	22	1548332	1548388	57	4	14	4	0.9524		4.66667
NC_006348.1_Burkholderia_mallei_ATCC_23344_chromosome_1	22	1548405	1548517	113	8	14	8	0.9524		4.66667
NC_006348.1_Burkholderia_mallei_ATCC_23344_chromosome_1	22	1657251	1657496	246	17	14	16	1		4.66667
NC_006348.1_Burkholderia_mallei_ATCC_23344_chromosome_1	22	1657504	1657672	169	12	14	12	1		4.66667
NC_006348.1_Burkholderia_mallei_ATCC_23344_chromosome_1	22	1865640	1866193	554	39	14	38	1		4.66667
NC_006348.1_Burkholderia_mallei_ATCC_23344_chromosome_1	22	1973831	1974552	722	17	14	13	0.956		4.66667
NC_006348.1_Burkholderia_mallei_ATCC_23344_chromosome_1	22	2018176	2018371	196	5	39	5	0.8769		13
NC_006348.1_Burkholderia_mallei_ATCC_23344_chromosome_1	22	2022297	2022351	55	4	12	3	0.9259		4
NC_006348.1_Burkholderia_mallei_ATCC_23344_chromosome_1	22	2098297	2098401	105	6	16	5	1		5.33333
NC_006348.1_Burkholderia_mallei_ATCC_23344_chromosome_1	22	2162306	2162370	65	4	16	4	1		5.33333
NC_006348.1_Burkholderia_mallei_ATCC_23344_chromosome_1	22	2162379	2162603	225	14	16	14	1		5.33333
NC_006348.1_Burkholderia_mallei_ATCC_23344_chromosome_1	22	2237763	2237895	133	11	12	11	1		4
NC_006348.1_Burkholderia_mallei_ATCC_23344_chromosome_1	22	2339779	2340034	256	17	15	17	0.8837		5
NC_006348.1_Burkholderia_mallei_ATCC_23344_chromosome_1	22	2339804	2340245	442	16	15	13	0.9134		5
NC_006348.1_Burkholderia_mallei_ATCC_23344_chromosome_1	22	2476131	2476257	127	9	14	9	1		4.66667
NC_006348.1_Burkholderia_mallei_ATCC_23344_chromosome_1	22	2566609	2566672	64	4	14	3	1		4.66667
NC_006348.1_Burkholderia_mallei_ATCC_23344_chromosome_1	22	2610728	2610971	244	15	15	9	0.7753		5
NC_006348.1_Burkholderia_mallei_ATCC_23344_chromosome_1	22	2646578	2646692	115	9	12	8	1		4
NC_006348.1_Burkholderia_mallei_ATCC_23344_chromosome_1	22	2680029	2680573	545	34	16	34	1		5.33333
NC_006348.1_Burkholderia_mallei_ATCC_23344_chromosome_1	22	2693453	2693516	64	4	14	3	0.7778		4.66667
NC_006348.1_Burkholderia_mallei_ATCC_23344_chromosome_1	22	2821455	2821511	57	4	14	4	1		4.66667
NC_006348.1_Burkholderia_mallei_ATCC_23344_chromosome_1	22	2865210	2865385	176	12	14	11	1		4.66667
NC_006348.1_Burkholderia_mallei_ATCC_23344_chromosome_1	22	3068186	3068282	97	6	16	6	1		5.33333
NC_006348.1_Burkholderia_mallei_ATCC_23344_chromosome_1	22	3101533	3101701	169	12	14	12	1		4.66667
NC_006348.1_Burkholderia_mallei_ATCC_23344_chromosome_1	22	3125902	3125958	57	4	14	4	1		4.66667
NC_006348.1_Burkholderia_mallei_ATCC_23344_chromosome_1	22	3348384	3348475	92	6	14	5	1		4.66667
NC_006348.1_Burkholderia_mallei_ATCC_23344_chromosome_1	22	3473810	3473862	53	4	13	4	0.8803		4.33333
NC_006349.2_Burkholderia_mallei_ATCC_23344_chromosome_2	23	39452	39536	85	6	14	6	1		4.66667
NC_006349.2_Burkholderia_mallei_ATCC_23344_chromosome_2	23	55474	55522	49	4	12	4	1		4
NC_006349.2_Burkholderia_mallei_ATCC_23344_chromosome_2	23	87937	88000	64	4	14	3	1		4.66667
NC_006349.2_Burkholderia_mallei_ATCC_23344_chromosome_2	23	91740	91817	78	5	14	4	1		4.66667
NC_006349.2_Burkholderia_mallei_ATCC_23344_chromosome_2	23	106884	106932	49	4	12	4	0.9444		4
NC_006349.2_Burkholderia_mallei_ATCC_23344_chromosome_2	23	113651	113728	78	5	14	4	1		4.66667
NC_006349.2_Burkholderia_mallei_ATCC_23344_chromosome_2	23	113738	114025	288	20	14	19	1		4.66667
NC_006349.2_Burkholderia_mallei_ATCC_23344_chromosome_2	23	239496	239678	183	13	14	13	1		4.66667
NC_006349.2_Burkholderia_mallei_ATCC_23344_chromosome_2	23	244810	244985	176	12	14	11	0.9515		4.66667
NC_006349.2_Burkholderia_mallei_ATCC_23344_chromosome_2	23	309120	309176	57	4	14	4	1		4.66667
NC_006349.2_Burkholderia_mallei_ATCC_23344_chromosome_2	23	309186	309263	78	5	14	4	1		4.66667
NC_006349.2_Burkholderia_mallei_ATCC_23344_chromosome_2	23	363829	363989	161	10	16	10	1		5.33333
NC_006349.2_Burkholderia_mallei_ATCC_23344_chromosome_2	23	376287	376427	141	13	10	12	1		3.33333
NC_006349.2_Burkholderia_mallei_ATCC_23344_chromosome_2	23	465459	465513	55	4	12	3	0.8519		4
NC_006349.2_Burkholderia_mallei_ATCC_23344_chromosome_2	23	470211	470450	240	6	16	4	0.9028		5.33333
NC_006349.2_Burkholderia_mallei_ATCC_23344_chromosome_2	23	581637	581819	183	12	13	10	0.9157		4.33333
NC_006349.2_Burkholderia_mallei_ATCC_23344_chromosome_2	23	623973	624099	127	9	14	9	1		4.66667
NC_006349.2_Burkholderia_mallei_ATCC_23344_chromosome_2	23	631920	631974	55	4	12	3	1		4
NC_006349.2_Burkholderia_mallei_ATCC_23344_chromosome_2	23	640861	640957	97	6	16	6	1		5.33333
NC_006349.2_Burkholderia_mallei_ATCC_23344_chromosome_2	23	640965	641077	113	7	16	7	1		5.33333
NC_006349.2_Burkholderia_mallei_ATCC_23344_chromosome_2	23	689597	689750	154	12	12	11	0.9192		4
NC_006349.2_Burkholderia_mallei_ATCC_23344_chromosome_2	23	738550	738630	81	5	16	5	1		5.33333
NC_006349.2_Burkholderia_mallei_ATCC_23344_chromosome_2	23	767588	767700	113	8	14	8	1		4.66667
NC_006349.2_Burkholderia_mallei_ATCC_23344_chromosome_2	23	768963	769077	115	8	15	6	0.9407		5
NC_006349.2_Burkholderia_mallei_ATCC_23344_chromosome_2	23	806961	807129	169	10	16	9	1		5.33333
NC_006349.2_Burkholderia_mallei_ATCC_23344_chromosome_2	23	812938	813246	309	22	14	22	1		4.66667
NC_006349.2_Burkholderia_mallei_ATCC_23344_chromosome_2	23	847003	847099	97	8	12	8	0.8849		4
NC_006349.2_Burkholderia_mallei_ATCC_23344_chromosome_2	23	940516	940570	55	4	12	3	0.8519		4
NC_006349.2_Burkholderia_mallei_ATCC_23344_chromosome_2	23	945268	945507	240	6	16	4	0.9028		5.33333
NC_006349.2_Burkholderia_mallei_ATCC_23344_chromosome_2	23	988802	989062	261	25	10	24	1		3.33333
NC_006349.2_Burkholderia_mallei_ATCC_23344_chromosome_2	23	993025	993073	49	4	12	4	1		4
NC_006349.2_Burkholderia_mallei_ATCC_23344_chromosome_2	23	1007949	1008045	97	6	16	6	0.9056		5.33333
NC_006349.2_Burkholderia_mallei_ATCC_23344_chromosome_2	23	1113349	1113426	78	5	14	4	1		4.66667
NC_006349.2_Burkholderia_mallei_ATCC_23344_chromosome_2	23	1154206	1154297	92	6	14	5	1		4.66667
NC_006349.2_Burkholderia_mallei_ATCC_23344_chromosome_2	23	1238781	1238858	78	5	14	4	1		4.66667
NC_006349.2_Burkholderia_mallei_ATCC_23344_chromosome_2	23	1395212	1395316	105	6	16	5	1		5.33333
NC_006349.2_Burkholderia_mallei_ATCC_23344_chromosome_2	23	1446889	1447092	204	14	14	13	1		4.66667
NC_006349.2_Burkholderia_mallei_ATCC_23344_chromosome_2	23	1560326	1560552	227	4	14	3	1		4.66667
NC_006349.2_Burkholderia_mallei_ATCC_23344_chromosome_2	23	1586371	1586437	67	5	12	4	0.8333		4
NC_006349.2_Burkholderia_mallei_ATCC_23344_chromosome_2	23	1654787	1654907	121	7	12	5	0.8444		4
NC_006349.2_Burkholderia_mallei_ATCC_23344_chromosome_2	23	1849623	1849983	361	22	16	21	1		5.33333
NC_006349.2_Burkholderia_mallei_ATCC_23344_chromosome_2	23	1851358	1851428	71	5	14	5	1		4.66667
NC_006349.2_Burkholderia_mallei_ATCC_23344_chromosome_2	23	2020376	2020454	79	6	12	5	1		4
NC_006349.2_Burkholderia_mallei_ATCC_23344_chromosome_2	23	2038752	2039522	771	55	14	55	1		4.66667
NC_006349.2_Burkholderia_mallei_ATCC_23344_chromosome_2	23	2051015	2051204	190	13	14	12	0.9452		4.66667
NC_006349.2_Burkholderia_mallei_ATCC_23344_chromosome_2	23	2059315	2059469	155	11	14	11	0.9377		4.66667
NC_006349.2_Burkholderia_mallei_ATCC_23344_chromosome_2	23	2244839	2244919	81	5	16	5	1		5.33333
NC_006349.2_Burkholderia_mallei_ATCC_23344_chromosome_2	23	2251670	2251934	265	16	16	15	0.9603		5.33333
NC_006349.2_Burkholderia_mallei_ATCC_23344_chromosome_2	23	2257524	2257704	181	17	10	16	1		3.33333
NC_006349.2_Burkholderia_mallei_ATCC_23344_chromosome_2	23	2289629	2289767	139	11	12	9	1		4
NC_006349.2_Burkholderia_mallei_ATCC_23344_chromosome_2	23	2292196	2292328	133	11	12	11	0.9636		4
NC_006350.1_Burkholderia_pseudomallei_K96243_chromosome_1	24	139951	140055	105	6	16	5	0.9167		5.33333
NC_006350.1_Burkholderia_pseudomallei_K96243_chromosome_1	24	186073	186185	113	8	14	8	1		4.66667
NC_006350.1_Burkholderia_pseudomallei_K96243_chromosome_1	24	318148	318701	554	6	13	4	0.756		4.33333
NC_006350.1_Burkholderia_pseudomallei_K96243_chromosome_1	24	345635	345731	97	6	16	6	1		5.33333
NC_006350.1_Burkholderia_pseudomallei_K96243_chromosome_1	24	452231	452311	81	5	16	5	1		5.33333
NC_006350.1_Burkholderia_pseudomallei_K96243_chromosome_1	24	459368	459440	73	4	16	3	1		5.33333
NC_006350.1_Burkholderia_pseudomallei_K96243_chromosome_1	24	459374	459526	153	7	16	5	0.9		5.33333
NC_006350.1_Burkholderia_pseudomallei_K96243_chromosome_1	24	481101	481179	79	6	12	5	1		4
NC_006350.1_Burkholderia_pseudomallei_K96243_chromosome_1	24	546068	546222	155	11	14	11	0.8618		4.66667
NC_006350.1_Burkholderia_pseudomallei_K96243_chromosome_1	24	796970	797210	241	15	16	15	1		5.33333
NC_006350.1_Burkholderia_pseudomallei_K96243_chromosome_1	24	933860	933956	97	8	12	8	1		4
NC_006351.1_Burkholderia_pseudomallei_K96243_chromosome_2	25	12231	12343	113	8	14	8	0.9354		4.66667
NC_006351.1_Burkholderia_pseudomallei_K96243_chromosome_2	25	38408	38534	127	9	14	9	1		4.66667
NC_006351.1_Burkholderia_pseudomallei_K96243_chromosome_2	25	105465	106515	1051	24	42	23	0.6687		14
NC_006351.1_Burkholderia_pseudomallei_K96243_chromosome_2	25	130783	130921	139	11	12	10	0.9062		4
NC_006351.1_Burkholderia_pseudomallei_K96243_chromosome_2	25	130783	131191	409	33	12	31	0.8471		4
NC_006351.1_Burkholderia_pseudomallei_K96243_chromosome_2	25	189692	189748	57	4	14	4	0.873		4.66667
NC_006351.1_Burkholderia_pseudomallei_K96243_chromosome_2	25	265581	265644	64	4	14	3	1		4.66667
NC_006351.1_Burkholderia_pseudomallei_K96243_chromosome_2	25	265649	265712	64	4	14	3	1		4.66667
NC_006351.1_Burkholderia_pseudomallei_K96243_chromosome_2	25	273869	273953	85	6	14	6	1		4.66667
NC_006351.1_Burkholderia_pseudomallei_K96243_chromosome_2	25	285451	285619	169	12	14	12	1		4.66667
NC_006351.1_Burkholderia_pseudomallei_K96243_chromosome_2	25	291194	291284	91	5	18	3	1		6
NC_006351.1_Burkholderia_pseudomallei_K96243_chromosome_2	25	303964	304210	247	20	12	19	1		4
NC_006351.1_Burkholderia_pseudomallei_K96243_chromosome_2	25	397203	397283	81	5	16	5	0.8667		5.33333
NC_006351.1_Burkholderia_pseudomallei_K96243_chromosome_2	25	448369	448429	61	5	10	4	0.9333		3.33333
NC_006351.1_Burkholderia_pseudomallei_K96243_chromosome_2	25	744516	744572	57	4	14	4	1		4.66667
NC_006351.1_Burkholderia_pseudomallei_K96243_chromosome_2	25	796143	796294	152	5	12	4	0.8519		4
NC_006351.1_Burkholderia_pseudomallei_K96243_chromosome_2	25	817411	817474	64	4	14	3	1		4.66667
NC_006351.1_Burkholderia_pseudomallei_K96243_chromosome_2	25	821394	821478	85	5	14	3	0.8095		4.66667
NC_006351.1_Burkholderia_pseudomallei_K96243_chromosome_2	25	842757	843051	295	6	49	6	0.8875		16.3333
NC_006351.1_Burkholderia_pseudomallei_K96243_chromosome_2	25	863822	863954	133	10	12	9	0.9568		4
NC_006351.1_Burkholderia_pseudomallei_K96243_chromosome_2	25	1047150	1047270	121	7	16	6	1		5.33333
NC_006351.1_Burkholderia_pseudomallei_K96243_chromosome_2	25	1067330	1067552	223	5	42	4	0.626		14
NC_006351.1_Burkholderia_pseudomallei_K96243_chromosome_2	25	1089814	1089880	67	5	12	4	1		4
NC_006351.1_Burkholderia_pseudomallei_K96243_chromosome_2	25	1095018	1095135	118	9	12	8	0.9087		4
NC_006351.1_Burkholderia_pseudomallei_K96243_chromosome_2	25	1158611	1158730	120	8	14	7	1		4.66667
NC_006351.1_Burkholderia_pseudomallei_K96243_chromosome_2	25	1180807	1180933	127	8	14	7	0.9456		4.66667
NC_006351.1_Burkholderia_pseudomallei_K96243_chromosome_2	25	1180941	1181025	85	6	14	6	1		4.66667
NC_006351.1_Burkholderia_pseudomallei_K96243_chromosome_2	25	1239820	1240132	313	19	16	18	0.8611		5.33333
NC_006351.1_Burkholderia_pseudomallei_K96243_chromosome_2	25	1343287	1343862	576	6	12	4	0.9444		4
NC_006351.1_Burkholderia_pseudomallei_K96243_chromosome_2	25	1649575	1649631	57	4	14	4	0.9524		4.66667
NC_006351.1_Burkholderia_pseudomallei_K96243_chromosome_2	25	1662901	1662992	92	6	14	5	1		4.66667
NC_006351.1_Burkholderia_pseudomallei_K96243_chromosome_2	25	1672430	1672482	53	4	13	4	1		4.33333
NC_006351.1_Burkholderia_pseudomallei_K96243_chromosome_2	25	1703932	1704030	99	7	14	7	1		4.66667
NC_006351.1_Burkholderia_pseudomallei_K96243_chromosome_2	25	1707470	1707541	72	6	12	5	1		4
NC_006351.1_Burkholderia_pseudomallei_K96243_chromosome_2	25	1715678	1715744	67	5	12	4	1		4
NC_006351.1_Burkholderia_pseudomallei_K96243_chromosome_2	25	1750981	1751029	49	4	12	4	1		4
NC_006351.1_Burkholderia_pseudomallei_K96243_chromosome_2	25	1751055	1751231	177	16	11	16	0.9152		3.66667
NC_006351.1_Burkholderia_pseudomallei_K96243_chromosome_2	25	1764164	1764308	145	12	12	12	1		4
NC_006351.1_Burkholderia_pseudomallei_K96243_chromosome_2	25	1788375	1788471	97	6	16	6	0.8556		5.33333
NC_006351.1_Burkholderia_pseudomallei_K96243_chromosome_2	25	1795097	1795197	101	9	10	8	1		3.33333
NC_006351.1_Burkholderia_pseudomallei_K96243_chromosome_2	25	1805375	1805445	71	5	14	5	1		4.66667
NC_006351.1_Burkholderia_pseudomallei_K96243_chromosome_2	25	1872828	1873024	197	4	49	4	0.8776		16.3333
NC_006351.1_Burkholderia_pseudomallei_K96243_chromosome_2	25	1933517	1933569	53	4	13	4	0.9316		4.33333
NC_006351.1_Burkholderia_pseudomallei_K96243_chromosome_2	25	1933517	1933660	144	7	13	6	0.9111		4.33333
NC_006351.1_Burkholderia_pseudomallei_K96243_chromosome_2	25	1988586	1988782	197	14	14	14	1		4.66667
NC_006351.1_Burkholderia_pseudomallei_K96243_chromosome_2	25	1994590	1994662	73	4	16	3	1		5.33333
NC_006351.1_Burkholderia_pseudomallei_K96243_chromosome_2	25	1998593	1998653	61	4	15	4	0.8074		5
NC_006351.1_Burkholderia_pseudomallei_K96243_chromosome_2	25	2034517	2034577	61	4	15	4	0.8519		5
NC_006351.1_Burkholderia_pseudomallei_K96243_chromosome_2	25	2073185	2073293	109	9	12	9	1		4
NC_006351.1_Burkholderia_pseudomallei_K96243_chromosome_2	25	2080431	2080479	49	4	12	4	0.7963		4
NC_006351.1_Burkholderia_pseudomallei_K96243_chromosome_2	25	2123804	2123868	65	4	16	4	1		5.33333
NC_006351.1_Burkholderia_pseudomallei_K96243_chromosome_2	25	2123808	2123912	105	6	16	5	0.9333		5.33333
NC_006351.1_Burkholderia_pseudomallei_K96243_chromosome_2	25	2218996	2219068	73	6	12	6	0.9407		4
NC_006351.1_Burkholderia_pseudomallei_K96243_chromosome_2	25	2301853	2302070	218	15	14	14	0.9163		4.66667
NC_006351.1_Burkholderia_pseudomallei_K96243_chromosome_2	25	2303695	2303807	113	8	14	8	1		4.66667
NC_006351.1_Burkholderia_pseudomallei_K96243_chromosome_2	25	2517927	2518004	78	5	14	4	1		4.66667
NC_006351.1_Burkholderia_pseudomallei_K96243_chromosome_2	25	2518012	2518117	106	7	14	6	1		4.66667
NC_006351.1_Burkholderia_pseudomallei_K96243_chromosome_2	25	2523232	2523365	134	9	14	8	1		4.66667
NC_006351.1_Burkholderia_pseudomallei_K96243_chromosome_2	25	2532847	2532937	91	7	12	6	0.8741		4
NC_006351.1_Burkholderia_pseudomallei_K96243_chromosome_2	25	2534546	2534630	85	4	14	3	1		4.66667
NC_006351.1_Burkholderia_pseudomallei_K96243_chromosome_2	25	2646318	2646549	232	16	14	15	1		4.66667
NC_006351.1_Burkholderia_pseudomallei_K96243_chromosome_2	25	2647729	2647819	91	5	18	3	1		6
NC_006351.1_Burkholderia_pseudomallei_K96243_chromosome_2	25	2653383	2653431	49	4	12	4	1		4
NC_006351.1_Burkholderia_pseudomallei_K96243_chromosome_2	25	2670963	2671026	64	4	14	3	1		4.66667
NC_006351.1_Burkholderia_pseudomallei_K96243_chromosome_2	25	2861832	2861892	61	5	10	4	1		3.33333
NC_006351.1_Burkholderia_pseudomallei_K96243_chromosome_2	25	2863854	2863968	115	9	12	8	1		4
NC_006351.1_Burkholderia_pseudomallei_K96243_chromosome_2	25	2982463	2982519	57	4	14	4	1		4.66667
NC_006351.1_Burkholderia_pseudomallei_K96243_chromosome_2	25	2995231	2995296	66	5	13	5	1		4.33333
NC_006351.1_Burkholderia_pseudomallei_K96243_chromosome_2	25	3096971	3097083	113	5	16	4	1		5.33333
NC_006351.1_Burkholderia_pseudomallei_K96243_chromosome_2	25	3103798	3104206	409	25	16	24	0.9206		5.33333
NC_006351.1_Burkholderia_pseudomallei_K96243_chromosome_2	25	3109817	3109957	141	13	10	12	1		3.33333
NC_006351.1_Burkholderia_pseudomallei_K96243_chromosome_2	25	3163566	3163657	92	6	14	5	0.9238		4.66667
NC_006351.1_Burkholderia_pseudomallei_K96243_chromosome_2	25	3166239	3166383	145	12	12	12	1		4
NC_002696.2_Caulobacter_crescentus_CB15_chromosome	27	3262215	3262275	61	4	15	4	1		5
NC_002932.3_Chlorobium_tepidum_TLS_chromosome	32	797619	798015	397	5	66	4	0.3154		22
NC_002932.3_Chlorobium_tepidum_TLS_chromosome	32	1427940	1428798	859	12	66	11	0.8189		22
NC_002932.3_Chlorobium_tepidum_TLS_chromosome	32	1777904	1778574	671	5	39	4	1		13
NC_010175.1_Chloroflexus_aurantiacus_J-10-fl_chromosome	33	64406	64622	217	4	36	3	0.8519		12
NC_010175.1_Chloroflexus_aurantiacus_J-10-fl_chromosome	33	110065	110505	441	5	88	5	0.847		29.3333
NC_010175.1_Chloroflexus_aurantiacus_J-10-fl_chromosome	33	119940	121283	1344	7	193	5	0.9378		64.3333
NC_010175.1_Chloroflexus_aurantiacus_J-10-fl_chromosome	33	133431	134363	933	9	89	8	0.947		29.6667
NC_010175.1_Chloroflexus_aurantiacus_J-10-fl_chromosome	33	217480	217557	78	5	14	4	0.8571		4.66667
NC_010175.1_Chloroflexus_aurantiacus_J-10-fl_chromosome	33	227045	227234	190	13	14	12	0.8975		4.66667
NC_010175.1_Chloroflexus_aurantiacus_J-10-fl_chromosome	33	251032	251442	411	5	82	5	0.9805		27.3333
NC_010175.1_Chloroflexus_aurantiacus_J-10-fl_chromosome	33	255606	255918	313	13	24	13	0.9288		8
NC_010175.1_Chloroflexus_aurantiacus_J-10-fl_chromosome	33	256023	257229	1207	31	30	21	0.8561		10
NC_010175.1_Chloroflexus_aurantiacus_J-10-fl_chromosome	33	324795	326676	1882	25	48	17	0.9252		16
NC_010175.1_Chloroflexus_aurantiacus_J-10-fl_chromosome	33	369008	369098	91	7	12	6	1		4
NC_010175.1_Chloroflexus_aurantiacus_J-10-fl_chromosome	33	535757	536500	744	17	39	15	0.8776		13
NC_010175.1_Chloroflexus_aurantiacus_J-10-fl_chromosome	33	703794	704234	441	4	106	3	0.9497		35.3333
NC_010175.1_Chloroflexus_aurantiacus_J-10-fl_chromosome	33	936666	937062	397	4	99	4	0.9012		33
NC_010175.1_Chloroflexus_aurantiacus_J-10-fl_chromosome	33	972109	972999	891	7	138	5	0.8879		46
NC_010175.1_Chloroflexus_aurantiacus_J-10-fl_chromosome	33	999578	999638	61	4	15	4	1		5
NC_010175.1_Chloroflexus_aurantiacus_J-10-fl_chromosome	33	1005193	1005772	580	7	14	6	0.8857		4.66667
NC_010175.1_Chloroflexus_aurantiacus_J-10-fl_chromosome	33	1017052	1017276	225	11	21	10	1		7
NC_010175.1_Chloroflexus_aurantiacus_J-10-fl_chromosome	33	1095737	1095881	145	8	18	8	0.9577		6
NC_010175.1_Chloroflexus_aurantiacus_J-10-fl_chromosome	33	1141413	1141586	174	4	32	3	0.8721		10.6667
NC_010175.1_Chloroflexus_aurantiacus_J-10-fl_chromosome	33	1151565	1152442	878	15	31	12	0.9205		10.3333
NC_010175.1_Chloroflexus_aurantiacus_J-10-fl_chromosome	33	1214062	1214224	163	6	27	6	0.9309		9
NC_010175.1_Chloroflexus_aurantiacus_J-10-fl_chromosome	33	1367336	1367441	106	5	21	5	0.8857		7
NC_010175.1_Chloroflexus_aurantiacus_J-10-fl_chromosome	33	1390695	1390870	176	7	25	7	0.779		8.33333
NC_010175.1_Chloroflexus_aurantiacus_J-10-fl_chromosome	33	1615008	1615449	442	7	63	7	0.9577		21
NC_010175.1_Chloroflexus_aurantiacus_J-10-fl_chromosome	33	1755342	1755468	127	5	21	4	0.7566		7
NC_010175.1_Chloroflexus_aurantiacus_J-10-fl_chromosome	33	1926482	1926595	114	8	14	7	0.9184		4.66667
NC_010175.1_Chloroflexus_aurantiacus_J-10-fl_chromosome	33	2152214	2152964	751	4	154	3	0.9307		51.3333
NC_010175.1_Chloroflexus_aurantiacus_J-10-fl_chromosome	33	2196779	2196940	162	11	14	10	0.981		4.66667
NC_010175.1_Chloroflexus_aurantiacus_J-10-fl_chromosome	33	2223172	2223247	76	5	15	5	0.9644		5
NC_010175.1_Chloroflexus_aurantiacus_J-10-fl_chromosome	33	2325179	2325236	58	4	12	3	0.7436		4
NC_010175.1_Chloroflexus_aurantiacus_J-10-fl_chromosome	33	2451151	2451281	131	8	14	6	1		4.66667
NC_010175.1_Chloroflexus_aurantiacus_J-10-fl_chromosome	33	2471721	2471868	148	4	42	3	0.7884		14
NC_010175.1_Chloroflexus_aurantiacus_J-10-fl_chromosome	33	2507773	2508068	296	5	59	5	0.8825		19.6667
NC_010175.1_Chloroflexus_aurantiacus_J-10-fl_chromosome	33	2556390	2557034	645	46	14	46	1		4.66667
NC_010175.1_Chloroflexus_aurantiacus_J-10-fl_chromosome	33	2557081	2557242	162	11	14	10	0.9471		4.66667
NC_010175.1_Chloroflexus_aurantiacus_J-10-fl_chromosome	33	2615529	2616109	581	4	145	4	0.9126		48.3333
NC_010175.1_Chloroflexus_aurantiacus_J-10-fl_chromosome	33	2632549	2632653	105	5	21	3	0.9153		7
NC_010175.1_Chloroflexus_aurantiacus_J-10-fl_chromosome	33	2943359	2943584	226	15	15	15	0.9407		5
NC_010175.1_Chloroflexus_aurantiacus_J-10-fl_chromosome	33	3028924	3028980	57	4	14	4	0.8095		4.66667
NC_010175.1_Chloroflexus_aurantiacus_J-10-fl_chromosome	33	3074923	3075091	169	8	21	8	0.966		7
NC_010175.1_Chloroflexus_aurantiacus_J-10-fl_chromosome	33	3087487	3087564	78	5	14	4	0.9048		4.66667
NC_010175.1_Chloroflexus_aurantiacus_J-10-fl_chromosome	33	3182892	3183036	145	7	18	6	0.9605		6
NC_010175.1_Chloroflexus_aurantiacus_J-10-fl_chromosome	33	3263176	3263365	190	4	42	3	0.873		14
NC_010175.1_Chloroflexus_aurantiacus_J-10-fl_chromosome	33	3350628	3351164	537	5	107	4	0.8422		35.6667
NC_010175.1_Chloroflexus_aurantiacus_J-10-fl_chromosome	33	3405710	3406241	532	9	59	9	0.8512		19.6667
NC_010175.1_Chloroflexus_aurantiacus_J-10-fl_chromosome	33	3505592	3505648	57	4	14	4	1		4.66667
NC_010175.1_Chloroflexus_aurantiacus_J-10-fl_chromosome	33	3622215	3622373	159	5	32	3	0.9722		10.6667
NC_010175.1_Chloroflexus_aurantiacus_J-10-fl_chromosome	33	3710637	3710823	187	6	31	6	0.9713		10.3333
NC_010175.1_Chloroflexus_aurantiacus_J-10-fl_chromosome	33	3745018	3746062	1045	9	116	9	0.9202		38.6667
NC_010175.1_Chloroflexus_aurantiacus_J-10-fl_chromosome	33	3817658	3817959	302	21	14	20	0.9098		4.66667
NC_010175.1_Chloroflexus_aurantiacus_J-10-fl_chromosome	33	3822728	3825104	2377	12	198	9	0.7385		66
NC_010175.1_Chloroflexus_aurantiacus_J-10-fl_chromosome	33	3908997	3909853	857	6	30	4	0.9259		10
NC_010175.1_Chloroflexus_aurantiacus_J-10-fl_chromosome	33	3911174	3911244	71	5	14	5	0.9619		4.66667
NC_010175.1_Chloroflexus_aurantiacus_J-10-fl_chromosome	33	4093442	4094628	1187	11	15	7	0.8899		5
NC_010175.1_Chloroflexus_aurantiacus_J-10-fl_chromosome	33	4179902	4179986	85	7	12	7	0.9048		4
NC_010175.1_Chloroflexus_aurantiacus_J-10-fl_chromosome	33	4181717	4181918	202	5	36	3	0.9506		12
NC_010175.1_Chloroflexus_aurantiacus_J-10-fl_chromosome	33	4354181	4354691	511	10	51	10	0.9113		17
NC_010175.1_Chloroflexus_aurantiacus_J-10-fl_chromosome	33	4371101	4371178	78	5	14	4	0.8889		4.66667
NC_010175.1_Chloroflexus_aurantiacus_J-10-fl_chromosome	33	4408620	4408695	76	5	15	5	1		5
NC_010175.1_Chloroflexus_aurantiacus_J-10-fl_chromosome	33	4496576	4497104	529	4	132	4	0.9461		44
NC_010175.1_Chloroflexus_aurantiacus_J-10-fl_chromosome	33	4575796	4578064	2269	18	126	18	0.8689		42
NC_010175.1_Chloroflexus_aurantiacus_J-10-fl_chromosome	33	4596740	4596881	142	10	14	9	0.9524		4.66667
NC_010175.1_Chloroflexus_aurantiacus_J-10-fl_chromosome	33	4602563	4602654	92	6	14	5	1		4.66667
NC_010175.1_Chloroflexus_aurantiacus_J-10-fl_chromosome	33	4613843	4613941	99	7	14	7	1		4.66667
NC_010175.1_Chloroflexus_aurantiacus_J-10-fl_chromosome	33	4632763	4632875	113	8	14	8	0.9762		4.66667
NC_010175.1_Chloroflexus_aurantiacus_J-10-fl_chromosome	33	4639125	4639562	438	5	56	3	0.9206		18.6667
NC_010175.1_Chloroflexus_aurantiacus_J-10-fl_chromosome	33	4753891	4754187	297	12	15	9	0.9012		5
NC_010175.1_Chloroflexus_aurantiacus_J-10-fl_chromosome	33	4770725	4771957	1233	11	112	11	0.9671		37.3333
NC_010175.1_Chloroflexus_aurantiacus_J-10-fl_chromosome	33	4779448	4779525	78	5	14	4	1		4.66667
NC_010175.1_Chloroflexus_aurantiacus_J-10-fl_chromosome	33	4820450	4821122	673	7	96	7	0.8248		32
NC_010175.1_Chloroflexus_aurantiacus_J-10-fl_chromosome	33	4989786	4990120	335	21	16	19	0.9912		5.33333
NC_010175.1_Chloroflexus_aurantiacus_J-10-fl_chromosome	33	5025124	5025244	121	4	30	4	0.8444		10
NC_010175.1_Chloroflexus_aurantiacus_J-10-fl_chromosome	33	5034238	5034406	169	7	24	7	0.8624		8
NC_010175.1_Chloroflexus_aurantiacus_J-10-fl_chromosome	33	5185280	5185574	295	5	63	4	0.7146		21
NC_010175.1_Chloroflexus_aurantiacus_J-10-fl_chromosome	33	5238997	5239081	85	6	14	6	0.7496		4.66667
NC_009089.1_Clostridioides_difficile_630	34	677135	677356	222	13	17	13	0.9658		5.66667
NC_009089.1_Clostridioides_difficile_630	34	679720	680360	641	5	67	3	0.8382		22.3333
NC_009089.1_Clostridioides_difficile_630	34	682502	682841	340	7	51	6	0.9303		17
NC_009089.1_Clostridioides_difficile_630	34	692927	692991	65	4	16	4	1		5.33333
NC_009089.1_Clostridioides_difficile_630	34	721951	722197	247	5	41	4	0.935		13.6667
NC_009089.1_Clostridioides_difficile_630	34	725319	725466	148	4	42	3	0.9153		14
NC_009089.1_Clostridioides_difficile_630	34	743502	743964	463	11	42	11	0.9273		14
NC_009089.1_Clostridioides_difficile_630	34	747075	747845	771	11	70	11	0.8535		23.3333
NC_009089.1_Clostridioides_difficile_630	34	750248	750960	713	13	55	10	0.9165		18.3333
NC_009089.1_Clostridioides_difficile_630	34	755719	755935	217	18	12	18	1		4
NC_009089.1_Clostridioides_difficile_630	34	760216	760416	201	4	50	4	0.8933		16.6667
NC_009089.1_Clostridioides_difficile_630	34	770031	770351	321	8	40	8	0.8298		13.3333
NC_009089.1_Clostridioides_difficile_630	34	771219	771308	90	6	14	4	1		4.66667
NC_009089.1_Clostridioides_difficile_630	34	781764	781986	223	6	38	5	0.6427		12.6667
NC_009089.1_Clostridioides_difficile_630	34	806350	806549	200	5	39	3	0.8632		13
NC_009089.1_Clostridioides_difficile_630	34	812516	813149	634	15	45	12	0.855		15
NC_009089.1_Clostridioides_difficile_630	34	816949	817128	180	5	36	4	0.7346		12
NC_009089.1_Clostridioides_difficile_630	34	828227	828341	115	5	19	4	1		6.33333
NC_009089.1_Clostridioides_difficile_630	34	841200	841535	336	5	67	5	0.8229		22.3333
NC_009089.1_Clostridioides_difficile_630	34	849116	849326	211	5	42	5	0.9175		14
NC_009089.1_Clostridioides_difficile_630	34	853804	853994	191	11	17	8	0.7339		5.66667
NC_009089.1_Clostridioides_difficile_630	34	992529	992709	181	4	45	4	0.7383		15
NC_009089.1_Clostridioides_difficile_630	34	1125022	1125419	398	6	66	5	0.4366		22
NC_009089.1_Clostridioides_difficile_630	34	3097623	3097821	199	9	15	6	0.7333		5
NC_009089.1_Clostridioides_difficile_630	34	3157202	3157334	133	4	21	3	1		7
NC_009089.1_Clostridioides_difficile_630	34	3194175	3195279	1105	13	66	10	0.5301		22
NC_009089.1_Clostridioides_difficile_630	34	3239734	3239824	91	7	12	6	1		4
NC_009089.1_Clostridioides_difficile_630	34	3306162	3306342	181	4	45	4	0.8074		15
NC_009089.1_Clostridioides_difficile_630	34	3396886	3397257	372	4	66	3	0.4771		22
NC_009089.1_Clostridioides_difficile_630	34	3397203	3397600	398	6	66	5	0.3996		22
NC_009089.1_Clostridioides_difficile_630	34	3455617	3456735	1119	17	66	11	0.3614		22
NC_009089.1_Clostridioides_difficile_630	34	3631557	3631761	205	4	51	4	0.9259		17
NC_009089.1_Clostridioides_difficile_630	34	3665087	3665267	181	5	36	3	0.8765		12
NC_009089.1_Clostridioides_difficile_630	34	3665315	3665615	301	9	30	8	0.8619		10
NC_009089.1_Clostridioides_difficile_630	34	3668136	3668379	244	9	27	9	0.893		9
NC_009089.1_Clostridioides_difficile_630	34	3688630	3688735	106	7	14	6	1		4.66667
NC_009089.1_Clostridioides_difficile_630	34	3700715	3700981	267	14	19	14	0.6978		6.33333
NC_009089.1_Clostridioides_difficile_630	34	3753210	3753525	316	7	45	7	0.9295		15
NC_009089.1_Clostridioides_difficile_630	34	3798466	3798724	259	6	36	5	0.7704		12
NC_009089.1_Clostridioides_difficile_630	34	3800012	3800309	298	8	33	7	0.8961		11
NC_003030.1_Clostridium_acetobutylicum_ATCC_824_chromosome	35	451646	452228	583	5	92	4	0.9928		30.6667
NC_003030.1_Clostridium_acetobutylicum_ATCC_824_chromosome	35	817068	817740	673	10	24	9	0.9259		8
NC_003030.1_Clostridium_acetobutylicum_ATCC_824_chromosome	35	1086963	1087882	920	5	95	4	1		31.6667
NC_003030.1_Clostridium_acetobutylicum_ATCC_824_chromosome	35	3041515	3042024	510	5	101	3	0.9325		33.6667
NC_003030.1_Clostridium_acetobutylicum_ATCC_824_chromosome	35	3074764	3075469	706	4	177	3	0.726		59
NC_003030.1_Clostridium_acetobutylicum_ATCC_824_chromosome	35	3456776	3457403	628	13	33	9	0.8631		11
NC_009495.1_Clostridium_botulinum_A_str._ATCC_3502_chromosome	36	8775	8835	61	4	15	4	1		5
NC_009495.1_Clostridium_botulinum_A_str._ATCC_3502_chromosome	36	113376	113484	109	8	12	7	0.8413		4
NC_009495.1_Clostridium_botulinum_A_str._ATCC_3502_chromosome	36	589113	589179	67	5	12	4	1		4
NC_009495.1_Clostridium_botulinum_A_str._ATCC_3502_chromosome	36	785992	786217	226	5	45	5	0.9881		15
NC_009495.1_Clostridium_botulinum_A_str._ATCC_3502_chromosome	36	2426583	2426739	157	6	24	4	0.9352		8
NC_009495.1_Clostridium_botulinum_A_str._ATCC_3502_chromosome	36	2638955	2639087	133	6	24	5	0.8889		8
CP000727.1_Clostridium_botulinum_A_str._Hall	37	8775	8850	76	5	15	5	1		5
CP000727.1_Clostridium_botulinum_A_str._Hall	37	106181	106289	109	8	12	7	0.8413		4
CP000727.1_Clostridium_botulinum_A_str._Hall	37	427129	427192	64	4	14	3	1		4.66667
CP000727.1_Clostridium_botulinum_A_str._Hall	37	583105	583267	163	13	12	12	1		4
CP000727.1_Clostridium_botulinum_A_str._Hall	37	759769	759994	226	5	45	5	0.9881		15
CP000727.1_Clostridium_botulinum_A_str._Hall	37	2200493	2200565	73	4	18	4	0.7778		6
CP000727.1_Clostridium_botulinum_A_str._Hall	37	2327546	2327702	157	6	24	4	0.9352		8
CP000727.1_Clostridium_botulinum_A_str._Hall	37	2483417	2483549	133	6	24	5	0.8889		8
NC_003450.3_Corynebacterium_glutamicum_ATCC_13032_chromosome	38	957630	957741	112	4	32	3	1		10.6667
NC_002971.4_Coxiella_burnetii_RSA_493	39	259602	259728	127	9	14	9	0.9788		4.66667
NC_002971.4_Coxiella_burnetii_RSA_493	39	1006844	1007348	505	4	126	4	0.9418		42
NC_002971.4_Coxiella_burnetii_RSA_493	39	1317180	1318385	1206	5	126	3	0.7249		42
NC_001263.1_Deinococcus_radiodurans_R1_chromosome_1	40	273147	273513	367	6	60	5	0.6768		20
NC_011661.1_Dictyoglomus_turgidum_DSM_6724_chromosome	43	1053729	1054740	1012	5	39	3	1		13
NC_011661.1_Dictyoglomus_turgidum_DSM_6724_chromosome	43	1302340	1303276	937	6	156	6	0.8769		52
NC_011661.1_Dictyoglomus_turgidum_DSM_6724_chromosome	43	1304337	1305267	931	6	156	4	0.8803		52
NC_011661.1_Dictyoglomus_turgidum_DSM_6724_chromosome	43	1306108	1308602	2495	14	156	10	0.7726		52
NC_004668.1_Enterococcus_faecalis_V583_chromosome	45	759733	760993	1261	5	204	3	0.7974		68
NC_004668.1_Enterococcus_faecalis_V583_chromosome	45	995334	995478	145	4	36	4	0.8395		12
NC_004668.1_Enterococcus_faecalis_V583_chromosome	45	1069147	1069711	565	4	141	4	0.8802		47
NC_004668.1_Enterococcus_faecalis_V583_chromosome	45	2170304	2171474	1171	12	78	11	0.7877		26
NC_017960.1_Enterococcus_faecium_DO_chromosome	46	1432654	1432918	265	5	24	3	0.8889		8
NC_017960.1_Enterococcus_faecium_DO_chromosome	46	2657381	2657924	544	10	57	6	0.869		19
CU928164.2_Escherichia_coli_IAI39_chromosome	47	1785428	1785596	169	6	21	4	0.8519		7
CU928164.2_Escherichia_coli_IAI39_chromosome	47	2035207	2036143	937	6	168	4	0.9011		56
CU928164.2_Escherichia_coli_IAI39_chromosome	47	2321415	2321649	235	6	39	6	0.8724		13
U00096.3_Escherichia_coli_str._K-12_substr._MG1655	48	339210	340037	828	4	93	3	0.9522		31
U00096.3_Escherichia_coli_str._K-12_substr._MG1655	48	374921	375325	405	4	101	4	0.9582		33.6667
U00096.3_Escherichia_coli_str._K-12_substr._MG1655	48	935475	935631	157	4	39	4	0.8519		13
U00096.3_Escherichia_coli_str._K-12_substr._MG1655	48	1286707	1287535	829	5	178	3	0.9311		59.3333
U00096.3_Escherichia_coli_str._K-12_substr._MG1655	48	1708629	1709013	385	4	96	4	0.9051		32
U00096.3_Escherichia_coli_str._K-12_substr._MG1655	48	2304409	2304974	566	5	113	5	0.9457		37.6667
U00096.3_Escherichia_coli_str._K-12_substr._MG1655	48	2877699	2878433	735	12	61	10	0.3521		20.3333
U00096.3_Escherichia_coli_str._K-12_substr._MG1655	48	2903480	2904378	899	8	61	6	0.4094		20.3333
U00096.3_Escherichia_coli_str._K-12_substr._MG1655	48	4094336	4094704	369	4	92	4	0.9541		30.6667
U00096.3_Escherichia_coli_str._K-12_substr._MG1655	48	4295833	4296396	564	5	113	4	0.9784		37.6667
U00096.3_Escherichia_coli_str._K-12_substr._MG1655	48	4325803	4326303	501	5	100	5	0.9707		33.3333
U00096.3_Escherichia_coli_str._K-12_substr._MG1655	48	4614253	4614657	405	4	101	4	0.9406		33.6667
CP003289.1_Escherichia_coli_O104:H4_str._2011C-3493	49	1161027	1162352	1326	15	61	13	0.3268		20.3333
CP003289.1_Escherichia_coli_O104:H4_str._2011C-3493	49	2194787	2195057	271	6	45	6	0.8973		15
CP003289.1_Escherichia_coli_O104:H4_str._2011C-3493	49	3449627	3449822	196	5	39	5	0.8838		13
CP003289.1_Escherichia_coli_O104:H4_str._2011C-3493	49	4591327	4591678	352	5	70	3	0.6819		23.3333
CP003289.1_Escherichia_coli_O104:H4_str._2011C-3493	49	5165207	5165261	55	4	12	3	1		4
BA000007.2_Escherichia_coli_O157:H7_str._Sakai_DNA	50	390707	391626	920	5	93	3	0.9618		31
BA000007.2_Escherichia_coli_O157:H7_str._Sakai_DNA	50	411072	411729	658	7	94	6	0.9348		31.3333
BA000007.2_Escherichia_coli_O157:H7_str._Sakai_DNA	50	1066552	1066747	196	5	39	5	0.8359		13
BA000007.2_Escherichia_coli_O157:H7_str._Sakai_DNA	50	1209270	1209834	565	4	141	4	0.9811		47
BA000007.2_Escherichia_coli_O157:H7_str._Sakai_DNA	50	1984429	1984576	148	5	30	4	0.9111		10
BA000007.2_Escherichia_coli_O157:H7_str._Sakai_DNA	50	2308258	2308738	481	5	96	5	0.9083		32
BA000007.2_Escherichia_coli_O157:H7_str._Sakai_DNA	50	2669816	2670521	706	5	141	5	0.9603		47
BA000007.2_Escherichia_coli_O157:H7_str._Sakai_DNA	50	3490389	3490437	49	4	12	4	1		4
BA000007.2_Escherichia_coli_O157:H7_str._Sakai_DNA	50	3491789	3491933	145	12	12	12	1		4
BA000007.2_Escherichia_coli_O157:H7_str._Sakai_DNA	50	5331544	5331688	145	8	18	8	0.8228		6
BA000007.2_Escherichia_coli_O157:H7_str._Sakai_DNA	50	5425904	5426096	193	4	12	3	1		4
CP001855.1_Escherichia_coli_O83:H1_str._NRG_857C	51	278733	279672	940	4	99	3	0.9641		33
CP001855.1_Escherichia_coli_O83:H1_str._NRG_857C	51	544985	545960	976	4	100	3	0.9556		33.3333
CP001855.1_Escherichia_coli_O83:H1_str._NRG_857C	51	873112	873652	541	9	60	9	0.3884		20
CP001855.1_Escherichia_coli_O83:H1_str._NRG_857C	51	882739	884001	1263	21	60	19	0.2834		20
CP001855.1_Escherichia_coli_O83:H1_str._NRG_857C	51	1021604	1021658	55	4	12	3	1		4
CP001855.1_Escherichia_coli_O83:H1_str._NRG_857C	51	1693001	1693490	490	5	99	3	0.9461		33
CP001855.1_Escherichia_coli_O83:H1_str._NRG_857C	51	2141358	2141839	482	5	96	4	0.9306		32
CP001855.1_Escherichia_coli_O83:H1_str._NRG_857C	51	2379551	2379818	268	4	24	3	0.6543		8
CP001855.1_Escherichia_coli_O83:H1_str._NRG_857C	51	4133933	4134301	369	4	92	4	0.9758		30.6667
CP001855.1_Escherichia_coli_O83:H1_str._NRG_857C	51	4359570	4360363	794	7	113	5	0.9053		37.6667
CP001855.1_Escherichia_coli_O83:H1_str._NRG_857C	51	4473204	4473834	631	7	90	7	0.8787		30
NC_009613.3_Flavobacterium_psychrophilum_JIP02/86	52	215958	216303	346	5	69	5	0.7995		23
NC_009613.3_Flavobacterium_psychrophilum_JIP02/86	52	217402	217885	484	7	69	7	0.7739		23
NC_009613.3_Flavobacterium_psychrophilum_JIP02/86	52	218911	219463	553	8	69	8	0.8271		23
NC_009613.3_Flavobacterium_psychrophilum_JIP02/86	52	225951	226227	277	4	69	4	0.7198		23
NC_009613.3_Flavobacterium_psychrophilum_JIP02/86	52	227253	227736	484	7	69	7	0.6738		23
NC_009613.3_Flavobacterium_psychrophilum_JIP02/86	52	231776	232919	1144	5	69	3	0.9871		23
NC_009613.3_Flavobacterium_psychrophilum_JIP02/86	52	662469	663552	1084	5	189	3	0.692		63
NC_009613.3_Flavobacterium_psychrophilum_JIP02/86	52	888739	891658	2920	12	243	11	0.9733		81
NC_009613.3_Flavobacterium_psychrophilum_JIP02/86	52	924293	924601	309	14	22	14	0.9467		7.33333
NC_009613.3_Flavobacterium_psychrophilum_JIP02/86	52	1325546	1327061	1516	20	76	15	0.4394		25.3333
NC_009613.3_Flavobacterium_psychrophilum_JIP02/86	52	2274517	2280178	5662	20	297	14	0.9911		99
NC_009613.3_Flavobacterium_psychrophilum_JIP02/86	52	2523207	2524143	937	6	156	6	0.9652		52
NC_006570.2_Francisella_tularensis_subsp._tularensis_SCHU_S4_chromosome	53	1283654	1283926	273	17	16	17	1		5.33333
NC_006570.2_Francisella_tularensis_subsp._tularensis_SCHU_S4_chromosome	53	1442665	1442761	97	4	21	3	1		7
NC_003454.1_Fusobacterium_nucleatum_subsp._nucleatum_ATCC_25586_chromosome	54	3938	4148	211	5	42	5	0.5746		14
NC_003454.1_Fusobacterium_nucleatum_subsp._nucleatum_ATCC_25586_chromosome	54	698812	698977	166	4	33	3	0.5825		11
NC_003454.1_Fusobacterium_nucleatum_subsp._nucleatum_ATCC_25586_chromosome	54	1017428	1017836	409	6	54	5	0.4263		18
NC_014644.1_Gardnerella_vaginalis_ATCC_14019_chromosome	55	614142	614206	65	4	16	4	1		5.33333
NC_014644.1_Gardnerella_vaginalis_ATCC_14019_chromosome	55	836412	838243	1832	30	61	29	0.2314		20.3333
AE017180.2_Geobacter_sulfurreducens_PCA	56	1521845	1530510	8666	142	61	139	0.1133		20.3333
NC_005125.1_Gloeobacter_violaceus_PCC_7421_chromosome	57	318217	318301	85	4	21	4	0.7449		7
NC_005125.1_Gloeobacter_violaceus_PCC_7421_chromosome	57	1048856	1050125	1270	6	219	4	0.7535		73
NC_005125.1_Gloeobacter_violaceus_PCC_7421_chromosome	57	1233121	1233217	97	4	15	3	1		5
NC_005125.1_Gloeobacter_violaceus_PCC_7421_chromosome	57	1354913	1355513	601	4	150	4	0.7109		50
NC_005125.1_Gloeobacter_violaceus_PCC_7421_chromosome	57	1958959	1960279	1321	6	219	4	0.8159		73
NC_005125.1_Gloeobacter_violaceus_PCC_7421_chromosome	57	2008845	2009601	757	5	126	4	0.6843		42
NC_005125.1_Gloeobacter_violaceus_PCC_7421_chromosome	57	2386074	2386830	757	5	126	4	0.7778		42
NC_005125.1_Gloeobacter_violaceus_PCC_7421_chromosome	57	2782917	2783172	256	5	15	3	0.7333		5
NC_005125.1_Gloeobacter_violaceus_PCC_7421_chromosome	57	2943523	2944123	601	4	150	4	0.5281		50
NC_005125.1_Gloeobacter_violaceus_PCC_7421_chromosome	57	3001067	3001823	757	5	126	4	0.486		42
NC_005125.1_Gloeobacter_violaceus_PCC_7421_chromosome	57	4173654	4173759	106	4	21	3	0.873		7
NC_005125.1_Gloeobacter_violaceus_PCC_7421_chromosome	57	4582514	4583900	1387	7	126	5	0.584		42
AE000511.1_Helicobacter_pylori_26695	59	0	167	168	12	14	12	1		4.66667
AE000511.1_Helicobacter_pylori_26695	59	128476	128581	106	5	21	5	0.9492		7
AE000511.1_Helicobacter_pylori_26695	59	129955	130369	415	15	21	12	0.9894		7
AE000511.1_Helicobacter_pylori_26695	59	177350	177398	49	4	12	4	0.8889		4
AE000511.1_Helicobacter_pylori_26695	59	444389	444461	73	4	16	3	1		5.33333
AE000511.1_Helicobacter_pylori_26695	59	444750	444830	81	5	16	5	1		5.33333
AE000511.1_Helicobacter_pylori_26695	59	696768	696957	190	9	21	9	1		7
AE000511.1_Helicobacter_pylori_26695	59	1257306	1257477	172	5	21	3	0.8485		7
AE000511.1_Helicobacter_pylori_26695	59	1477253	1477333	81	5	16	5	1		5.33333
AE000511.1_Helicobacter_pylori_26695	59	1477620	1477692	73	4	16	3	1		5.33333
CP002018.1_Ketogulonicigenium_vulgare_WSH-001_chromosome	60	586180	586255	76	4	15	3	0.6741		5
CP002824.1_Enterobacter_aerogenes_KCTC_2190	61	948137	948911	775	9	86	9	0.9595		28.6667
CP002824.1_Enterobacter_aerogenes_KCTC_2190	61	1148577	1149249	673	4	88	3	0.9394		29.3333
CP002824.1_Enterobacter_aerogenes_KCTC_2190	61	2643734	2644771	1038	5	87	4	0.9055		29
CP002824.1_Enterobacter_aerogenes_KCTC_2190	61	3319081	3322123	3043	147	18	121	0.7717		6
CP002824.1_Enterobacter_aerogenes_KCTC_2190	61	3323056	3323895	840	38	18	27	0.8048		6
NC_016845.1_Klebsiella_pneumoniae_subsp._pneumoniae_HS11286_chromosome	62	511103	511739	637	5	128	3	0.9306		42.6667
NC_016845.1_Klebsiella_pneumoniae_subsp._pneumoniae_HS11286_chromosome	62	1857310	1857987	678	8	72	5	0.9556		24
NC_016845.1_Klebsiella_pneumoniae_subsp._pneumoniae_HS11286_chromosome	62	2857414	2857889	476	4	119	3	0.9477		39.6667
NC_016845.1_Klebsiella_pneumoniae_subsp._pneumoniae_HS11286_chromosome	62	2943868	2944401	534	5	102	3	0.9651		34
NC_016845.1_Klebsiella_pneumoniae_subsp._pneumoniae_HS11286_chromosome	62	3254940	3255030	91	7	12	6	1		4
NC_006814.3_Lactobacillus_acidophilus_NCFM_chromosome	63	1541098	1542990	1893	31	61	30	0.2256		20.3333
CP000423.1_Lactobacillus_paracasei_ATCC_334	64	356872	358093	1222	20	61	19	0.2741		20.3333
CP000423.1_Lactobacillus_paracasei_ATCC_334	64	2420858	2421053	196	5	39	5	0.8117		13
CP000423.1_Lactobacillus_paracasei_ATCC_334	64	2423641	2423929	289	6	48	6	0.8444		16
AL935263.2_Lactobacillus_plantarum_WCFS1	65	179034	179100	67	5	12	4	1		4
AL935263.2_Lactobacillus_plantarum_WCFS1	65	347622	347982	361	7	36	5	0.9111		12
AL935263.2_Lactobacillus_plantarum_WCFS1	65	1117344	1117548	205	4	51	4	0.756		17
AL935263.2_Lactobacillus_plantarum_WCFS1	65	1197875	1198799	925	37	18	24	0.6981		6
AL935263.2_Lactobacillus_plantarum_WCFS1	65	1197875	1202627	4753	200	18	139	0.7437		6
AL935263.2_Lactobacillus_plantarum_WCFS1	65	2295702	2295900	199	5	33	4	0.9596		11
AL935263.2_Lactobacillus_plantarum_WCFS1	65	2306903	2307239	337	7	48	7	0.9259		16
AL935263.2_Lactobacillus_plantarum_WCFS1	65	2632780	2633050	271	6	45	6	0.919		15
AL935263.2_Lactobacillus_plantarum_WCFS1	65	2719916	2720141	226	4	36	3	0.9012		12
NC_007929.1_Lactobacillus_salivarius_UCC118_chromosome	66	120838	122736	1899	28	66	27	0.2806		22
NC_007929.1_Lactobacillus_salivarius_UCC118_chromosome	66	1385731	1386769	1039	4	291	3	0.9542		97
NC_002662.1_Lactococcus_lactis_subsp._lactis_Il1403_chromosome	67	757021	757877	857	6	72	5	0.9296		24
NC_002662.1_Lactococcus_lactis_subsp._lactis_Il1403_chromosome	67	1242394	1242754	361	5	72	5	0.9778		24
NC_002662.1_Lactococcus_lactis_subsp._lactis_Il1403_chromosome	67	1977066	1977228	163	5	27	4	0.7037		9
NC_002662.1_Lactococcus_lactis_subsp._lactis_Il1403_chromosome	67	2304164	2304416	253	4	63	4	0.9647		21
NC_002662.1_Lactococcus_lactis_subsp._lactis_Il1403_chromosome	67	2305877	2306192	316	5	63	5	0.9704		21
NC_002942.5_Legionella_pneumophila_subsp._pneumophila_str._Philadelphia_1_chromosome,_complete_genom	68	1644757	1644973	217	9	24	9	0.9691		8
NC_002942.5_Legionella_pneumophila_subsp._pneumophila_str._Philadelphia_1_chromosome,_complete_genom	68	2990615	2991290	676	15	45	15	0.84		15
NC_002942.5_Legionella_pneumophila_subsp._pneumophila_str._Philadelphia_1_chromosome,_complete_genom	68	3102984	3103040	57	4	14	4	1		4.66667
NC_002942.5_Legionella_pneumophila_subsp._pneumophila_str._Philadelphia_1_chromosome,_complete_genom	68	3218918	3219242	325	7	48	5	0.95		16
NC_002942.5_Legionella_pneumophila_subsp._pneumophila_str._Philadelphia_1_chromosome,_complete_genom	68	3230961	3231231	271	7	45	5	0.9348		15
NC_004342.2_Leptospira_interrogans_serovar_Lai_str._56601_chromosome_I	69	129893	130605	713	4	178	4	0.9913		59.3333
NC_004342.2_Leptospira_interrogans_serovar_Lai_str._56601_chromosome_I	69	451860	452175	316	9	35	9	0.9513		11.6667
NC_004342.2_Leptospira_interrogans_serovar_Lai_str._56601_chromosome_I	69	500491	500953	463	14	33	14	0.9765		11
NC_004342.2_Leptospira_interrogans_serovar_Lai_str._56601_chromosome_I	69	618527	618938	412	4	103	3	0.9284		34.3333
NC_004342.2_Leptospira_interrogans_serovar_Lai_str._56601_chromosome_I	69	657115	657823	709	18	39	12	0.8974		13
NC_004342.2_Leptospira_interrogans_serovar_Lai_str._56601_chromosome_I	69	873198	873819	622	4	138	3	0.4648		46
NC_004342.2_Leptospira_interrogans_serovar_Lai_str._56601_chromosome_I	69	1105629	1105904	276	6	46	5	0.9304		15.3333
NC_004342.2_Leptospira_interrogans_serovar_Lai_str._56601_chromosome_I	69	1119949	1120340	392	4	98	3	0.9909		32.6667
NC_004342.2_Leptospira_interrogans_serovar_Lai_str._56601_chromosome_I	69	1122446	1122616	171	5	34	5	0.9843		11.3333
NC_004342.2_Leptospira_interrogans_serovar_Lai_str._56601_chromosome_I	69	1138624	1139044	421	4	64	3	0.9722		21.3333
NC_004342.2_Leptospira_interrogans_serovar_Lai_str._56601_chromosome_I	69	1244612	1245234	623	13	48	11	0.9141		16
NC_004342.2_Leptospira_interrogans_serovar_Lai_str._56601_chromosome_I	69	1272102	1272426	325	7	46	5	0.9826		15.3333
NC_004342.2_Leptospira_interrogans_serovar_Lai_str._56601_chromosome_I	69	1325034	1325540	507	11	46	11	0.9325		15.3333
NC_004342.2_Leptospira_interrogans_serovar_Lai_str._56601_chromosome_I	69	1328429	1328659	231	5	46	5	0.9304		15.3333
NC_004342.2_Leptospira_interrogans_serovar_Lai_str._56601_chromosome_I	69	1409655	1410166	512	7	73	7	0.9843		24.3333
NC_004342.2_Leptospira_interrogans_serovar_Lai_str._56601_chromosome_I	69	1415243	1415526	284	6	47	5	0.9376		15.6667
NC_004342.2_Leptospira_interrogans_serovar_Lai_str._56601_chromosome_I	69	1429085	1429400	316	5	63	5	0.9534		21
NC_004342.2_Leptospira_interrogans_serovar_Lai_str._56601_chromosome_I	69	1460809	1461068	260	7	37	7	1		12.3333
NC_004342.2_Leptospira_interrogans_serovar_Lai_str._56601_chromosome_I	69	1707879	1708292	414	9	46	8	0.881		15.3333
NC_004342.2_Leptospira_interrogans_serovar_Lai_str._56601_chromosome_I	69	1719844	1720219	376	8	47	7	0.9757		15.6667
NC_004342.2_Leptospira_interrogans_serovar_Lai_str._56601_chromosome_I	69	2178592	2178822	231	5	46	5	0.8879		15.3333
NC_004342.2_Leptospira_interrogans_serovar_Lai_str._56601_chromosome_I	69	2328711	2329661	951	25	38	25	0.9682		12.6667
NC_004342.2_Leptospira_interrogans_serovar_Lai_str._56601_chromosome_I	69	2424487	2425108	622	8	69	7	0.5759		23
NC_004342.2_Leptospira_interrogans_serovar_Lai_str._56601_chromosome_I	69	2427277	2428381	1105	11	69	7	0.7027		23
NC_004342.2_Leptospira_interrogans_serovar_Lai_str._56601_chromosome_I	69	2499089	2499820	732	15	49	14	0.9922		16.3333
NC_004342.2_Leptospira_interrogans_serovar_Lai_str._56601_chromosome_I	69	2654341	2655192	852	8	115	6	0.9822		38.3333
NC_004342.2_Leptospira_interrogans_serovar_Lai_str._56601_chromosome_I	69	2715714	2715947	234	5	47	3	0.9054		15.6667
NC_004342.2_Leptospira_interrogans_serovar_Lai_str._56601_chromosome_I	69	2729862	2730170	309	4	77	4	0.9711		25.6667
NC_004342.2_Leptospira_interrogans_serovar_Lai_str._56601_chromosome_I	69	2876930	2877165	236	5	47	5	0.9299		15.6667
NC_004342.2_Leptospira_interrogans_serovar_Lai_str._56601_chromosome_I	69	2941021	2943034	2014	17	69	11	0.6251		23
NC_004342.2_Leptospira_interrogans_serovar_Lai_str._56601_chromosome_I	69	2946653	2946929	277	6	46	6	0.9188		15.3333
NC_004342.2_Leptospira_interrogans_serovar_Lai_str._56601_chromosome_I	69	2957462	2957694	233	5	46	3	0.8983		15.3333
NC_004342.2_Leptospira_interrogans_serovar_Lai_str._56601_chromosome_I	69	2978116	2978696	581	12	46	11	0.8825		15.3333
NC_004342.2_Leptospira_interrogans_serovar_Lai_str._56601_chromosome_I	69	3119318	3119502	185	4	46	4	0.9275		15.3333
NC_004342.2_Leptospira_interrogans_serovar_Lai_str._56601_chromosome_I	69	3145154	3145423	270	6	45	5	0.9407		15
NC_004342.2_Leptospira_interrogans_serovar_Lai_str._56601_chromosome_I	69	3187578	3188240	663	16	36	15	0.981		12
NC_004342.2_Leptospira_interrogans_serovar_Lai_str._56601_chromosome_I	69	3221595	3221736	142	4	35	3	0.9746		11.6667
NC_004342.2_Leptospira_interrogans_serovar_Lai_str._56601_chromosome_I	69	3229923	3230388	466	5	93	5	0.957		31
NC_004342.2_Leptospira_interrogans_serovar_Lai_str._56601_chromosome_I	69	3251436	3252480	1045	6	174	6	0.6956		58
NC_004342.2_Leptospira_interrogans_serovar_Lai_str._56601_chromosome_I	69	3289635	3291391	1757	14	69	9	0.6714		23
NC_004342.2_Leptospira_interrogans_serovar_Lai_str._56601_chromosome_I	69	3292113	3293174	1062	7	69	5	0.7113		23
NC_004342.2_Leptospira_interrogans_serovar_Lai_str._56601_chromosome_I	69	3806520	3806778	259	7	37	6	1		12.3333
AL591824.1_Listeria_monocytogenes_EGD-e	71	158465	159152	688	5	123	3	0.8062		41
AL591824.1_Listeria_monocytogenes_EGD-e	71	159188	159257	70	4	15	3	1		5
AL591824.1_Listeria_monocytogenes_EGD-e	71	358683	359187	505	6	63	5	0.553		21
AL591824.1_Listeria_monocytogenes_EGD-e	71	498902	499214	313	4	78	4	0.575		26
AL591824.1_Listeria_monocytogenes_EGD-e	71	2390364	2390469	106	7	15	7	0.7133		5
NC_006055.1_Mesoplasma_florum_L1_chromosome	72	402791	404150	1360	5	219	3	0.9756		73
NC_006055.1_Mesoplasma_florum_L1_chromosome	72	518523	520989	2467	10	261	9	0.9879		87
NC_006055.1_Mesoplasma_florum_L1_chromosome	72	616843	617293	451	5	24	3	0.7407		8
CP002447.1_Mesorhizobium_ciceri_biovar_biserrulae_WSM1271	73	762011	762443	433	4	108	4	0.6632		36
CP002447.1_Mesorhizobium_ciceri_biovar_biserrulae_WSM1271	73	868615	868753	139	5	21	3	0.7037		7
CP002447.1_Mesorhizobium_ciceri_biovar_biserrulae_WSM1271	73	1412055	1412183	129	8	16	8	1		5.33333
CP002447.1_Mesorhizobium_ciceri_biovar_biserrulae_WSM1271	73	2094949	2095573	625	5	42	3	0.385		14
CP002447.1_Mesorhizobium_ciceri_biovar_biserrulae_WSM1271	73	2379670	2379838	169	10	16	9	1		5.33333
CP002447.1_Mesorhizobium_ciceri_biovar_biserrulae_WSM1271	73	2441271	2441826	556	5	81	4	0.9671		27
CP002447.1_Mesorhizobium_ciceri_biovar_biserrulae_WSM1271	73	2524187	2524283	97	6	16	6	1		5.33333
CP002447.1_Mesorhizobium_ciceri_biovar_biserrulae_WSM1271	73	2524187	2524331	145	9	16	9	0.9352		5.33333
CP002447.1_Mesorhizobium_ciceri_biovar_biserrulae_WSM1271	73	2524718	2524782	65	4	16	4	1		5.33333
CP002447.1_Mesorhizobium_ciceri_biovar_biserrulae_WSM1271	73	3262342	3262470	129	8	16	8	0.9583		5.33333
CP002447.1_Mesorhizobium_ciceri_biovar_biserrulae_WSM1271	73	3748994	3749074	81	5	16	5	1		5.33333
CP002447.1_Mesorhizobium_ciceri_biovar_biserrulae_WSM1271	73	3905215	3905611	397	11	36	11	0.7536		12
CP002447.1_Mesorhizobium_ciceri_biovar_biserrulae_WSM1271	73	5675575	5676031	457	14	24	11	0.9596		8
NC_007644.1_Moorella_thermoacetica_ATCC_39073_chromosome	74	505880	507535	1656	23	72	16	0.3241		24
NC_007644.1_Moorella_thermoacetica_ATCC_39073_chromosome	74	1807551	1807716	166	5	33	5	0.7059		11
NC_002945.4_Mycobacterium_bovis_AF2122/97_genome_assembly,_chromosome:_Mycobacterium_bovis_AF2122/97	75	367847	368123	277	5	60	3	0.6296		20
NC_002945.4_Mycobacterium_bovis_AF2122/97_genome_assembly,_chromosome:_Mycobacterium_bovis_AF2122/97	75	374271	374376	106	6	15	4	0.5915		5
NC_002945.4_Mycobacterium_bovis_AF2122/97_genome_assembly,_chromosome:_Mycobacterium_bovis_AF2122/97	75	425933	426173	241	12	15	8	0.555		5
NC_002945.4_Mycobacterium_bovis_AF2122/97_genome_assembly,_chromosome:_Mycobacterium_bovis_AF2122/97	75	532352	532628	277	7	15	5	0.7689		5
NC_002945.4_Mycobacterium_bovis_AF2122/97_genome_assembly,_chromosome:_Mycobacterium_bovis_AF2122/97	75	578247	578479	233	4	58	4	1		19.3333
NC_002945.4_Mycobacterium_bovis_AF2122/97_genome_assembly,_chromosome:_Mycobacterium_bovis_AF2122/97	75	581596	581904	309	4	77	4	1		25.6667
NC_002945.4_Mycobacterium_bovis_AF2122/97_genome_assembly,_chromosome:_Mycobacterium_bovis_AF2122/97	75	632565	632649	85	5	12	3	0.8519		4
NC_002945.4_Mycobacterium_bovis_AF2122/97_genome_assembly,_chromosome:_Mycobacterium_bovis_AF2122/97	75	1263838	1264195	358	6	30	4	0.463		10
NC_002945.4_Mycobacterium_bovis_AF2122/97_genome_assembly,_chromosome:_Mycobacterium_bovis_AF2122/97	75	1264216	1264552	337	5	30	3	0.7312		10
NC_002945.4_Mycobacterium_bovis_AF2122/97_genome_assembly,_chromosome:_Mycobacterium_bovis_AF2122/97	75	1613279	1613384	106	5	21	5	0.8476		7
NC_002945.4_Mycobacterium_bovis_AF2122/97_genome_assembly,_chromosome:_Mycobacterium_bovis_AF2122/97	75	1740013	1740541	529	8	30	5	0.7022		10
NC_002945.4_Mycobacterium_bovis_AF2122/97_genome_assembly,_chromosome:_Mycobacterium_bovis_AF2122/97	75	1763735	1763870	136	9	15	9	0.8321		5
NC_002945.4_Mycobacterium_bovis_AF2122/97_genome_assembly,_chromosome:_Mycobacterium_bovis_AF2122/97	75	1885156	1885384	229	4	57	4	1		19
NC_002945.4_Mycobacterium_bovis_AF2122/97_genome_assembly,_chromosome:_Mycobacterium_bovis_AF2122/97	75	2158038	2159127	1090	13	69	12	0.6141		23
NC_002945.4_Mycobacterium_bovis_AF2122/97_genome_assembly,_chromosome:_Mycobacterium_bovis_AF2122/97	75	2160364	2160958	595	8	75	7	1		25
NC_002945.4_Mycobacterium_bovis_AF2122/97_genome_assembly,_chromosome:_Mycobacterium_bovis_AF2122/97	75	2161315	2161963	649	9	72	9	0.9897		24
NC_002945.4_Mycobacterium_bovis_AF2122/97_genome_assembly,_chromosome:_Mycobacterium_bovis_AF2122/97	75	2386593	2386838	246	4	58	3	1		19.3333
NC_002945.4_Mycobacterium_bovis_AF2122/97_genome_assembly,_chromosome:_Mycobacterium_bovis_AF2122/97	75	2608529	2608769	241	7	30	6	0.6296		10
NC_002945.4_Mycobacterium_bovis_AF2122/97_genome_assembly,_chromosome:_Mycobacterium_bovis_AF2122/97	75	2610514	2610784	271	5	30	3	0.5347		10
NC_002945.4_Mycobacterium_bovis_AF2122/97_genome_assembly,_chromosome:_Mycobacterium_bovis_AF2122/97	75	2611144	2611264	121	5	30	3	0.5852		10
NC_002945.4_Mycobacterium_bovis_AF2122/97_genome_assembly,_chromosome:_Mycobacterium_bovis_AF2122/97	75	2956948	2957203	256	5	51	5	1		17
NC_002945.4_Mycobacterium_bovis_AF2122/97_genome_assembly,_chromosome:_Mycobacterium_bovis_AF2122/97	75	3193577	3193857	281	5	56	5	1		18.6667
NC_002945.4_Mycobacterium_bovis_AF2122/97_genome_assembly,_chromosome:_Mycobacterium_bovis_AF2122/97	75	3487901	3488051	151	5	30	5	0.6125		10
NC_002945.4_Mycobacterium_bovis_AF2122/97_genome_assembly,_chromosome:_Mycobacterium_bovis_AF2122/97	75	3553214	3553438	225	4	56	4	0.9484		18.6667
NC_002945.4_Mycobacterium_bovis_AF2122/97_genome_assembly,_chromosome:_Mycobacterium_bovis_AF2122/97	75	3706815	3706950	136	7	15	5	0.6178		5
NC_002945.4_Mycobacterium_bovis_AF2122/97_genome_assembly,_chromosome:_Mycobacterium_bovis_AF2122/97	75	4000600	4000988	389	4	111	3	1		37
NC_002945.4_Mycobacterium_bovis_AF2122/97_genome_assembly,_chromosome:_Mycobacterium_bovis_AF2122/97	75	4097218	4097446	229	4	57	4	1		19
NC_002945.4_Mycobacterium_bovis_AF2122/97_genome_assembly,_chromosome:_Mycobacterium_bovis_AF2122/97	75	4299725	4299932	208	6	18	4	0.9136		6
NC_002677.1_Mycobacterium_leprae_TN_chromosome	76	687024	687159	136	5	27	5	0.9605		9
NC_002677.1_Mycobacterium_leprae_TN_chromosome	76	1381661	1381709	49	4	12	4	1		4
NC_002677.1_Mycobacterium_leprae_TN_chromosome	76	1587624	1587750	127	7	18	7	0.9788		6
AL123456.3_Mycobacterium_tuberculosis_H37Rv	77	24391	24739	349	5	18	3	0.8025		6
AL123456.3_Mycobacterium_tuberculosis_H37Rv	77	366800	367076	277	5	60	3	0.6296		20
AL123456.3_Mycobacterium_tuberculosis_H37Rv	77	424901	425141	241	12	15	8	0.5294		5
AL123456.3_Mycobacterium_tuberculosis_H37Rv	77	531333	531609	277	7	15	5	0.7689		5
AL123456.3_Mycobacterium_tuberculosis_H37Rv	77	631321	631405	85	5	12	3	0.8519		4
AL123456.3_Mycobacterium_tuberculosis_H37Rv	77	1262439	1262796	358	6	30	4	0.463		10
AL123456.3_Mycobacterium_tuberculosis_H37Rv	77	1262817	1263153	337	5	30	3	0.7312		10
AL123456.3_Mycobacterium_tuberculosis_H37Rv	77	1612563	1612647	85	4	21	4	0.8307		7
AL123456.3_Mycobacterium_tuberculosis_H37Rv	77	1751591	1752119	529	8	30	5	0.7022		10
AL123456.3_Mycobacterium_tuberculosis_H37Rv	77	1773960	1774095	136	9	15	9	0.8321		5
AL123456.3_Mycobacterium_tuberculosis_H37Rv	77	1895351	1895579	229	4	57	4	1		19
AL123456.3_Mycobacterium_tuberculosis_H37Rv	77	1982885	1983275	391	5	78	5	0.9795		26
AL123456.3_Mycobacterium_tuberculosis_H37Rv	77	2163359	2164034	676	7	69	6	0.5814		23
AL123456.3_Mycobacterium_tuberculosis_H37Rv	77	2461333	2461462	130	5	15	3	1		5
AL123456.3_Mycobacterium_tuberculosis_H37Rv	77	2531891	2532156	266	5	53	5	0.9849		17.6667
AL123456.3_Mycobacterium_tuberculosis_H37Rv	77	2638029	2638299	271	5	30	3	0.5347		10
AL123456.3_Mycobacterium_tuberculosis_H37Rv	77	2638659	2638779	121	5	30	3	0.5852		10
AL123456.3_Mycobacterium_tuberculosis_H37Rv	77	3336502	3336738	237	4	59	4	0.9887		19.6667
AL123456.3_Mycobacterium_tuberculosis_H37Rv	77	3528380	3528530	151	5	30	5	0.6125		10
AL123456.3_Mycobacterium_tuberculosis_H37Rv	77	3732659	3732779	121	5	15	3	0.9407		5
AL123456.3_Mycobacterium_tuberculosis_H37Rv	77	3748869	3749004	136	7	15	5	0.6178		5
AL123456.3_Mycobacterium_tuberculosis_H37Rv	77	4052947	4053446	500	5	111	4	1		37
NC_010397.1_Mycobacterium_abscessus_chromosome	78	27934	28548	615	6	33	5	1		11
NC_010397.1_Mycobacterium_abscessus_chromosome	78	3067381	3067504	124	5	15	3	0.8815		5
NC_010397.1_Mycobacterium_abscessus_chromosome	78	4356487	4356940	454	4	126	3	0.9577		42
NC_010397.1_Mycobacterium_abscessus_chromosome	78	4357132	4357402	271	15	18	15	0.8857		6
CP000480.1_Mycobacterium_smegmatis_str._MC2_155	79	2501355	2501825	471	5	15	4	0.8667		5
CP000480.1_Mycobacterium_smegmatis_str._MC2_155	79	4367904	4367964	61	4	12	3	0.8519		4
CP000480.1_Mycobacterium_smegmatis_str._MC2_155	79	5438209	5438389	181	4	30	3	1		10
CP000480.1_Mycobacterium_smegmatis_str._MC2_155	79	5672092	5672140	49	4	12	4	1		4
NC_005364.2_Mycoplasma_mycoides_subsp._mycoides_SC_str._PG1_chromosome	80	452033	452117	85	7	12	7	1		4
NC_000912.1_Mycoplasma_pneumoniae_M129_chromosome	81	111918	111978	61	5	12	5	1		4
NC_000912.1_Mycoplasma_pneumoniae_M129_chromosome	81	165048	165216	169	5	21	3	0.746		7
NC_000912.1_Mycoplasma_pneumoniae_M129_chromosome	81	340684	340864	181	15	12	15	1		4
NC_000912.1_Mycoplasma_pneumoniae_M129_chromosome	81	347609	347657	49	4	12	4	1		4
NC_000912.1_Mycoplasma_pneumoniae_M129_chromosome	81	410002	410182	181	15	12	15	1		4
NC_000912.1_Mycoplasma_pneumoniae_M129_chromosome	81	552762	552978	217	6	36	6	0.7654		12
NC_002946.2_Neisseria_gonorrhoeae_FA_1090_chromosome	82	317720	317797	78	5	14	4	1		4.66667
NC_002946.2_Neisseria_gonorrhoeae_FA_1090_chromosome	82	461423	461651	229	15	12	10	0.7043		4
NC_002946.2_Neisseria_gonorrhoeae_FA_1090_chromosome	82	1068466	1068620	155	5	22	3	1		7.33333
NC_002946.2_Neisseria_gonorrhoeae_FA_1090_chromosome	82	1595622	1595754	133	6	22	6	0.8505		7.33333
NC_002946.2_Neisseria_gonorrhoeae_FA_1090_chromosome	82	1789788	1789886	99	7	14	7	0.9093		4.66667
NC_005042.1_Prochlorococcus_marinus_subsp._marinus_str._CCMP1375	84	16637	16853	217	9	24	9	0.9475		8
NC_005042.1_Prochlorococcus_marinus_subsp._marinus_str._CCMP1375	84	621911	622865	955	27	36	21	0.9026		12
NC_005042.1_Prochlorococcus_marinus_subsp._marinus_str._CCMP1375	84	749754	749802	49	4	12	4	1		4
NC_005042.1_Prochlorococcus_marinus_subsp._marinus_str._CCMP1375	84	1354935	1355367	433	23	18	22	0.8644		6
NC_005042.1_Prochlorococcus_marinus_subsp._marinus_str._CCMP1375	84	1384768	1384864	97	8	12	8	1		4
NC_005042.1_Prochlorococcus_marinus_subsp._marinus_str._CCMP1375	84	1737603	1737846	244	9	27	9	1		9
NC_002516.2_Pseudomonas_aeruginosa_PAO1_chromosome	85	98900	98954	55	4	12	3	1		4
NC_002516.2_Pseudomonas_aeruginosa_PAO1_chromosome	85	784992	785737	746	9	14	8	1		4.66667
NC_002516.2_Pseudomonas_aeruginosa_PAO1_chromosome	85	1844902	1844962	61	5	12	5	1		4
NC_002516.2_Pseudomonas_aeruginosa_PAO1_chromosome	85	3873915	3874605	691	6	115	6	0.9397		38.3333
NC_002516.2_Pseudomonas_aeruginosa_PAO1_chromosome	85	5083671	5084049	379	7	54	7	0.7672		18
NC_002516.2_Pseudomonas_aeruginosa_PAO1_chromosome	85	5187169	5190073	2905	12	243	8	0.8323		81
NC_002947.4_Pseudomonas_putida_KT2440_chromosome	86	244721	245057	337	9	42	7	0.9184		14
NC_002947.4_Pseudomonas_putida_KT2440_chromosome	86	2414853	2414925	73	6	12	6	0.963		4
NC_002947.4_Pseudomonas_putida_KT2440_chromosome	86	2837062	2837158	97	6	16	6	1		5.33333
NC_002947.4_Pseudomonas_putida_KT2440_chromosome	86	5525367	5525637	271	6	45	6	0.9012		15
NC_002947.4_Pseudomonas_putida_KT2440_chromosome	86	6132418	6132658	241	8	24	6	0.8037		8
CP000075.1_Pseudomonas_syringae_pv._syringae_B728a	87	72275	72950	676	5	150	3	0.9467		50
CP000075.1_Pseudomonas_syringae_pv._syringae_B728a	87	96225	96873	649	6	108	6	0.8181		36
CP000075.1_Pseudomonas_syringae_pv._syringae_B728a	87	141314	141681	368	5	27	3	0.9671		9
CP000075.1_Pseudomonas_syringae_pv._syringae_B728a	87	406692	407994	1303	10	130	8	0.9352		43.3333
CP000075.1_Pseudomonas_syringae_pv._syringae_B728a	87	1226231	1226525	295	5	38	3	0.8129		12.6667
CP000075.1_Pseudomonas_syringae_pv._syringae_B728a	87	1808215	1810759	2545	36	48	25	0.5567		16
CP000075.1_Pseudomonas_syringae_pv._syringae_B728a	87	2288651	2288707	57	4	14	4	1		4.66667
CP000075.1_Pseudomonas_syringae_pv._syringae_B728a	87	2314956	2315012	57	4	14	4	1		4.66667
CP000075.1_Pseudomonas_syringae_pv._syringae_B728a	87	3674445	3675015	571	5	54	3	0.6242		18
CP000075.1_Pseudomonas_syringae_pv._syringae_B728a	87	3737256	3737932	677	5	138	4	0.9726		46
CP000075.1_Pseudomonas_syringae_pv._syringae_B728a	87	4261537	4262345	809	7	115	6	0.9382		38.3333
CP000075.1_Pseudomonas_syringae_pv._syringae_B728a	87	4398441	4399883	1443	7	115	5	0.9235		38.3333
CP000075.1_Pseudomonas_syringae_pv._syringae_B728a	87	4556940	4557282	343	4	88	3	0.8636		29.3333
CP000075.1_Pseudomonas_syringae_pv._syringae_B728a	87	4685937	4686726	790	4	173	3	0.9794		57.6667
CP000075.1_Pseudomonas_syringae_pv._syringae_B728a	87	4726440	4727232	793	7	108	5	0.8383		36
CP000075.1_Pseudomonas_syringae_pv._syringae_B728a	87	4939687	4940256	570	5	114	4	0.8333		38
CP000075.1_Pseudomonas_syringae_pv._syringae_B728a	87	5055508	5055564	57	4	14	4	1		4.66667
CP000075.1_Pseudomonas_syringae_pv._syringae_B728a	87	5334117	5335413	1297	12	108	12	0.9373		36
CP000075.1_Pseudomonas_syringae_pv._syringae_B728a	87	5433214	5433305	92	6	14	5	0.9048		4.66667
CP000075.1_Pseudomonas_syringae_pv._syringae_B728a	87	5533631	5534671	1041	8	130	6	0.9243		43.3333
CP000075.1_Pseudomonas_syringae_pv._syringae_B728a	87	5604290	5605489	1200	8	150	7	0.9145		50
CP000075.1_Pseudomonas_syringae_pv._syringae_B728a	87	5621795	5623549	1755	15	118	11	0.9441		39.3333
NC_004578.1_[Pseudomonas_syringae]_pv._tomato_str._DC3000_chromosome	88	348767	349667	901	6	150	4	0.9704		50
NC_004578.1_[Pseudomonas_syringae]_pv._tomato_str._DC3000_chromosome	88	1611378	1611875	498	4	124	3	0.9642		41.3333
NC_004578.1_[Pseudomonas_syringae]_pv._tomato_str._DC3000_chromosome	88	3191767	3191859	93	4	23	4	0.6867		7.66667
NC_004578.1_[Pseudomonas_syringae]_pv._tomato_str._DC3000_chromosome	88	4085032	4085872	841	6	140	6	0.953		46.6667
NC_004578.1_[Pseudomonas_syringae]_pv._tomato_str._DC3000_chromosome	88	4598979	4599345	367	5	22	3	0.9192		7.33333
NC_004578.1_[Pseudomonas_syringae]_pv._tomato_str._DC3000_chromosome	88	4787044	4787437	394	4	99	3	0.9641		33
NC_004578.1_[Pseudomonas_syringae]_pv._tomato_str._DC3000_chromosome	88	5258821	5259523	703	5	168	4	0.922		56
NC_005027.1_Rhodopirellula_baltica_SH_1_chromosome	89	7406	8316	911	5	182	5	0.9458		60.6667
NC_005027.1_Rhodopirellula_baltica_SH_1_chromosome	89	327820	327876	57	4	14	4	1		4.66667
NC_005027.1_Rhodopirellula_baltica_SH_1_chromosome	89	648293	648885	593	4	148	4	0.8949		49.3333
NC_005027.1_Rhodopirellula_baltica_SH_1_chromosome	89	1172282	1172357	76	5	15	5	1		5
NC_005027.1_Rhodopirellula_baltica_SH_1_chromosome	89	1179891	1180131	241	6	48	4	0.6245		16
NC_005027.1_Rhodopirellula_baltica_SH_1_chromosome	89	1180539	1180827	289	6	48	6	0.6077		16
NC_005027.1_Rhodopirellula_baltica_SH_1_chromosome	89	2455634	2456117	484	4	121	3	0.8678		40.3333
NC_005027.1_Rhodopirellula_baltica_SH_1_chromosome	89	2803302	2803400	99	7	14	7	1		4.66667
NC_005027.1_Rhodopirellula_baltica_SH_1_chromosome	89	3220829	3220889	61	5	12	5	0.9333		4
NC_005027.1_Rhodopirellula_baltica_SH_1_chromosome	89	3477588	3477750	163	6	21	4	0.8624		7
NC_005027.1_Rhodopirellula_baltica_SH_1_chromosome	89	4291742	4291833	92	6	14	5	1		4.66667
NC_005027.1_Rhodopirellula_baltica_SH_1_chromosome	89	4451491	4452309	819	5	28	3	0.9683		9.33333
NC_005027.1_Rhodopirellula_baltica_SH_1_chromosome	89	4610758	4610950	193	16	12	16	0.8842		4
NC_005027.1_Rhodopirellula_baltica_SH_1_chromosome	89	4610920	4611004	85	6	12	5	0.8154		4
NC_005027.1_Rhodopirellula_baltica_SH_1_chromosome	89	4610993	4611089	97	8	12	8	0.9246		4
NC_005027.1_Rhodopirellula_baltica_SH_1_chromosome	89	4790669	4790781	113	8	14	8	0.9184		4.66667
NC_005027.1_Rhodopirellula_baltica_SH_1_chromosome	89	4790792	4790862	71	5	14	5	1		4.66667
NC_005027.1_Rhodopirellula_baltica_SH_1_chromosome	89	5269874	5270904	1031	5	73	3	0.9513		24.3333
NC_005027.1_Rhodopirellula_baltica_SH_1_chromosome	89	5807989	5808157	169	10	16	9	1		5.33333
NC_005027.1_Rhodopirellula_baltica_SH_1_chromosome	89	5808207	5808263	57	4	14	4	1		4.66667
NC_005027.1_Rhodopirellula_baltica_SH_1_chromosome	89	6300043	6301490	1448	7	207	6	0.8746		69
NC_005027.1_Rhodopirellula_baltica_SH_1_chromosome	89	6380828	6380900	73	6	12	6	1		4
NC_005027.1_Rhodopirellula_baltica_SH_1_chromosome	89	6726266	6726329	64	4	14	3	1		4.66667
NC_005027.1_Rhodopirellula_baltica_SH_1_chromosome	89	6875934	6876158	225	16	14	16	1		4.66667
NC_005027.1_Rhodopirellula_baltica_SH_1_chromosome	89	6876168	6876258	91	7	12	6	1		4
NC_005027.1_Rhodopirellula_baltica_SH_1_chromosome	89	6919600	6919720	121	10	12	10	1		4
NC_005027.1_Rhodopirellula_baltica_SH_1_chromosome	89	6937391	6938068	678	4	169	3	0.8895		56.3333
NC_005027.1_Rhodopirellula_baltica_SH_1_chromosome	89	6973233	6973380	148	5	24	3	0.7778		8
NC_005027.1_Rhodopirellula_baltica_SH_1_chromosome	89	6987228	6987382	155	11	14	11	1		4.66667
NC_007643.1_Rhodospirillum_rubrum_ATCC_11170_chromosome	90	198059	199841	1783	21	61	18	0.3119		20.3333
NC_007643.1_Rhodospirillum_rubrum_ATCC_11170_chromosome	90	420345	422787	2443	40	61	39	0.1931		20.3333
NC_007643.1_Rhodospirillum_rubrum_ATCC_11170_chromosome	90	530068	530648	581	8	66	7	0.4768		22
NC_007643.1_Rhodospirillum_rubrum_ATCC_11170_chromosome	90	994978	995647	670	8	66	6	0.7701		22
NC_007643.1_Rhodospirillum_rubrum_ATCC_11170_chromosome	90	1214558	1214708	151	6	25	6	0.9289		8.33333
NC_007643.1_Rhodospirillum_rubrum_ATCC_11170_chromosome	90	1215573	1215621	49	4	12	4	1		4
NC_007643.1_Rhodospirillum_rubrum_ATCC_11170_chromosome	90	1266837	1266981	145	5	24	4	0.7963		8
NC_007643.1_Rhodospirillum_rubrum_ATCC_11170_chromosome	90	1580598	1581940	1343	22	61	22	0.2731		20.3333
NC_007643.1_Rhodospirillum_rubrum_ATCC_11170_chromosome	90	2410093	2410201	109	4	27	4	0.7586		9
NC_007643.1_Rhodospirillum_rubrum_ATCC_11170_chromosome	90	2515118	2515262	145	5	27	4	0.8765		9
NC_007643.1_Rhodospirillum_rubrum_ATCC_11170_chromosome	90	3903039	3903195	157	6	26	6	0.9487		8.66667
AJ235269.1_Rickettsia_prowazekii_str._Madrid_E	91	769274	769778	505	6	84	6	1		28
NC_007677.1_Salinibacter_ruber_DSM_13855_chromosome	92	307940	308008	69	4	17	4	0.9216		5.66667
NC_003198.1_Salmonella_enterica_subsp._enterica_serovar_Typhi_str._CT18	93	789831	790101	271	6	45	6	0.8835		15
NC_003198.1_Salmonella_enterica_subsp._enterica_serovar_Typhi_str._CT18	93	950097	950322	226	6	39	5	0.9179		13
NC_003198.1_Salmonella_enterica_subsp._enterica_serovar_Typhi_str._CT18	93	1134275	1135015	741	4	185	4	1		61.6667
NC_003198.1_Salmonella_enterica_subsp._enterica_serovar_Typhi_str._CT18	93	1571208	1572192	985	5	28	3	0.9683		9.33333
NC_003198.1_Salmonella_enterica_subsp._enterica_serovar_Typhi_str._CT18	93	1594956	1595307	352	4	93	3	0.8757		31
NC_003198.1_Salmonella_enterica_subsp._enterica_serovar_Typhi_str._CT18	93	2017166	2017236	71	5	14	5	1		4.66667
NC_003198.1_Salmonella_enterica_subsp._enterica_serovar_Typhi_str._CT18	93	2298948	2299488	541	9	60	9	0.6709		20
NC_003198.1_Salmonella_enterica_subsp._enterica_serovar_Typhi_str._CT18	93	2556998	2557206	209	13	16	13	1		5.33333
NC_003198.1_Salmonella_enterica_subsp._enterica_serovar_Typhi_str._CT18	93	2926182	2926539	358	7	61	5	0.4502		20.3333
NC_003198.1_Salmonella_enterica_subsp._enterica_serovar_Typhi_str._CT18	93	4699229	4699307	79	6	12	5	1		4
AE006468.2_Salmonella_enterica_subsp._enterica_serovar_Typhimurium_str._LT2	94	815026	815386	361	7	45	6	0.9111		15
AE006468.2_Salmonella_enterica_subsp._enterica_serovar_Typhimurium_str._LT2	94	1039553	1039832	280	7	39	6	0.9453		13
AE006468.2_Salmonella_enterica_subsp._enterica_serovar_Typhimurium_str._LT2	94	1106705	1106832	128	5	22	4	0.7198		7.33333
AE006468.2_Salmonella_enterica_subsp._enterica_serovar_Typhimurium_str._LT2	94	1531659	1532031	373	4	93	4	0.9044		31
AE006468.2_Salmonella_enterica_subsp._enterica_serovar_Typhimurium_str._LT2	94	2341995	2342535	541	9	60	9	0.6746		20
AE006468.2_Salmonella_enterica_subsp._enterica_serovar_Typhimurium_str._LT2	94	2630553	2631555	1003	6	189	5	0.8695		63
AE006468.2_Salmonella_enterica_subsp._enterica_serovar_Typhimurium_str._LT2	94	2730866	2730938	73	6	12	6	1		4
AE006468.2_Salmonella_enterica_subsp._enterica_serovar_Typhimurium_str._LT2	94	2768247	2768374	128	5	22	4	0.7374		7.33333
AE006468.2_Salmonella_enterica_subsp._enterica_serovar_Typhimurium_str._LT2	94	3076618	3078126	1509	24	61	21	0.2692		20.3333
AE006468.2_Salmonella_enterica_subsp._enterica_serovar_Typhimurium_str._LT2	94	3094300	3096253	1954	32	61	31	0.2392		20.3333
AE006468.2_Salmonella_enterica_subsp._enterica_serovar_Typhimurium_str._LT2	94	3184547	3184613	67	5	12	4	1		4
AE006468.2_Salmonella_enterica_subsp._enterica_serovar_Typhimurium_str._LT2	94	3413894	3414720	827	6	116	4	0.9617		38.6667
AE006468.2_Salmonella_enterica_subsp._enterica_serovar_Typhimurium_str._LT2	94	3629494	3629878	385	11	33	8	0.9177		11
NC_004347.2_Shewanella_oneidensis_MR-1_chromosome	95	436098	436196	99	7	14	7	0.9002		4.66667
NC_004347.2_Shewanella_oneidensis_MR-1_chromosome	95	690959	691472	514	9	57	9	0.9168		19
NC_004347.2_Shewanella_oneidensis_MR-1_chromosome	95	846258	846362	105	6	16	5	1		5.33333
NC_004347.2_Shewanella_oneidensis_MR-1_chromosome	95	865438	865501	64	4	14	3	1		4.66667
NC_004347.2_Shewanella_oneidensis_MR-1_chromosome	95	1878714	1878798	85	6	14	6	1		4.66667
NC_004347.2_Shewanella_oneidensis_MR-1_chromosome	95	1950147	1951397	1251	8	90	5	0.8927		30
NC_004347.2_Shewanella_oneidensis_MR-1_chromosome	95	1965561	1966725	1165	9	126	6	0.6115		42
NC_004347.2_Shewanella_oneidensis_MR-1_chromosome	95	2143860	2143908	49	4	12	4	1		4
NC_004347.2_Shewanella_oneidensis_MR-1_chromosome	95	3209569	3209920	352	9	39	9	0.9316		13
NC_004347.2_Shewanella_oneidensis_MR-1_chromosome	95	3289681	3289744	64	4	14	3	1		4.66667
NC_004347.2_Shewanella_oneidensis_MR-1_chromosome	95	4178523	4179297	775	6	105	4	0.7207		35
NC_004347.2_Shewanella_oneidensis_MR-1_chromosome	95	4497164	4498073	910	5	255	3	0.9634		85
CP000034.1_Shigella_dysenteriae_Sd197	96	1688032	1688512	481	5	96	5	0.925		32
CP000034.1_Shigella_dysenteriae_Sd197	96	2170904	2171177	274	7	39	7	0.8926		13
CP000034.1_Shigella_dysenteriae_Sd197	96	3769870	3770563	694	5	105	3	0.9196		35
NC_004337.2_Shigella_flexneri_2a_str._301_chromosome	97	886846	887041	196	5	39	5	0.8291		13
NC_004337.2_Shigella_flexneri_2a_str._301_chromosome	97	1685339	1685723	385	4	96	4	0.9491		32
NC_004337.2_Shigella_flexneri_2a_str._301_chromosome	97	2791561	2792064	504	4	141	3	0.9874		47
NC_004337.2_Shigella_flexneri_2a_str._301_chromosome	97	4411025	4411097	73	4	18	4	0.8025		6
NC_009636.1_Sinorhizobium_medicae_WSM419_chromosome	99	1770285	1770669	385	17	24	15	0.8958		8
NC_009636.1_Sinorhizobium_medicae_WSM419_chromosome	99	3729038	3730793	1756	8	219	5	0.7204		73
NC_003047.1_Sinorhizobium_meliloti_1021_chromosome	100	1159150	1159480	331	10	30	9	0.9272		10
NC_003047.1_Sinorhizobium_meliloti_1021_chromosome	100	1580347	1581478	1132	5	227	3	0.8268		75.6667
NC_003047.1_Sinorhizobium_meliloti_1021_chromosome	100	2059331	2059403	73	5	12	3	0.8519		4
NC_003047.1_Sinorhizobium_meliloti_1021_chromosome	100	2059484	2059568	85	4	21	4	0.873		7
CP000253.1_Staphylococcus_aureus_subsp._aureus_NCTC_8325	101	73758	73974	217	7	24	5	0.9		8
CP000253.1_Staphylococcus_aureus_subsp._aureus_NCTC_8325	101	74104	74809	706	4	174	3	0.8365		58
CP000253.1_Staphylococcus_aureus_subsp._aureus_NCTC_8325	101	213263	213587	325	4	81	4	0.8436		27
CP000253.1_Staphylococcus_aureus_subsp._aureus_NCTC_8325	101	549900	550530	631	28	18	20	0.8733		6
CP000253.1_Staphylococcus_aureus_subsp._aureus_NCTC_8325	101	554508	554922	415	19	18	15	0.8603		6
CP000253.1_Staphylococcus_aureus_subsp._aureus_NCTC_8325	101	623742	624341	600	5	133	4	0.99		44.3333
CP000253.1_Staphylococcus_aureus_subsp._aureus_NCTC_8325	101	1074436	1074718	283	5	56	3	0.873		18.6667
CP000253.1_Staphylococcus_aureus_subsp._aureus_NCTC_8325	101	1760012	1760792	781	5	159	3	0.9441		53
CP000253.1_Staphylococcus_aureus_subsp._aureus_NCTC_8325	101	1776391	1776678	288	5	59	3	0.9699		19.6667
CP000253.1_Staphylococcus_aureus_subsp._aureus_NCTC_8325	101	2399102	2399402	301	5	60	5	0.9556		20
CP000253.1_Staphylococcus_aureus_subsp._aureus_NCTC_8325	101	2723211	2723805	595	25	18	19	0.8657		6
NC_004461.1_Staphylococcus_epidermidis_ATCC_12228_chromosome	102	167948	168272	325	18	18	18	0.9187		6
NC_004461.1_Staphylococcus_epidermidis_ATCC_12228_chromosome	102	1686945	1687621	677	18	18	17	0.89		6
NC_004461.1_Staphylococcus_epidermidis_ATCC_12228_chromosome	102	2471170	2472484	1315	57	18	45	0.7645		6
NC_004116.1_Streptococcus_agalactiae_2603V/R_chromosome	103	448190	451508	3319	14	237	14	1		79
NC_004116.1_Streptococcus_agalactiae_2603V/R_chromosome	103	908162	909812	1651	25	66	23	0.3432		22
NC_004116.1_Streptococcus_agalactiae_2603V/R_chromosome	103	2043429	2043837	409	15	24	9	0.8827		8
NC_013853.1_Streptococcus_mitis_B6	104	37077	37380	304	5	60	4	0.8789		20
NC_013853.1_Streptococcus_mitis_B6	104	90493	90763	271	6	45	6	0.9723		15
NC_013853.1_Streptococcus_mitis_B6	104	93731	93911	181	4	45	4	0.9407		15
NC_013853.1_Streptococcus_mitis_B6	104	1242309	1242701	393	8	49	8	0.9446		16.3333
NC_013853.1_Streptococcus_mitis_B6	104	1397758	1398046	289	13	18	10	0.6532		6
NC_013853.1_Streptococcus_mitis_B6	104	1548744	1550454	1711	18	54	13	0.8873		18
NC_013853.1_Streptococcus_mitis_B6	104	1579576	1579681	106	4	30	3	1		10
NC_013853.1_Streptococcus_mitis_B6	104	1716699	1717389	691	15	48	14	0.7663		16
NC_013853.1_Streptococcus_mitis_B6	104	1716731	1718279	1549	27	48	22	0.5148		16
NC_004350.2_Streptococcus_mutans_UA159_chromosome	105	1327838	1328234	397	6	66	6	0.4974		22
NC_004350.2_Streptococcus_mutans_UA159_chromosome	105	1588030	1588328	299	6	50	4	1		16.6667
NC_003098.1_Streptococcus_pneumoniae_R6_chromosome	106	129638	129998	361	6	60	6	0.8337		20
NC_003098.1_Streptococcus_pneumoniae_R6_chromosome	106	556743	557103	361	8	45	8	0.9693		15
NC_003098.1_Streptococcus_pneumoniae_R6_chromosome	106	859180	860131	952	5	132	3	0.9461		44
NC_003098.1_Streptococcus_pneumoniae_R6_chromosome	106	1350387	1350612	226	5	45	5	0.9467		15
NC_003098.1_Streptococcus_pneumoniae_R6_chromosome	106	1384941	1386393	1453	19	54	12	0.8964		18
NC_003098.1_Streptococcus_pneumoniae_R6_chromosome	106	1579430	1579700	271	6	45	6	0.9091		15
NC_003098.1_Streptococcus_pneumoniae_R6_chromosome	106	1925885	1926425	541	9	60	9	0.9778		20
NC_003098.1_Streptococcus_pneumoniae_R6_chromosome	106	1987767	1988127	361	6	60	6	0.8725		20
AE004092.2_Streptococcus_pyogenes_M1_GAS	107	860817	861213	397	6	66	6	0.5087		22
CP000387.1_Streptococcus_sanguinis_SK36	108	666850	668386	1537	6	252	4	0.7756		84
CP000387.1_Streptococcus_sanguinis_SK36	108	808979	811643	2665	56	36	34	0.7142		12
CP000387.1_Streptococcus_sanguinis_SK36	108	1978486	1978996	511	14	30	11	0.7726		10
CP000387.1_Streptococcus_sanguinis_SK36	108	1980436	1981006	571	5	93	3	0.9331		31
FM252032.1_Streptococcus_suis_BM407_complet_genome,_strain_BM407	109	654727	655357	631	7	90	7	0.8462		30
AL645882.2_Streptomyces_coelicolor_A3(2)	110	1139401	1139449	49	4	12	4	1		4
AL645882.2_Streptomyces_coelicolor_A3(2)	110	1485461	1485696	236	8	30	6	0.8104		10
AL645882.2_Streptomyces_coelicolor_A3(2)	110	1568431	1568767	337	10	18	7	0.7884		6
AL645882.2_Streptomyces_coelicolor_A3(2)	110	2093087	2093966	880	10	12	7	0.9683		4
AL645882.2_Streptomyces_coelicolor_A3(2)	110	2137562	2137835	274	7	39	7	0.974		13
AL645882.2_Streptomyces_coelicolor_A3(2)	110	2817554	2817908	355	8	18	5	0.7895		6
AL645882.2_Streptomyces_coelicolor_A3(2)	110	2841771	2841957	187	4	18	3	0.6608		6
AL645882.2_Streptomyces_coelicolor_A3(2)	110	2925141	2925232	92	4	23	3	0.9227		7.66667
AL645882.2_Streptomyces_coelicolor_A3(2)	110	3116052	3116468	417	5	16	4	1		5.33333
AL645882.2_Streptomyces_coelicolor_A3(2)	110	3214506	3214745	240	10	14	7	0.9184		4.66667
AL645882.2_Streptomyces_coelicolor_A3(2)	110	3408666	3408786	121	7	15	5	0.7867		5
AL645882.2_Streptomyces_coelicolor_A3(2)	110	3698499	3698577	79	4	18	3	0.9012		6
AL645882.2_Streptomyces_coelicolor_A3(2)	110	3911477	3911529	53	4	13	4	0.8291		4.33333
AL645882.2_Streptomyces_coelicolor_A3(2)	110	3981411	3981507	97	4	24	4	0.7963		8
AL645882.2_Streptomyces_coelicolor_A3(2)	110	4000088	4000343	256	9	30	6	0.9319		10
AL645882.2_Streptomyces_coelicolor_A3(2)	110	4198873	4198969	97	7	12	5	0.8		4
AL645882.2_Streptomyces_coelicolor_A3(2)	110	4442101	4442209	109	4	18	3	0.8519		6
AL645882.2_Streptomyces_coelicolor_A3(2)	110	4562602	4562866	265	6	44	6	0.9333		14.6667
AL645882.2_Streptomyces_coelicolor_A3(2)	110	4578375	4578465	91	5	18	5	0.7926		6
AL645882.2_Streptomyces_coelicolor_A3(2)	110	4638995	4639205	211	5	42	5	0.8794		14
AL645882.2_Streptomyces_coelicolor_A3(2)	110	4871206	4871824	619	5	126	3	0.5116		42
AL645882.2_Streptomyces_coelicolor_A3(2)	110	5057831	5058461	631	5	126	5	0.7428		42
AL645882.2_Streptomyces_coelicolor_A3(2)	110	5256523	5257173	651	4	24	3	0.8333		8
AL645882.2_Streptomyces_coelicolor_A3(2)	110	5305073	5305169	97	5	24	3	0.8519		8
AL645882.2_Streptomyces_coelicolor_A3(2)	110	5537128	5537247	120	4	24	3	0.9259		8
AL645882.2_Streptomyces_coelicolor_A3(2)	110	5546609	5546684	76	4	15	3	0.8222		5
AL645882.2_Streptomyces_coelicolor_A3(2)	110	6041424	6041517	94	5	15	3	0.6806		5
AL645882.2_Streptomyces_coelicolor_A3(2)	110	6128486	6129116	631	5	126	5	0.7417		42
AL645882.2_Streptomyces_coelicolor_A3(2)	110	6214021	6214131	111	5	22	5	0.8145		7.33333
AL645882.2_Streptomyces_coelicolor_A3(2)	110	6358056	6358118	63	4	14	3	0.873		4.66667
AL645882.2_Streptomyces_coelicolor_A3(2)	110	6365108	6365276	169	5	42	3	0.873		14
AL645882.2_Streptomyces_coelicolor_A3(2)	110	6368045	6368135	91	5	15	4	0.7778		5
AL645882.2_Streptomyces_coelicolor_A3(2)	110	6663988	6664678	691	20	30	13	0.7112		10
AL645882.2_Streptomyces_coelicolor_A3(2)	110	6956416	6956506	91	5	18	5	0.8667		6
AL645882.2_Streptomyces_coelicolor_A3(2)	110	7298990	7299084	95	4	23	3	0.7681		7.66667
AL645882.2_Streptomyces_coelicolor_A3(2)	110	7812655	7812747	93	4	23	4	0.8551		7.66667
AL645882.2_Streptomyces_coelicolor_A3(2)	110	8137306	8138284	979	4	276	3	0.719		92
AL645882.2_Streptomyces_coelicolor_A3(2)	110	8495552	8495600	49	4	12	4	1		4
NC_011296.1_Thermodesulfovibrio_yellowstonii_DSM_11347_chromosome	112	208549	208708	160	5	21	4	0.7778		7
NC_011296.1_Thermodesulfovibrio_yellowstonii_DSM_11347_chromosome	112	690752	691194	443	5	18	3	0.9012		6
NC_004113.1_Thermosynechococcus_elongatus_BP-1_chromosome	113	996119	997358	1240	9	138	8	0.8053		46
NC_004113.1_Thermosynechococcus_elongatus_BP-1_chromosome	113	1066146	1070043	3898	28	138	22	0.7964		46
NC_000853.1_Thermotoga_maritima_MSB8_chromosome	114	369145	369644	500	8	67	5	0.4359		22.3333
NC_000853.1_Thermotoga_maritima_MSB8_chromosome	114	1519920	1520386	467	7	66	5	0.4048		22
NC_002967.9_Treponema_denticola_ATCC_35405_chromosome	116	367152	370913	3762	58	66	55	0.2611		22
NC_002967.9_Treponema_denticola_ATCC_35405_chromosome	116	599873	599936	64	4	14	3	1		4.66667
NC_002967.9_Treponema_denticola_ATCC_35405_chromosome	116	632592	633222	631	10	63	10	0.5464		21
NC_002967.9_Treponema_denticola_ATCC_35405_chromosome	116	778541	778605	65	4	16	4	1		5.33333
NC_002967.9_Treponema_denticola_ATCC_35405_chromosome	116	1200475	1201015	541	5	108	5	0.7222		36
NC_002967.9_Treponema_denticola_ATCC_35405_chromosome	116	2295662	2296088	427	6	69	4	0.8035		23
NC_002967.9_Treponema_denticola_ATCC_35405_chromosome	116	2297671	2297755	85	6	14	6	1		4.66667
NC_002967.9_Treponema_denticola_ATCC_35405_chromosome	116	2788825	2788951	127	9	14	9	1		4.66667
NC_002505.1_Vibrio_cholerae_O1_biovar_El_Tor_str._N16961_chromosome_I	117	137102	137150	49	4	12	4	1		4
NC_002505.1_Vibrio_cholerae_O1_biovar_El_Tor_str._N16961_chromosome_I	117	1067771	1069013	1243	9	138	9	0.8253		46
NC_002506.1_Vibrio_cholerae_O1_biovar_El_Tor_str._N16961_chromosome_II	118	187757	187883	127	10	12	9	1		4
NC_002506.1_Vibrio_cholerae_O1_biovar_El_Tor_str._N16961_chromosome_II	118	303937	304009	73	6	12	6	1		4
NC_006840.2_Vibrio_fischeri_ES114_chromosome_I	119	199790	199888	99	7	14	7	0.9728		4.66667
NC_006840.2_Vibrio_fischeri_ES114_chromosome_I	119	223410	223473	64	4	14	3	1		4.66667
NC_006840.2_Vibrio_fischeri_ES114_chromosome_I	119	921169	921239	71	5	14	5	1		4.66667
NC_006840.2_Vibrio_fischeri_ES114_chromosome_I	119	1211952	1212022	71	5	14	5	1		4.66667
NC_006840.2_Vibrio_fischeri_ES114_chromosome_I	119	1910397	1910823	427	5	132	3	0.5203		44
NC_006840.2_Vibrio_fischeri_ES114_chromosome_I	119	2521809	2521893	85	6	14	6	1		4.66667
NC_006841.2_Vibrio_fischeri_ES114_chromosome_II	120	253527	253641	115	9	12	8	1		4
NC_006841.2_Vibrio_fischeri_ES114_chromosome_II	120	797666	797764	99	7	14	7	1		4.66667
NC_006841.2_Vibrio_fischeri_ES114_chromosome_II	120	1309867	1313431	3565	14	255	9	0.8117		85
NC_004603.1_Vibrio_parahaemolyticus_RIMD_2210633_chromosome_1	121	2213233	2214313	1081	8	114	5	0.9439		38
NC_004603.1_Vibrio_parahaemolyticus_RIMD_2210633_chromosome_1	121	2301254	2301899	646	5	129	5	0.7864		43
NC_004603.1_Vibrio_parahaemolyticus_RIMD_2210633_chromosome_1	121	2339399	2339495	97	8	12	8	1		4
NC_004603.1_Vibrio_parahaemolyticus_RIMD_2210633_chromosome_1	121	2669175	2669238	64	4	14	3	1		4.66667
NC_004603.1_Vibrio_parahaemolyticus_RIMD_2210633_chromosome_1	121	2686792	2687990	1199	8	134	5	0.9701		44.6667
NC_004603.1_Vibrio_parahaemolyticus_RIMD_2210633_chromosome_1	121	3077906	3078062	157	13	12	13	1		4
NC_004605.1_Vibrio_parahaemolyticus_RIMD_2210633_chromosome_2	122	1341470	1341638	169	10	16	9	1		5.33333
NC_004605.1_Vibrio_parahaemolyticus_RIMD_2210633_chromosome_2	122	1426926	1429758	2833	10	228	6	0.9739		76
NC_004605.1_Vibrio_parahaemolyticus_RIMD_2210633_chromosome_2	122	1548374	1548557	184	15	12	14	1		4
NC_003902.1_Xanthomonas_campestris_pv._campestris_str._ATCC_33913_chromosome	123	232441	232525	85	6	14	6	1		4.66667
NC_003902.1_Xanthomonas_campestris_pv._campestris_str._ATCC_33913_chromosome	123	351030	351776	747	4	186	3	0.8182		62
NC_003902.1_Xanthomonas_campestris_pv._campestris_str._ATCC_33913_chromosome	123	611083	612763	1681	29	48	23	0.6176		16
NC_003902.1_Xanthomonas_campestris_pv._campestris_str._ATCC_33913_chromosome	123	611083	613723	2641	46	48	38	0.5476		16
NC_003902.1_Xanthomonas_campestris_pv._campestris_str._ATCC_33913_chromosome	123	618992	619076	85	6	14	6	0.8984		4.66667
NC_003902.1_Xanthomonas_campestris_pv._campestris_str._ATCC_33913_chromosome	123	620618	621006	389	4	97	4	0.8382		32.3333
NC_003902.1_Xanthomonas_campestris_pv._campestris_str._ATCC_33913_chromosome	123	695251	695405	155	8	12	7	0.8519		4
NC_003902.1_Xanthomonas_campestris_pv._campestris_str._ATCC_33913_chromosome	123	848732	848788	57	4	14	4	1		4.66667
NC_003902.1_Xanthomonas_campestris_pv._campestris_str._ATCC_33913_chromosome	123	911422	911492	71	5	14	5	0.9048		4.66667
NC_003902.1_Xanthomonas_campestris_pv._campestris_str._ATCC_33913_chromosome	123	1378142	1378214	73	4	18	4	0.963		6
NC_003902.1_Xanthomonas_campestris_pv._campestris_str._ATCC_33913_chromosome	123	2438768	2438864	97	6	12	4	0.8889		4
NC_003902.1_Xanthomonas_campestris_pv._campestris_str._ATCC_33913_chromosome	123	2444660	2444756	97	6	12	4	0.8889		4
NC_003902.1_Xanthomonas_campestris_pv._campestris_str._ATCC_33913_chromosome	123	2653579	2653643	65	4	16	4	0.9167		5.33333
NC_003902.1_Xanthomonas_campestris_pv._campestris_str._ATCC_33913_chromosome	123	3257021	3257119	99	7	14	7	0.9728		4.66667
NC_003902.1_Xanthomonas_campestris_pv._campestris_str._ATCC_33913_chromosome	123	3257069	3257167	99	7	14	7	0.8912		4.66667
NC_003902.1_Xanthomonas_campestris_pv._campestris_str._ATCC_33913_chromosome	123	3279740	3279824	85	6	14	6	0.9175		4.66667
NC_003902.1_Xanthomonas_campestris_pv._campestris_str._ATCC_33913_chromosome	123	3652043	3652109	67	5	12	4	1		4
NC_003902.1_Xanthomonas_campestris_pv._campestris_str._ATCC_33913_chromosome	123	3998059	3998129	71	5	14	5	1		4.66667
NC_003902.1_Xanthomonas_campestris_pv._campestris_str._ATCC_33913_chromosome	123	4275472	4275658	187	15	12	14	0.8913		4
NC_003902.1_Xanthomonas_campestris_pv._campestris_str._ATCC_33913_chromosome	123	4312990	4313115	126	6	18	5	0.9556		6
NC_003902.1_Xanthomonas_campestris_pv._campestris_str._ATCC_33913_chromosome	123	5031294	5032000	707	4	178	3	0.9101		59.3333
NC_008800.1_Yersinia_enterocolitica_subsp._enterocolitica_8081_chromosome	124	947790	947875	86	5	17	5	0.8431		5.66667
NC_008800.1_Yersinia_enterocolitica_subsp._enterocolitica_8081_chromosome	124	1106383	1106509	127	10	12	9	1		4
NC_008800.1_Yersinia_enterocolitica_subsp._enterocolitica_8081_chromosome	124	1676038	1676653	616	5	123	5	0.9545		41
NC_008800.1_Yersinia_enterocolitica_subsp._enterocolitica_8081_chromosome	124	2203554	2203608	55	4	12	3	1		4
NC_008800.1_Yersinia_enterocolitica_subsp._enterocolitica_8081_chromosome	124	2222431	2222561	131	10	13	10	0.9248		4.33333
NC_008800.1_Yersinia_enterocolitica_subsp._enterocolitica_8081_chromosome	124	2460597	2461293	697	4	174	4	0.9962		58
NC_008800.1_Yersinia_enterocolitica_subsp._enterocolitica_8081_chromosome	124	2911227	2911641	415	22	18	21	0.8172		6
NC_008800.1_Yersinia_enterocolitica_subsp._enterocolitica_8081_chromosome	124	3036504	3036558	55	4	12	3	1		4
NC_003143.1_Yersinia_pestis_CO92_chromosome	125	120638	120710	73	4	18	4	0.8889		6
NC_003143.1_Yersinia_pestis_CO92_chromosome	125	720048	720322	275	5	28	3	1		9.33333
NC_003143.1_Yersinia_pestis_CO92_chromosome	125	802543	802705	163	5	18	4	0.963		6
NC_003143.1_Yersinia_pestis_CO92_chromosome	125	809403	809469	67	5	12	4	1		4
NC_003143.1_Yersinia_pestis_CO92_chromosome	125	809475	809565	91	7	12	6	1		4
NC_003143.1_Yersinia_pestis_CO92_chromosome	125	1290156	1290241	86	5	17	5	0.9529		5.66667
NC_003143.1_Yersinia_pestis_CO92_chromosome	125	1343775	1343859	85	6	14	6	0.8921		4.66667
NC_003143.1_Yersinia_pestis_CO92_chromosome	125	1935819	1935921	103	6	17	6	0.932		5.66667
NC_003143.1_Yersinia_pestis_CO92_chromosome	125	2051632	2052204	573	4	143	4	0.9751		47.6667
NC_003143.1_Yersinia_pestis_CO92_chromosome	125	2552581	2552654	74	4	18	3	0.9506		6
NC_003143.1_Yersinia_pestis_CO92_chromosome	125	2769352	2769773	422	7	60	6	0.4		20
NC_003143.1_Yersinia_pestis_CO92_chromosome	125	2895281	2895584	304	5	61	3	0.5224		20.3333
NC_003143.1_Yersinia_pestis_CO92_chromosome	125	2916166	2916216	51	4	10	3	0.9111		3.33333
NC_003143.1_Yersinia_pestis_CO92_chromosome	125	2984694	2984771	78	5	14	4	0.9524		4.66667
NC_003143.1_Yersinia_pestis_CO92_chromosome	125	3058043	3058511	469	26	18	26	0.9221		6
NC_003143.1_Yersinia_pestis_CO92_chromosome	125	3081573	3081745	173	7	16	6	1		5.33333
NC_003143.1_Yersinia_pestis_CO92_chromosome	125	3832845	3832909	65	4	16	4	1		5.33333
NC_003143.1_Yersinia_pestis_CO92_chromosome	125	3955261	3955713	453	4	113	4	0.9567		37.6667
NC_003143.1_Yersinia_pestis_CO92_chromosome	125	4268343	4268399	57	4	14	4	1		4.66667
